# Supplementary material for: Resolving deep-sea pelagic saccopharyngiform eel mysteries: Identification of Neocyema and Monognathidae leptocephali and establishment of a new fish family "Neocyematidae" based on larvae, adults and mitogenomic gene orders
Source: PLoS One. 2018 Jul 25;13(7):e0199982. doi: 10.1371/journal.pone.0199982 (PMC6059418; doi:10.1371/journal.pone.0199982)
Supplement: S2 File — Phylogenetic tree presented in Fig 6. (NEX) [file pone.0199982.s002.nex]

#NEXUS
Begin data;
	Dimensions ntax=79 nchar=11400;
	Format interleave datatype=dna gap=- ;
	Matrix


[Cytb 1146]
069_01_Elops_hawaiensis                      ATGGCAATCCTTCGAAAAACCCACCCACTATTAAAAATCGCCAACAGCGCCCTAGTAGACCTACCCGCCCCCTCCAACATTTCAGCATGATGAAATTTCGGATCTCTCTTGGGTCTATGTCTGGCATCACAAATCGTTACAGGACTTTTCCTGGCAATACACTATACATCTGACATCTCAACCGCCTTCTCTTCAGTAGCGCACATCTGCCGAGACGTAAACTTCGGCTGACTAATCCGAAACCTCCACGCAAACGGAGCCTCTTTCTTCTTCGTATGCATCTACCTCCACATCGGCCGAGGCCTGTACTACGGATCCTACCTATACAAAGAGACATGAAACATCGGAGTCGTCCTACTACTGCTAGTTATAATAACTGCCTTCGTAGGCTATGTCCTACCGTGAGGACAGATGTCCTTCTGAGGTGCAACCGTAATCACCAACCTCCTATCCGCCGTGCCCTACGTAGGGGACACACTAGTACAATGAATTTGAGGCGGCTTCTCCGTAGACAAAGCTACGCTAACACGGTTCTTCGCCTTCCACTTCCTACTTCCCTTTGTAGTCGCAGCAGCTACAATACTACACCTGTTATTCCTACATGAAACGGGCTCTAATAACCCAATCGGAATTAATTCAAACGCCGACAAAATCCCCTTCCACCCCTACTACACCTACAAAGATCTCCTCGGATTTGCCATTCTCATTACAGCCCTAGCAGCCCTATCACTCTTTTCACCAAACCTTCTTGGGGACCCAGAAAATTTCACACCCGCCAACCCGCTGGTAACCCCTCCCCACATCAAACCAGAATGATACTTCCTATTTGCCTACGCCATCCTACGATCCATTCCAAACAAACTAGGCGGCGTCCTCGCCCTTCTCTTCTCAATCCTAGTCCTACTATTAGTACCTTTCCTCCACACCTCAAAACTACGCAGCATAACTTTTCGCCCCATCTCACAATTCCTACTATGAACCCTCGTAGCAGATGTTGCCGTACTTACATGAATTGGAGGAATGCCAGTAGAACACCCATACATCATCATCGGACAAGTGGCATCTGCCCTATACTTCGCACTATTCCTGATCCTTATACCACTAGCAGGAGTCGTGGAAAACAAAATACTCAAATTAAGC
069_02_Elops_saurus                          ATGGCAATCCTTCGAAAAACCCACCCACTATTAAAAATCGCCAACAGCGCCCTAGTAGACCTACCCGCCCCCTCCAACATTTCAGCATGATGAAACTTCGGATCTCTCTTAGGTCTATGTCTGGCATCACAAATCGTTACAGGACTTTTCCTGGCAATACACTATACATCTGACATCTCAACCGCCTTCTCTTCAGTAGCACACATCTGCCGAGACGTAAACTTCGGCTGACTAATCCGAAACCTCCACGCAAACGGAGCCTCTTTCTTCTTCGTATGCATCTACCTCCACATCGGCCGAGGCCTGTACTACGGATCCTACCTATACAAAGAGACATGAAACATCGGAGTCGTCCTACTACTGCTAGTTATAATAACTGCCTTCGTAGGCTATGTCCTACCGTGAGGACAAATGTCCTTCTGAGGTGCAACCGTAATCACCAACCTCTTATCCGCCGTGCCCTACGTAGGAGACACACTAGTACAATGAATTTGAGGCGGCTTCTCCGTAGACAAAGCTACGCTAACACGGTTCTTCGCCTTCCACTTCCTACTCCCCTTTGTAGTAGCAGCAGCTACAATACTACACCTGTTATTCCTACATGAAACAGGCTCTAATAACCCAATCGGAATTAATTCAAACGCCGACAAAATCCCCTTCCACCCCTACTACACCTACAAAGACCTCCTCGGATTTGCCATTCTCATTACAGCCCTAGCAGCCCTATCACTCTTTTCACCAAACCTTCTTGGGGACCCAGAGAATTTCACACCCGCCAACCCTCTGGTAACCCCTCCCCACATCAAACCAGAATGGTACTTCCTATTTGCCTACGCCATCCTACGATCCATTCCAAACAAACTAGGCGGCGTCCTCGCCCTTCTCTTCTCAATCCTAGTCCTACTATTAGTACCTTTCCTCCACACCTCAAAACTACGCAGCATAACTTTCCGCCCCATCTCACAATTCCTACTATGAACCCTCGTAGCAGATGTTGCCGTACTTACATGAATTGGAGGAATGCCAGTGGAACACCCATACATCATCATCGGACAAGTGGCATCTGCCCTATACTTCGCACTATTCCTGATCCTTATGCCACTAGCGGGAGTCGTGGAAAACAAAATACTCAAATTAAGC
070_01_Megalops_atlanticus                   ATGGCAAACCTTCGAAAAACCCACCCCCTTCTAAAAATTGCTAATGACGCCATTGTAGACCTACCCACCCCCTCCAACATTTCAGCATGATGAAACTTCGGATCCCTACTAGGTCTCTGCCTGGCCACACAAATCCTCACAGGCCTATTCCTAGCCATACACTATACTTCTGATATTTCAACAGCATTCTCCTCAGTTACACACATCTGCCGAGATGTAAACTACGGCTGACTAATCCGAAACATCCACGCAAACGGAGCCTCTTTCTTCTTCATCTGCATCTACCTACACATCGGCCGAGGGCTCTACTATGGGTCATACCTATATAAAGAAACATGAAACATCGGAGTAGTACTATTACTCCTAGTAATAATAACCGCCTTCGTAGGATACGTACTACCATGAGGACAAATATCCTTCTGAGGTGCAACCGTAATTACCAACCTACTCTCCGCCGTACCCTACGTAGGAGACACGCTAGTCCAATGAATCTGAGGGGGATTCTCCGTAGACAACGCCACCCTCACACGATTCTTCGCCTTTCACTTCCTATTCCCATTCGTAATCGCAGCCGTTACAGTATTACACCTATTATTTCTACACGAAACAGGCTCAAACAACCCAGCAGGGTTAAACTCAGACGCCGACAAAATCTCATTCCACCCCTATTTCTCCTACAAAGACCTGCTAGGGTTCGTAATTCTACTAACATCCCTAACATCTCTAGCCCTTTTCTCCCCAAACCTACTAGGTGACCCAGAAAACTTTACACCCGCCAATCCACTAGTAACACCTCCACACATCAAACCAGAATGATACTTTCTATTTGCCTACGCTATTCTCCGATCCATTCCAAACAAACTAGGAGGAGTATTAGCACTACTTTTCTCAATTCTAGTACTCATATTAGTACCAATCTTACACACATCAAAGCAGCAAGGCCTAACTTTCCGCCCTCTTACGCAATTTTTATTCTGAACCCTCGTAGCAGATGTAGCAGTACTAACATGAATCGGAGGAATACCAGTTGAACACCCATTCATCATCATCGGGCAAGTGGCATCAGCACTATACTTCATACTATTCTTAATCCTGGCCCCACTAGCAGGACTAGTAGAAAACAAAATACTCAAATGAAAC 
070_02_Megalops_cyprinoides                  ATGGCAAACCTCCGAAAAACCCACCCCCTACTAAAAATTGCTAACGACGCCCTCGTAGACCTACCCGCCCCATCAAATATCTCAGCATGATGAAACTTCGGCTCCCTATTAGGCCTCTGCCTAGCCACACAAATCCTCACAGGACTATTTTTAGCCATACACTACACCTCAGACATCTCAACGGCATTCTCCTCAGTAACACATATTTGCCGAGACGTAAACTACGGCTGACTTATCCGAAACATCCACGCAAACGGAGCTTCCTTCTTCTTCATCTGCATCTACCTACACATTGGCCGAGGACTATACTACGGATCTTACCTATACAAAGAGACATGAAACATCGGAGTAATCCTACTGCTCCTAGTAATAATAACCGCTTTCGTAGGCTACGTACTCCCATGAGGACAAATATCCTTTTGAGGGGCAACCGTAATTACCAACCTACTCTCCGCCGTCCCCTACGTAGGAGACACCTTAGTCCAATGAATTTGAGGCGGCTTCTCCGTAGACAATGCCACCCTCACACGATTCTTCGCATTCCACTTCCTATTTCCATTCGTAATTGCAGCCGTTACAGTACTACACCTATTATTCCTCCATGAAACAGGCTCAAACAACCCAGCAGGATTAAACTCAGACGCCGACAAAATTTCATTCCACCCATACTTCTCCTACAAAGACCTATTAGGATTCGTAATCCTGTTAATATCCCTAACATCTTTAGCTCTATTCTCCCCAAACCTACTAGGAGACCCAGAAAACTTCACACCAGCCAACCCCCTAGTGACTCCTCCACATATCAAACCAGAATGATACTTCCTATTTGCCTACGCCATTCTCCGATCCATCCCAAACAAATTAGGAGGGGTGTTAGCACTACTATTCTCAATCCTAGTACTCATACTAGTACCAATCTTACACACATCAAAACAACGAGGACTAACTTTCCGTCCAATCACACAATTCCTATTCTGAACCCTGGTCGCAGACGTTGTAGTACTCACCTGAATCGGAGGAATGCCAGTTGAACATCCATTTATCATCATCGGACAAGTAGCATCAGTATTGTACTTCATACTATTTCTAATCTTAACACCATTAGCTGGACTGGTAGAAAACAAAATACTCAAATGAAAC
071_01_Albula_glossodonta                    GTGACAAACCCT---------------TTACTTGCTATTGCTAATGATACCTTTGTAAATTTACCAGTGCCTGCTAATATTTCGGCGTGGTGGAACTTCGGCTCTTTATTGGGGCTGTGTTTAATTACGCAGATCTTGACGGGGCTATTCCTAGCCATACATTATACTTCAGATATCTCTACTGCCTTTTCTTCGGTTGCCCATATTTGTCGGGATGTAAATTATGGGTGATTAATCCGTAGTGTTCATGCGACTGGCGCCTCGTTCTTCTTTATTTGTATCTATATCCATGTTGCACGGGGGCTGTATTATGGGTCCTATCTTTATATGGAGACATGAAATACGGGGGTGGTCCTCTTGTTATTAGTCATGATGACTGCGTTTGTGGGCTATGTGCTTCCTTGAGGGCAGATGTCGTTCTGGGGGGCTACTGTCATTACAAATCTCTTGTCGGCTGTGCCGTATGTCGGGGAGTCGTTAGTGCAGTGGATTTGAGGGGGGTTCTCCGTAGACAAAGCCACTCTCACTCGCTTTTTTGCCTTCCACTTCTTGCTCCCATTCGTTATTGCGGGGGCGGTAATGCTGCATTTATTGTTTCTTCATGAAACAGGGTCAAATAATCCCACTGGGCTAAATTCCGACACGGACAAGGTTCCGTTCCACCCTTATTTTTCTTACAAGGACTTGCTAGGGTTTGTTATCCTGCTGGTGGCTTTAACGTCAATTGCACTTTTCTCGCCCAATCTGCTTGGGGATCCAGATAATTTTACTCCTGCTAACCCCCTGGTTACACCACCCCACATCAAGCCTGAGTGGTACTTCCTCTTTGCTTATGCTATTTTGCGGTCCATCCCCAATAAGCTGGGAGGGGTTCTAGCTCTGTTTTTCTCTATTTTAGTTCTTGCGCTAGTTCCCATCCTTCATACTTCTAAGCAGCGAGGGTCTGCTTTCCGGCCGACTACGCAGTTGCTATTTTGAGCTCTCGTAGCTGATATGTTTGCTTTAACCTGAATTGGTGGAATGCCTGTCGAACATCCGTTTGTGATTATCGGGCAGGTAGCTTCGGTGATCTACTTTGCTATTTTCCTAGTTCTCACTCCATTGACTGGGTGGCTAGAAAATAAAGTTTTAGGAGAAGTA
071_02_Pterothrissus_gissu                   ATGGCAAATCTCCGAAAGACTCACCCCCTACTTAAAATTGCTAATGACGCCCTGGTAGACCTACCAGCCCCCTCAAACATCTCAGTATGATGAAACTTCGGCTCACTATTAGGACTATGTTTAATTACACAAATCCTCACAGGACTATTTCTGGCCATGCATTATACATCAGACATCTCAACCGCCTTCTCGTCAGTAACCCACATCTGCCGAGATGTTAGCTATGGCTGACTAATCCGGAACATACATGCAAACGGGGCCTCCTTCTTCTTCATCTGCATTTATATGCATATCGCCCGAGGACTATACTACGGCTCATACCTTTATAAAGAAACCTGAAACGTTGGAGTAGTATTGCTCCTACTAGTAATAATAACCGCTTTCGTAGGCTACGTCCTCCCCTGAGGACAAATATCCTTCTGAGGGGCCACAGTCATTACAAACCTTCTCTCCGCTGTACCATATGTAGGAGACGCCCTAGTACAATGAATCTGAGGAGGCTTCTCCGTAGACAATGCAACCCTCACTCGATTCTTCGCATTCCACTTCCTGTTCCCCTTTGTAATTTTAGGTGCCACAGTCCTTCACCTCCTATTCCTTCACGAAACAGGATCAAATAATCCGGCAGGGATTAACTCTGACGCAGACAAAATTTCATTCCACCCGTACTTCTCATACAAAGATCTCCTAGGCTTCGTGGCACTCCTTATTGCCCTAACATCAATTGCCCTATTTACCCCAAACCTCCTAGGTGATCCAGACAACTTTATCCCAGCCAACCCGCTAGTTACACCACCACACATCAAGCCAGAGTGATATTTCCTGTTCGCCTATGCTATCCTACGATCTATTCCAAACAAACTAGGAGGAGTCCTAGCCCTACTCTCATCCATTTTAGTATTAATACTAGTCCCTATCCTACACACCTCAAAACAACGAGGACTGACATTCCGGCCCGTCACTCAAATCCTGTTCTGAACACTAGTTGCAGACATAGCAGTACTAACTTGAATCGGGGGCATACCAGTAGAACACCCCTTTGTAATTATCGGACAAGGAGCCTCCGTATTGTACTTCTCCTTATTCCTAGTATTAAATCCACTAGTAGGATGACTAGAGAATAAAGCACTTAAATGAGCT
072_01_Aldrovandia_affinis                   ATGGCCAACCTACGAAAAACCCACCCCATCCTAAAAATTGTTAACGATGCCCTAGTAGACCTCCCATCCCCCTCCAACATCTCAGCATGATGGAATTTTGGATCCCTCCTTGGGCTATGTCTTATTATACAAATCCTCACAGGCCTCTTTCTAGCCATACACTACACAGCCGACATCTCAACAGCCTTCTCTTCCGTGACCCACATCTGTCGAGATGTAAACTACGGCTGACTAATTCGCAACATTCATGCAAACGGAGCCTCCTTCTTTTTCATCTGCATCTACATGCACATTGCTCGAGGACTGTACTATGGATCATACCTACAAAAAGAAACATGATTTGTAGGGGTAATTCTACTGTTCCTGACTATAATAACAGCCTTTGTCGGATATGTACTCCCCTGAGGACAAATATCCTTCTGAGGAGCTACAGTCATCACAAATCTTCTATCAGCCGTACCATATGTAGGAAATGCCCTAGTACAGTGAATTTGAGGCGGATTCTCTGTAGACAACGCCACACTCACCCGATTCTTCGCATTCCACTTTCTATTCCCCTTCGCCATCGTAGGAGCCACAGTAATTCACCTGCTATTTTTACACGAAACAGGGTCAAACAACCCAACAGGCCTCAACTCCGACGCAGACAAAATCTCATTCCACCCATACTTTTCATACAAAGACCTACTAGGGTTTGCTATCCTAATCATTGCTTTAACATCAATCGCCCTATTTACCCCAAACCTCCTAGGAGACCCAGACAACTTCACCCCAGCTAACCCACTAGTCACACCACCACACATTAAGCCAGAGTGATACTTCCTATTCGCATACGCTATCCTACGATCCATCCCCAACAAACTAGGAGGAGTCCTAGCACTACTAGCCTCAATCCTTGTACTTATAGTTGTCCCGATCCTACACACGTCAAAACAGCGAGGTCTGACATTCCGACCCCTCACACAATTTCTATTCTGAACGCTAGTAGCAGATATAGTAGTACTAACCTGAATTGGAGGCATACCAGTAGAACACCCATTTATTATTATTGGACAAGTAGCATCAACCGTTTATTTCATACTATTCCTTATATTTATCCCCCTAGCAGGATGAGTCGAAAACAAGGCACTTGAATCAAGT
072_02_Halosauropsis_macrochir               ATGGCCAACCTACGAAAAACCCACCCCATCCTTAAAATTGCTAATGATGCCTTAGTAGACCTCCCAGCCCCATCAAATATTTCAGCATGATGAAATTTTGGATCTCTCCTAGGATTATGTCTTATTATACAAATCCTCACAGGTCTTTTTTTAGCCATGCACTATACTGCTGACATTTCAACAGCCTTCTCCTCCGTAACCCATATTTGTCGAGACGTAAGCTATGGCTGACTAATCCGCAATATTCATGCAAACGGAGCCTCCTTCTTCTTCATCTGCATCTATATACACATCGCTCGAGGACTTTACTACGGATCCTACTTATATAAAGAAACATGATATGTAGGAGTAATTTTACTGTTCTTAACTATAATAACAGCTTTTGTAGGCTACGTACTTCCCTGAGGACAAATATCCTTCTGAGGAGCCACAGTCATTACAAACCTCCTATCAGCCGTACCATATGTAGGGAATGAATTAGTACAATGAATTTGAGGCGGATTTTCTGTAGACAACGCCACACTCACCCGATTCTTCGCATTCCACTTCCTATTTCCTTTCGTAATTGTAGGGGCTACAGTAATTCACCTACTGTTTCTTCATGAAACAGGGTCAAACAACCCAACCGGACTAAACTCCAACGCAGACAAAGTCCCATTCCATCCATACTTTTCATACAAAGACTTAGTAGGATTTATTGTCCTAATTATAGCCTTAGCATCAATTGCCCTATTTGCCCCTAACCTTCTAGGAGACCCAGACAACTTCATCCCCGCCAACCCACTAGTAACACCACCACACATTAAACCAGAATGATATTTCCTATTCGCATACGCCATTTTACGATCAATTCCCAATAAACTAGGAGGAGTATTAGCACTACTAGCCTCGATCCTCGTACTCTTAATTGTCCCAACCTTACACACATCCAAGCAACGAGGACTAATATTCCGACCCATTACACAATTCCTATTCTGAACATTAGTAGCAGACATAATTGTACTAACATGAATTGGAGGTATACCAGTAGAACACCCATATATTATTATTGGACAATTAGCATCAACCATTTACTTCATACTATTCCTGATACTTATCCCACTAGCAGGATGAGTTGAAAATAAAGTACTTGAATCAAGT
072_03_Aldrovandia_oleosa                    ATGGCCAACCTACGAAAAACCCACCCCATCCTAAAAATTGTTAACGATGCCCTAGTAGACCTCCCATCCCCATCTAACATCTCAGCATGATGGAATTTTGGATCCCTCCTCGGACTATGTCTTATTATACAAATCCTCACAGGCCTCTTTCTAGCCATACACTACACAGCCGACATCTCAACAGCCTTCTCTTCCGTAAACCACATCTGCCGAGATGTAAACTACGGCTGACTAATTCGAAATCTCCATGCAAACGGAGCCTCCTTCTTTTTCATCTGCATCTACATACACATTGCTCGAGGACTCTACTATGGATCCTACCTACAAAAAGAAACATGATTTGTAGGGGTAATTCTACTATTCCTAACTATAATAACAGCCTTTGTAGGATATGTACTCCCCTGGGGACAAATATCTTTCTGAGGAGCCACAGTCATCACAAATCTTCTATCAGCCGTACCATATGTAGGAAATGCTCTAGTACAATGAATTTGGGGAGGATTTTCTGTAGACAATGCCACACTTACCCGATTCTTCGCATTCCACTTTCTATTTCCCTTCGTTATCGTAGGAGCCACAGTAATTCACCTGTTATTTTTACATGAAACAGGGTCAAACAACCCAACAGGCCTAAACTCCGACGCAGACAAAATCTCGTTCCACCCATACTTTTCATACAAAGACCTGCTAGGGTTTGCTATCCTCATTATTGCTTTAACATCAATCGCCCTATTTACCCCAAACCTCCTAGGAGACCCAGACAACTTCACCCCCGCCAACCCCCTAGTCACGCCACCCCATATTAAACCAGAATGATATTTCCTATTCGCATACGCTATCCTACGATCCATCCCCAATAAACTGGGGGGAGTTCTAGCACTACTAGCCTCAATCCTTGTACTCATAGTTGTCCCAATTCTACACACATCAAAACAGCGAGGCCTAACATTCCGGCCTCTCACACAATTCCTATTCTGAACGCTAGTAGCAGACATGGTAGTATTAACCTGAATTGGAGGCATACCAGTAGAACACCCATTTATTATTATCGGACAAGTAGCATCAACCGTTTACTTCATACTATTTCTCATACTCATTCCCCTAGCAGGATGAGTTGAAAACAAGGCACTTGAATCAAGT
073_01_Notacanthus_chemnitzi                 ATGGCCAACCTACGAAAAACCCATCCAATTCTTAAAATCTCTAACGAAGCCCTAGTAGATCTCCCCACCCCATCAAACATCTCAGCATGATGAAATTTCGGGTCCCTTCTGGGATTATGTTTAATTACCCAAATCCTCACGGGATTATTCCTAGCTATACACTACACATCTGATATTTCAACAGCATTTTCCTCCGTAACACATATTTGCCGAGACGTAAGTTATGGTTGACTTATCCGTAATATTCATGCAAACGGAGCCTCTTTCTTCTTTATTTGCATCTACATACATATTGCCCGAGGACTCTATTATGGATCGTATCTGCAAAAACAAACATGATACGTAGGTGTAATTTTACTATTGTTGACTATGGTAACAGCCTTTGTAGGATACGTGCTCCCCTGAGGACAAATATCTTTCTGAGGGGCTACAGTCATTACAAACCTTATGTCAGCCGTACCCTATGTAGGCAATGAACTAGTACAATGGATTTGAGGGGGCTTCTCAGTAGACAATGCCACCCTTACCCGATTCTTTGCATTCCACTTCTTGTTCCCTTTCGTAATTGCAGGAGCTACGTTGATTCACTTAGTTTTCTTGCATGAAACAGGGTCAAACAATCCAGCAGGGGTTAAACTCCACGCAGATAAAATCCCATTCCACCCATATTTCTCTTACAAAGATTTATTAGGGTTCGCTATTATGCTTATAGGGCTTACCTTGATTGCCCTATTTACCCCCAACCTTTTAGGAGACCCAGACAACTTCACCCCCGCAAACCCTTTAGTCACACCCCCACATATTAAACCAGAGTGGTACTTTTTATTCGCGTATGCCATCTTACGGTCTATCCCAAATAAATTAGGCGGAGTCCTAGCCCTATTAGCTTCAATCCTTGTACTATTTCTTGTACCCACCTTGCACACGTCTAAGCAACGAGGACTAACATTCCGACCTATTACACAATTCTTATTCTGAACTCTGGTAGCGGACATAATTGTGTTAACTTGAATTGGAGGCATACCAGTTGAAGATCCGTACATCATAATCGGACAAGTAGCATCAGCTCTTTACTTTATATTATTTCTTGTATTCATCCCAATAGCAGGATGAGTTGAAAATAAAATAATTGAATCTAAT
073_02_Polyacanthonotus_rissoanus            ATGGCCAACCTACGGAAAACCCACCCCATCCTTAAGATTACTAACGACGCCCTTGTAGATCTTCCAAGCCCCTCAAACATCTCAGCATGGTGAAACTTCGGATCGCTCTTAGGATTGTGCTTAATTACACAAATTCTTACGGGCCTATTCCTGGCTATGCATTACACATCCGACATTTCGACAGCATTTTCTTCCGTCACGCACATCTGCCGAGACGTTAGCTACGGGTGACTCATCCGAAACATCCATGCAAACGGAGCCTCATTCTTCTTTATTTGCATTTATATACACATCGCTCGAGGCCTGTACTACGGATCTTACCTACAGAAAGAGACATGATACGTGGGAGTGATTTTACTGTTCTTAACCATGATAACGGCTTTCGTGGGCTACGTCCTGCCCTGAGGACAAATGTCGTTTTGGGGTGCAACAGTCATTACAAATCTTATATCCGCAGTACCATATGTGGGCAACGAACTTGTCCAGTGAATCTGAGGAGGCTTTTCCGTAGACAACGCCACCCTCACTCGGTTCTTTGCATTCCACTTCCTATTCCCCTTTGCCATTGTGGGAGCGTCTGTCATTCACCTCCTTTTCCTACATGAGACGGGATCAAATAACCCAACCGGTCTAAACTCAAACGCGGACAAGATCCCCTTCCATCCATACTTCTCATACAAAGACTTGCTAGGCTTTGCAGTAATACTAACGGCTTTAACATCCATTGCCCTATTCACCCCAAACCTCCTTGGGGACCCAGACAACTTTACCCCTGCAAACCCCCTAGTAACCCCCCCGCACATCAAGCCAGAATGATACTTTTTGTTCGCGTACGCCATTTTGCGGTCAATTCCAAACAAGCTTGGAGGGGTCCTAGCTTTATTAGCCTCAATCCTAGTGTTGTTCCTTGTCCCGACCCTGCACACCTCCAAGCAACGAGGGCTGACATTTCGGCCCCTTACACAATTCTTATTCTGGACTCTAGTTGCGGACATACTTGTACTGACCTGAATTGGGGGCATACCGGTAGAGCACCCCTTTATCATCATCGGACAAGTAGCGTCCACCCTCTACTTCCTCTTGTTTCTCGTGTTCATCCCCAGCGCAGGATGGGTTGAGAACAAAGTACTAGAATCTTAT
073_03_Notacanthus_chemnitziGL               ATGGCCAACCTACGAAAAACCCACCCAATTCTTAAAATCTCTAACGAAGCCTTAGTAGATCTCCCCACCCCATCAAACATCTCAGCATGATGAAATTTCGGGTCCCTTCTGGGCTTATGTCTAATTACGCAAATCCTTACAGGATTATTCCTAGCTATGCACTACACATCTGATATTTCAACAGCATTTTCCTCCGTAACACATATTTGCCGAGACGTAAGTTATGGTTGACTTATCCGTAATATTCATGCAAACGGAGCCTCTTTCTTCTTTATCTGCATCTACATACACATTGCCCGAGGACTTTATTATGGATCATATCTGCAAAAACAAACATGATACGTGGGTGTGATTTTACTATTGTTGACTATAGTAACGGCCTTTGTAGGATACGTACTCCCCTGGGGACAAATATCTTTCTGAGGAGCTACAGTCATTACAAACCTTATGTCGGCCGTACCCTATGTAGGCAATGAGCTAGTGCAATGAATTTGAGGGGGCTTCTCAGTAGACAATGCCACCCTTACTCGATTCTTTGCATTCCACTTCTTGTTCCCTTTCGTAATTGCAGGAGCTACGTTGATTCACTTGGTCTTCTTACATGAAACGGGGTCAAACAATCCAGCAGGATTAAACTCCAACGCAGATAAAATCCCATTCCACCCATATTTCTCCTACAAAGATTTATTAGGGTTCGCTATTATGCTTATGGGGCTTACTTTAATTGCCCTATTTACCCCTAACCTTTTAGGAGACCCAGACAATTTCACCCCCGCCAACCCTTTAGTCACACCCCCACATATTAAGCCAGAATGATACTTTTTGTTTGCGTATGCCATCTTACGATCTATCCCAAATAAATTAGGCGGAGTCCTAGCCCTATTAGCTTCAATCCTTGTACTATTTCTTGTACCCACCTTACATACGTCTAAGCAACGAGGACTAACGTTCCGACCCATCACACAATTCTTATTCTGAACCCTGGTAGCGGACATAATTGTGTTAACTTGAATTGGAGGCATACCAGTTGAAGATCCGTACATCATAATCGGACAAGTAGCGTCAGCTCTTTACTTTATGTTATTTCTTGTGTTCATCCCGCTAGCAGGATGAGTTGAAAATAAAATAATTGAATCTAAT
074_01_Anguilla_japonica                     ATGGCAAACCTACGAAAAACCCACCCACTTCTAAAAATTGCTAACGATGCCCTAGTGGATCTACCAACCCCATCCAACATTTCAGCATGATGAAATTTTGGCTCTCTCCTAGGACTATGCCTTATTTCGCAAATCCTTACAGGATTATTCCTAGCAATACACTACACATCAGACATTTCAACTGCCTTTTCCTCAGTAGCCCACATCTGCCGAGACGTTAATTATGGATGATTCATCCGAAATTTACATGCAAACGGGGCCTCCTTCTTCTTTATCTGCCTCTACCTACACATTGCCCGAGGACTTTACTACGGCTCATACCTTTACAAAGAAACATGAAACATCGGAGTCGTACTATTCCTATTAGTAATAATAACTGCATTCGTAGGATATGTACTCCCATGAGGACAAATATCATTCTGAGGTGCTACAGTAATTACCAACCTACTATCCGCTGTACCATACGTAGGGGACTCCTTAGTTCAATGAATCTGAGGAGGCTTCTCAGTTGACAACGCCACATTAACCCGATTCTTCGCATTCCACTTCCTATTTCCATTTGTAGTTGCCGGCGCTACAATAATTCATCTCCTATTCCTCCATGAAACAGGATCAAACAACCCAGTAGGACTGAACTCTGACGCAGACAAGATCCCATTTCACCCTTATTTCTCCTACAAAGACCTACTAGGGTTCATTATCATACTAACCGCCCTAACAATACTTGCCCTATTCTCCCCAAACCTCCTTGGGGATCCAGACAACTTCACCCCTGCAAATCCAATAGTCACCCCACCACACATCAAGCCAGAATGATACTTCCTATTTGCCTACGCCATCCTACGATCAATCCCCAACAAACTCGGCGGAGTATTAGCCCTACTATCCTCCATCCTAGTCCTAATAGTAGTACCAATTCTCCACACCTCAAAACAACGAGGACTCACCTTCCGACCAGCCTCACAACTTCTATTCTGAATTTTAGTAGCAGACATACTAGTACTAACATGAATCGGAGGAATACCAGTAGAACACCCATACATTATCATCGGTCAAGTAGCATCAGTACTTTACTTTTCCTTATTTTTAGTACTAAACCCATTAGCAGGTTGACTAGAAAACAAAATAATAAATTGA---
074_02_Anguilla_anguilla                     ATGGCAAACCTACGAAAAACCCACCCACTTCTAAAAATTGCTAACGATGCCCTAGTGGATCTACCAACCCCATCCAATATTTCAGCATGATGAAATTTTGGCTCTCTTCTAGGATTATGTCTTATTTCACAAATCCTTACAGGACTATTCCTAGCCATACATTATACATCAGACATCTCAACTGCCTTCTCCTCAGTAGCTCACATCTGCCGAGACGTCAACTATGGATGACTAATTCGCAACCTACATGCAAATGGGGCCTCATTCTTCTTTATCTGCCTATACCTCCACATTGCCCGAGGGCTTTACTACGGCTCATACCTTTACATAGAAACATGAAACATTGGAGTTGTATTATTCCTATTAGTAATAATAACAGCATTCGTAGGATATGTGCTTCCATGAGGACAGATATCATTCTGAGGTGCTACAGTAATTACCAACCTACTATCTGCCGTCCCATATGTGGGGAACTCCCTAGTCCAATGAATCTGAGGGGGATTCTCAGTTGACAACGCCACATTAACCCGATTCTTCGCATTCCACTTCCTATTTCCATTTGTAGTTGCTGGAGCCACAATACTTCACCTCCTATTCCTCCATGAAACAGGATCAAACAACCCGGTAGGATTAAACTCCGACGCAGACAAAATCCCATTCCACCCATACTTCTCCTACAAAGACCTACTGGGGTTCATTATCATGCTCACCGCCCTAACAATACTTGCCCTATTCTACCCGAACCTGCTTGGAGACCCAGACAACTTCACCCCGGCAAATCCAATAGTTACTCCGCCACACATTAAGCCAGAGTGGTATTTTCTATTTGCCTACGCCATTCTACGATCAATTCCTAATAAACTCGGCGGGGTATTAGCCTTGTTATCCTCCATCCTAGTTCTAATAGTAGTACCAATTCTTCACACCTCAAAACAACGAGGACTTACATTCCGACCTGCTTCCCAACTACTATTCTGAATTTTAGTAGCAGATATACTAGTACTAACATGAATCGGAGGAATACCAGTAGAACATCCATATATTATCATCGGCCAAGTAGCATCAGTACTTTATTTTTCCCTATTCCTGGTGCTAAACCCCTTAGTCGGCTGACTAGAAAACAAAGTAATAAACTGA---
074_03_Anguilla_rostrata                     ATGGCAAACCTACGAAAAACCCACCCACTTCTAAAAATTGCTAATGATGCCCTAGTGGATCTACCAACCCCATCCAATATTTCAGCATGATGAAATTTTGGCTCTCTTCTAGGATTATGTCTTATTTCACAAATCCTTACAGGACTATTCCTAGCCATACATTATACATCAGACATCTCAACTGCCTTCTCCTCAGTAGCTCACATCTGCCGAGACGTCAACTATGGATGATTAATTCGCAACCTACATGCAAATGGGGCCTCATTCTTCTTTATCTGCCTATACCTTCACATTGCCCGAGGACTTTACTACGGCTCATATCTTTACAAAGAAACATGAAACATTGGAGTCGTATTATTCCTATTAGTAATAATAACAGCATTCGTAGGGTATGTACTTCCATGAGGACAGATATCATTCTGAGGTGCTACAGTAATTACCAATCTATTATCTGCCGTCCCATACGTAGGAAACTCCCTAGTCCAATGAATCTGAGGGGGCTTTTCAGTCGACAACGCCACATTGACCCGATTCTTCGCATTCCACTTCCTATTTCCATTTGTAGTCGCCGGGGCCACAATGCTTCACCTCCTATTCCTCCATGAAACAGGATCAAACAACCCAGTAGGATTAAACTCCGACGCAGACAAAATCCCATTCCACCCATATTTCTCCTACAAAGACCTACTAGGATTCATTATCATGCTCACCGCTCTAACAATACTTGCCCTATTCTACCCCAACCTGCTTGGTGATCCAGACAACTTTACCCCTGCAAACCCAATAGTTACTCCACCACACATCAAGCCAGAATGATATTTTCTATTTGCCTACGCCATCCTACGATCAATTCCTAACAAACTCGGCGGGGTATTAGCCTTGTTATCCTCTATTCTAGTTCTAATAGTAGTACCAATTCTTCACACCTCAAAACAACGAGGACTTACATTCCGACCTGCCTCCCAGCTACTATTCTGAATTTTAGTAGCAGATATACTAGTGCTAACATGAATCGGAGGAATACCAGTAGAACATCCATACATTATCATCGGCCAAGTAGCATCAGTACTTTATTTTTCTCTATTTCTGGTGCTAAACCCATTAGTCGGCTGACTAGAAAACAAAGTAATAAACTGA---
074_04_Anguilla_marmorata                    ATGGCAAACCTACGAAAAACCCACCCACTTCTAAAAATTGCTAACGATGCCCTAGTGGATCTACCAACCCCATCCAACATTTCAGCATGATGAAATTTTGGCTCTCTCCTAGGATTATGCCTAATCTCACAAATCATCACAGGACTATTCCTAGCCATACACTACACATCAGACATCTCAACTGCCTTTTCCTCAGTAGCCCACATTTGCCGAGACGTTAATTATGGGTGACTAATCCGCAACTTACATGCAAACGGAGCCTCCTTCTTTTTCATCTGCCTATACCTTCACATTGCCCGAGGACTTTACTACGGTTCATATCTTTACAAAGAAACATGAAACATCGGAGTCGTACTATTCCTATTAGTAATAATAACAGCATTCGTAGGATATGTACTTCCATGAGGACAAATATCATTCTGAGGTGCTACAGTAATTACCAACCTACTATCCGCCGTCCCATACGTAGGAGACTCACTAGTCCAATGAATTTGAGGAGGCTTTTCAGTTGACAACGCCACATTAACCCGATTCTTCGCATTCCACTTCCTATTCCCATTTGTAGTTGCCGGTGCTACAATAATCCACCTCCTATTCCTCCATGAAACAGGGTCAAACAACCCAGTAGGATTGAACTCCGACGCGGACAAAATTCCATTCCACCCATACTTCTCCTACAAAGACCTGCTAGGATTCATTATCATACTAACCGCCTTAACAATACTTGCTCTATTCTACCCAAACCTCCTTGGAGACCCAGACAACTTCACCCCAGCAAATCCAATAGTTACCCCACCACACATCAAGCCAGAATGATACTTTCTATTTGCCTACGCTATCCTACGATCAATCCCTAACAAACTTGGTGGAGTACTAGCCCTATTATCTTCCATCCTAGTCCTAATAGTAGTACCAATTCTTCACACCTCAAAACAACGAGGACTTACATTCCGACCAGCCTCACAACTCCTATTCTGAATCTTAGTAGCAGACATACTAGTACTAACATGAATTGGAGGGATACCAGTAGAACACCCATACATTATCATTGGCCAAGTAGCATCAGTACTTTACTTTTCCCTATTCCTAGTGCTAAACCCATTAGTAGGTTGACTAGAAAACAAAATAATAAATTGA---
074_05_Anguilla_obscura                      ATGGCAAACCTACGAAAAACCCACCCACTTCTAAAAATTGCTAATGATGCCCTAGTGGATCTACCAACCCCATCCAACATTTCAGCATGATGAAATTTTGGCTCTCTCCTAGGATTATGCCTTATTTCACAAATCGTCACAGGACTATTCCTAGCCATACACTACACATCAGACATTTCAACTGCTTTCTCCTCAGTAGCCCACATTTGCCGAGATGTAAATTACGGATGATTAATCCGCAACCTACATGCAAACGGAGCCTCCTTCTTCTTTATTTGCCTGTACCTTCACATTGCCCGAGGACTTTACTACGGATCATATCTTTACAAAGAAACATGAAACATTGGAGTCGTACTATTCCTATTAGTAATAATAACAGCATTCGTAGGATATGTACTTCCATGAGGACAGATATCATTCTGAGGTGCTACAGTAATTACCAACCTACTATCCGCCGTCCCATATGTAGGAGACTCACTAGTCCAATGAATCTGAGGAGGCTTTTCAGTTGACAACGCTACACTAACCCGATTCTTCGCATTCCATTTCCTATTCCCATTTGTAGTTGCTGGCGCTACAATAATTCACCTCCTATTTCTCCACGAGACAGGATCAAACAACCCAGTAGGATTAAACTCCGACGCAGACAAAATCCCATTTCACCCATACTTCTCATACAAAGACCTACTAGGATTCATTATTATACTAACCGCCCTAACAATACTTGCTCTATTCTACCCAAACCTCCTTGGAGACCCAGACAACTTCACCCCAGCGAACCCCATAGTGACCCCACCACACATCAAGCCAGAATGATACTTTCTATTTGCCTACGCTATTTTACGATCAATCCCAAACAAACTCGGAGGAGTGTTAGCCCTATTATCCTCCATCCTAGTCCTAATAGTAGTACCAATTCTTCACACCTCTAAACAACGAGGACTTACATTCCGACCAGCTTCACAACTCCTATTCTGAATTTTAGTAGCAGATATACTAGTACTAACATGAATCGGAGGAATGCCAGTAGAACACCCGTACATCATCATTGGCCAAGTAGCATCAGTACTTTACTTTTCTTTATTCCTAGTGCTAAATCCATTAGTAGGCTGACTAGAAAATAAAGTAATAAATTGA---
074_06_Anguilla_reinhardtii                  ATGGCAAACCTACGAAAAACCCACCCACTCCTAAAAATTGCTAACGATGCCCTAGTGGATCTACCAACCCCCTCCAACATTTCAGCATGATGAAATTTTGGCTCTCTCCTAGGATTATGCCTTATCTCACAAATCCTTACAGGACTATTCCTAGCCATACACTACACATCAGACATCTCAACTGCCTTTTCCTCAGTAGCCCACATCTGCCGAGACGTTAATTATGGATGATTGATCCGCAACTTACATGCAAACGGAGCCTCCTTCTTCTTTATTTGTCTCTACCTGCACATTGCCCGAGGACTTTACTACGGCTCATATCTTTATAAAGAGACATGAAACATCGGAGTCGTACTATTCCTATTAGTAATAATAACAGCATTCGTAGGATATGTACTTCCATGAGGGCAAATATCATTCTGAGGTGCTACAGTAATTACCAACCTACTATCCGCTGTCCCATATGTAGGGAACTCCCTAGTCCAATGAATCTGAGGGGGCTTCTCAGTTGACAACGCCACATTAACCCGATTCTTCGCATTCCACTTCCTATTTCCATTTGTAGTTGCCGGCGCTACAATAATTCACCTCCTATTCCTTCATGAAACAGGATCAAACAACCCAGTAGGACTGAACTCTGATGCAGACAAAATCCCATTCCACCCATACTTCTCCTACAAAGACCTGCTAGGATTCATTATTATACTAACCGCTTTAACAATACTTGCCCTATTCTACCCAAACCTCCTTGGAGACCCAGACAACTTTACCCCCGCAAACCCGATAGTCACCCCACCACACATCAAGCCAGAATGATATTTCCTATTTGCCTACGCGATCCTACGATCAATCCCTAACAAACTCGGTGGAGTACTAGCCCTACTATCCTCCATCCTAGTCCTGATAGTAGTACCAATTCTTCACACCTCGAAACAACGAGGACTTACCTTCCGACCAGCTTCACAACTCCTATTCTGAATCTTAGTAGCAGACATACTAGTACTAACATGAATTGGAGGAATACCAGTAGAACACCCATACATTATCATTGGCCAAGTAGCATCAGTACTTTACTTTTCCTTATTCCTAGTGCTAAACCCATTAGTAGGTTGGCTAGAAAACAAAATAATAAATTGA---
074_07_Anguilla_nebulosa                     ATGGCAAACCTACGAAAAACCCACCCACTTCTAAAAATTGCTAACGATGCCCTAGTGGATCTACCAACCCCATCCAACATTTCAGCATGATGAAATTTTGGCTCTCTCCTAGGATTATGCCTTATCTCACAAATCATCACAGGACTATTCCTAGCCATACACTACACATCAGACATTTCAACTGCCTTTTCCTCAGTAGCCCACATCTGCCGAGACGTTAATTATGGATGATTAATTCGCAACCTACATGCAAACGGAGCCTCCTTCTTCTTCATTTGCCTATATCTTCACATTGCCCGAGGGCTTTACTACGGCTCGTACCTTTACAAAGAAACATGAAACATCGGGGTCGTACTATTCCTATTAGTAATAATAACAGCATTCGTAGGATATGTACTCCCATGAGGACAAATATCATTTTGAGGCGCTACAGTAATTACCAACCTACTATCTGCAGTCCCATACGTAGGAGACTCACTAGTCCAATGAATCTGAGGGGGCTTCTCAGTTGACAACGCCACACTAACCCGATTCTTCGCATTTCACTTCCTATTCCCATTTGTAGTTGCCGGCGCTACAATAATTCACCTCCTATTTCTCCATGAAACAGGGTCAAACAACCCAGTAGGATTGAACTCTGACGCAGACAAAATCCCATTCCATCCATACTTCTCTTACAAAGACCTACTAGGATTCATTATTATATTAACCGCCCTAACAATACTTGCTCTATTTTACCCAAACCTCCTTGGAGATCCAGACAACTTCACCCCAGCAAACCCAATAGTAACCCCACCACACATCAAGCCAGAATGATATTTCCTATTTGCCTACGCTATCCTACGATCAATCCCTAACAAACTTGGCGGAGTATTAGCCCTATTATCCTCCATCCTAGTCCTAATAGTAGTACCAATTCTTCACACTTCAAAACAACGAGGACTTACATTCCGACCAGCTTCACAGCTCCTATTCTGAATTTTAGTAGCAGACATGCTAGTATTAACATGAATCGGAGGAATACCAGTAGAACACCCATACATTATTATTGGCCAAGTAGCATCAGTACTTTACTTCTCTTTATTCCTAGTACTAAATCCATTAGTAGGTTGACTAGAAAACAAAGTAATAAATTGA---
074_08_Anguilla_bengalensis                  ATGGCAAACCTACGAAAAACCCACCCACTTCTAAAAATTGCTAACGATGCCCTAGTGGATCTACCAACCCCATCCAACATTTCAGCATGATGAAATTTTGGCTCTCTCCTAGGATTATGCCTTATCTCACAAATCATCACAGGACTATTCCTAGCCATACACTACACATCAGACATTTCAACTGCCTTTTCCTCAGTAGCCCACATCTGCCGAGACGTTAATTATGGATGATTAATTCGCAACCTACATGCAAACGGAGCCTCCTTCTTCTTCATTTGCCTATATCTTCACATTGCCCGAGGGCTTTACTACGGCTCGTACCTTTACAAAGAAACATGAAACATCGGGGTCGTACTATTCCTATTAGTAATAATAACAGCATTCGTAGGATATGTACTCCCATGAGGACAAATATCATTTTGAGGCGCTACAGTAATTACCAACCTACTATCTGCAGTCCCATACGTAGGAGACTCACTAGTCCAATGAATCTGAGGGGGCTTCTCAGTTGACAACGCCACACTAACCCGATTCTTCGCATTTCACTTCCTATTCCCATTTGTAGTTGCCGGCGCTACAATAATTCACCTCCTATTTCTCCATGAAACAGGGTCAAACAACCCAGTAGGATTGAACTCTGACGCAGACAAAATCCCATTCCATCCATACTTCTCTTACAAAGACCTACTAGGATTCATTATTATATTAACCGCCCTAACAATACTTGCTCTATTTTACCCAAACCTCCTTGGAGATCCAGACAACTTCACCCCAGCAAACCCAATAGTAACCCCACCACACATCAAGCCAGAATGATATTTCCTATTTGCCTACGCTATCCTACGATCAATCCCTAACAAACTTGGCGGAGTATTAGCCCTATTATCCTCCATCCTAGTCCTAATAGTAGTACCAATTCTTCACACTTCAAAACAACGAGGACTTACATTCCGACCAGCTTCACAGCTCCTATTCTGAATTTTAGTAGCAGACATGCTAGTATTAACATGAATCGGAGGAATACCAGTAGAACACCCATACATTATTATTGGCCAAGTAGCATCAGTACTTTACTTCTCTTTATTCCTAGTACTAAATCCATTAGTAGGTTGACTAGAAAACAAAGTAATAAATTGA---
074_09_Anguilla_mossambica                   ATGGCAAACCTACGAAAAACCCACCCACTTCTAAAAATTGCTAACGATGCCCTAGTGGATCTACCAACCCCATCCAACATTTCAGCATGATGAAATTTTGGCTCTCTCCTAGGACTATGTCTTATCTCTCAAATCCTTACAGGACTGTTCCTAGCCATACACTACACATCAGACATTTCAACTGCCTTTTCCTCAGTGGCCCACATCTGCCGAGATGTCAACTATGGATGATTAATCCGTAACCTACATGCAAATGGAGCTTCTTTCTTCTTCATCTGCCTCTACCTCCACATTGCCCGAGGACTTTACTACGGCTCATATCTTTACAAAGAGACATGAAACATCGGAGTTGTATTATTCCTATTAGTAATAATAACAGCATTCGTAGGATATGTACTTCCATGAGGACAAATATCATTCTGAGGCGCTACAGTAATTACCAACCTACTATCCGCTGTCCCATACGTAGGAGACTCCCTAGTCCAATGAATCTGAGGAGGCTTCTCAGTTGACAATGCCACATTAACCCGATTCTTCGCATTCCACTTCCTATTTCCATTCGTAGTCGCCGGAGCAACAATGCTCCATCTCCTATTCCTTCACGAAACAGGATCAAACAATCCAGTAGGACTAAATTCTGACGCAGACAAAATCCCATTCCACCCATACTTCTCCTACAAAGACCTTTTAGGGTTCATTATTATACTCACCGCCCTAACAATACTCGCCCTATTCTACCCAAACCTACTCGGAGACCCAGATAACTTTACCCCAGCAAACCCAATGGTTACACCACCACACATCAAACCAGAATGATATTTCTTATTTGCCTATGCCATTCTACGATCAATTCCAAACAAACTAGGTGGGGTATTAGCCCTATTATCCTCTATCCTAGTCCTAATAGTAGTACCAATTCTTCACACCTCAAAACAACGAGGACTAACTTTCCGACCAATCTCACAACTACTATTCTGAATTTTAGTAGCAGACATATTAGTATTAACATGAATTGGAGGAATACCAGTAGAACACCCATACATCATCATTGGCCAAGTAGCATCAGTGCTTTATTTTTCCCTATTCCTGGTGCTAAACCCATTAGTAGGCTGACTAGAAAACAAAGTAATAAACTGA---   
074_10_Anguilla_megastoma                    ATGGCAAACCTACGAAAAACCCACCCACTTCTAAAAATTGCTAACGATGCCCTAGTGGATCTACCAACCCCATCCAATATTTCAGCATGATGAAATTTCGGCTCTCTCCTAGGACTATGCCTTATCTCCCAAATAGTTACAGGATTATTCCTAGCCATACACTACACATCAGACATCTCAACCGCATTCTCCTCAGTAGCCCACATTTGCCGAGACGTTAATTACGGATGATTAATCCGTAACTTACATGCAAACGGAGCCTCCTTCTTCTTCATCTGCCTCTACCTACACATTGCCCGAGGACTTTACTACGGCTCGTACCTTTATAAAGAGACATGAAACATCGGAGTTGTATTATTCCTATTAGTAATAATAACAGCATTCGTAGGATATGTACTTCCATGAGGACAAATATCATTCTGAGGCGCTACAGTAATTACCAACCTACTATCTGCCGTCCCATACGTGGGAGACTCCCTAGTACAGTGAATCTGAGGAGGCTTCTCAGTTGACAACGCTACATTAACCCGATTCTTCGCATTTCACTTCCTATTCCCATTTGTAGTTGCCGGCGCTACAATAATCCACCTCCTATTCCTTCATGAAACAGGATCAAACAACCCAGTAGGATTAAACTCCGACGCAGACAAAATCCCATTCCACCCATACTTCTCCTACAAAGACCTACTAGGATTCATCATCATACTAACCGCCCTAACAATACTTGCCCTATTCTACCCAAACCTTCTCGGAGACCCAGACAACTTCACCCCAGCAAACCCCATAGTCACACCACCACATATCAAGCCAGAATGATACTTCCTATTTGCCTACGCCATCTTACGATCAATCCCTAATAAACTTGGCGGAGTATTAGCTCTACTATCTTCTATCCTAGTCCTAATAGTAGTACCAATCCTTCACACCTCAAAACAACGAGGGCTTACCTTCCGACCAGCCTCACAACTTCTATTCTGAATCCTAGTAGCAGACATGTTAGTATTAACATGAATCGGGGGAATACCAGTAGAACACCCATATATTATCATTGGCCAAGTGGCATCAGTACTTTACTTCTCATTATTTTTAGTGCTGAACCCATTAGCAGGTTGACTAGAAAACAAAATAATAAATTGA---
074_11_Anguilla_interioris                   ATGGCAAACCTACGAAAAACCCACCCACTTCTAAAAATTGCTAACGATGCCCTAGTGGATCTACCAACCCCATCCAACATTTCAGCATGATGAAATTTTGGCTCTCTCCTAGGATTATGTCTTATCTCACAAATCATCACAGGACTATTCCTAGCCATACACTACACATCAGACATTTCAACCGCCTTTTCCTCAGTAGCCCACATTTGTCGAGACGTTAACTACGGATGATTAATCCGTAACCTACATGCAAACGGAGCCTCTTTCTTCTTCATTTGCCTATATCTTCACATTGCCCGAGGACTTTACTACGGCTCATATCTTTACAAAGAGACATGAAACATCGGAGTCGTGCTATTCCTACTAGTAATAATAACAGCATTCGTAGGATATGTACTTCCATGAGGACAAATATCATTCTGAGGTGCTACAGTAATTACCAACCTACTATCTGCCGTCCCATACGTAGGAGACTCACTAGTCCAATGAATCTGAGGAGGATTCTCAGTTGATAACGCCACACTAACCCGATTCTTCGCATTTCATTTCCTATTCCCATTTGTAGTTGCCGGCGCTACAATAATTCACCTCCTATTCCTCCATGAAACAGGGTCAAACAACCCAGTAGGATTAAACTCCGACGCAGACAAAATCCCATTCCACCCATACTTCTCCTACAAAGACCTACTAGGATTTATTATCATACTAACCGCCCTAACAATACTTGCTCTATTCTATCCAAACCTCCTTGGAGACCCAGACAACTTCACCCCAGCAAATCCAATAGTAACCCCACCACACATCAAGCCAGAATGATACTTTCTATTCGCCTACGCTATTCTACGATCAATCCCTAACAAACTTGGAGGAGTACTAGCCCTATTATCCTCCATCCTAGTCCTGATAGTAGTACCAATTCTTCACACTTCTAAACAACGAGGACTTACATTCCGACCAGCCTCACAACTCCTATTCTGAATCTTAGTAGCAGACATACTAGTACTAACATGAATCGGAGGAATACCAGTAGAACACCCATACATTATCATTGGTCAAGTAGCATCAGTACTTTATTTTTCCTTATTCCTAGTGCTAAACCCATTAGTAGGTTGACTAGAAAACAAAATAATAAATTGA---
074_12_Anguilla_dieffenbachii                ATGGCAAACCTACGAAAAACCCACCCACTTCTAAAAATTGCTAACGATGCCCTAGTGGATCTACCAACCCCATCCAATATTTCAGCATGATGAAATTTTGGCTCTCTCCTAGGATTATGCCTTATCTCACAAATCCTTACAGGATTATTCCTAGCCATACACTATACATCAGACATCTCAACTGCCTTTTCCTCAGTAGCCCACATCTGCCGAGACGTTAACTACGGATGATTAATCCGTAACCTACATGCAAACGGAGCCTCATTCTTCTTTATTTGCCTCTACCTCCACATTGCCCGAGGACTTTACTACGGCTCATACCTTTACAAAGAAACATGAAACATTGGAGTCGTATTATTCCTGCTAGTAATAATAACAGCATTCGTAGGATATGTACTTCCATGAGGACAAATATCATTCTGAGGTGCTACAGTAATTACCAACCTACTATCTGCCGTACCATACGTAGGAAACTCCCTAGTCCAATGAATCTGAGGAGGCTTCTCAGTTGACAACGCCACACTAACCCGATTCTTCGCATTCCACTTCTTATTCCCATTTGTAGTTGCTGGAGCTACAATAATTCATCTCCTATTCCTACATGAAACAGGATCAAGCAATCCAGTAGGATTAAACTCTGACGCAGACAAAGTCCCATTCCACCCATACTTCTCCTACAAAGACCTACTAGGATTCATTATTATACTCACCGCCCTAACAATACTTGCCCTATTTTACCCAAACCTCCTTGGAGATCCAGATAACTTCACCCCTGCAAACCCAATAGTTACCCCACCACACATCAAGCCAGAATGATATTTCCTATTTGCCTACGCCATTCTACGATCAATTCCTAACAAACTTGGCGGGGTATTAGCCCTACTATCATCTATCCTAGTCCTAATAGTAGTACCAATCCTTCATACCTCAAAACAACGAGGACTTACCTTCCGACCAGCTTCACAACTACTATTCTGAATTTTAGTAGCAGACATACTAGTACTAACATGAATCGGAGGAATACCAGTAGAACATCCATACATTATCATTGGCCAAGTAGCATCAGTACTTTATTTTTCCCTATTTCTGGTGCTAAACCCACTAGTAGGCTGGCTAGAAAACAAAGTAATAAACTGA---
074_13_Anguilla_celebesensis                 ATGGCAAGCCTACGAAAAACCCACCCACTTCTAAAAATTGCTAACGATGCCCTAGTGGATCTACCAACCCCATCCAACATTTCAGCATGATGAAATTTTGGCTCTCTCCTAGGATTATGCCTTATCTCACAAATCGTTACAGGATTATTCCTAGCCATACACTACACATCAGACATCTCAACCGCCTTCTCTTCAGTAGCCCACATCTGCCGAGACGTCAATTACGGATGATTGATCCGTAACTTACATGCAAACGGAGCCTCCTTCTTTTTCATTTGCCTCTACCTACACATTGCCCGAGGACTTTACTACGGCTCATACCTTTACAAAGAAACATGAAACATTGGAGTCGTACTATTCCTACTAGTAATAATAACAGCATTCGTAGGGTACGTACTTCCATGAGGACAAATATCATTCTGAGGTGCTACAGTAATTACCAACCTACTATCTGCCGTCCCATACGTAGGAGACTCCCTAGTCCAATGAATCTGAGGAGGCTTCTCAGTTGACAACGCCACATTAACTCGATTCTTCGCATTCCACTTCCTATTCCCATTTGTAGTTGCCGGTGCTACAATAATTCACCTCTTATTCCTCCATGAAACAGGATCGAACAACCCAGTAGGATTAAACTCTGACGCAGACAAAATCCCATTCCACCCATACTTCTCCTACAAAGACCTATTAGGATTCATTATTATACTGACCGCCCTAACAATACTTGCCCTATTCTACCCAAATCTTCTTGGAGATCCAGATAACTTCACCCCAGCAAACCCCATAGTCACCCCACCACACATCAAGCCAGAATGATACTTCCTATTTGCCTACGCCATCCTACGATCAATCCCCAACAAACTTGGCGGAGTACTAGCCCTACTATCCTCTATCCTGGTCCTAATAGTAGTACCAATCCTTCACACTTCAAAACAACGAGGACTTACATTCCGACCAGCTTCACAACTCCTATTCTGAATCTTAGTAGCAGACATACTAGTACTAACATGAATCGGAGGAATACCAGTAGAACACCCATACATTATCATCGGCCAAGTGGCATCCGTACTTTACTTCTTATTATTTCTAGTACTAAACCCACTAGCAGGTTGACTAGAAAACAAAATAATAAATTGA---
074_14_Anguilla_malgumora                    ATGGCAAACCTACGAAAAACCCACCCACTTCTAAAAATTGCTAATGACGCCCTAGTGGATCTACCAACCCCATCCAATATTTCAGCATGATGAAATTTTGGCTCACTCCTTGGATTATGCCTTATCTCACAAATCCTCACAGGACTATTCCTAGCCATACATTATACATCAGATATCTCAACCGCCTTTTCCTCAGTAGCCCACATCTGCCGAGATGTCAACTACGGATGATTAATCCGCAACCTACATGCAAACGGAGCCTCCTTCTTCTTTATTTGCCTCTACCTCCACATTGCCCGAGGACTTTACTACGGCTCATATCTTTACAAAGAGACATGAAACATTGGAGTAGTATTATTCCTACTAGTAATAATAACAGCATTCGTAGGATATGTACTCCCGTGAGGACAAATATCATTCTGAGGCGCTACAGTAATTACCAACTTACTATCCGCCGTCCCATACGTAGGAAACACTCTAGTCCAATGAATCTGAGGGGGATTCTCAGTTGACAACGCCACATTAACCCGATTCTTCGCATTCCACTTCCTATTCCCATTCGTAGTTGCTGGGGCCACAATACTCCACCTCCTGTTCCTCCACGAAACAGGATCAAACAACCCAGTAGGACTGAACTCCGACGCAGACAAAATCCCATTCCACCCATACTTCTCCTACAAAGACCTACTAGGATTTATTATCATACTCACCGCCCTAACGATACTTGCCCTATTTTACCCAAACCTCCTTGGAGACCCAGACAATTTCACCCCAGCAAATCCAATAGTTACTCCACCACACATCAAACCAGAATGATACTTCCTATTCGCCTATGCTATTCTACGATCAATCCCCAACAAACTCGGCGGAGTACTAGCCCTACTATCCTCCATCCTAGTCCTAATAGTAGTACCAATCCTCCACACCTCAAAACAACGAGGGCTCACCTTCCGACCAGCTTCACAACTACTATTCTGAATTTTAGTAGCAGACATACTAGTACTAACATGAATTGGAGGAATACCAGTAGAACACCCATACATCATCATCGGCCAAGTAGCATCAGTACTTTATTTTTCCCTGTTTCTAGTACTAAACCCGTTAGTAGGCTGACTAGAAAACAAAGTAATAAACTGA---
074_15_Anguilla_bicolor_bicolor              ATGGCAAACCTACGAAAAACCCACCCACTTCTAAAAATTGCTAATGATGCCCTAGTGGATCTACCAACCCCATCCAACATTTCAGCATGATGAAATTTTGGCTCTCTCCTAGGATTATGCCTTATCTCACAAATCGTCACAGGACTATTCCTAGCCATACACTATACATCAGACATTTCAACCGCCTTCTCCTCAGTAGCCCATATTTGTCGAGACGTTAACTACGGATGACTAATCCGCAACCTACATGCAAACGGAGCCTCATTCTTCTTCATTTGTCTGTACCTTCACATCGCCCGAGGACTTTACTACGGATCGTATCTTTATAAAGAAACATGAAACATCGGAGTCGTACTATTCCTATTAGTAATAATAACAGCATTCGTAGGATACGTACTTCCATGAGGACAAATATCATTCTGAGGTGCCACAGTAATTACCAATCTACTATCTGCCGTCCCATACGTAGGAGACTCACTAGTCCAATGAATCTGGGGAGGCTTCTCAGTTGACAACGCCACACTAACCCGATTCTTCGCATTCCACTTCCTATTCCCATTTGTAGTTGCCGGCGCTACAATAATTCACCTCCTGTTCCTACACGAAACAGGATCAAACAACCCAGTAGGGTTAAACTCCGACGCAGACAAAATCCCATTCCATCCATACTTCTCATACAAAGACCTGTTAGGATTCATTATTATACTAACTGCCCTAACAATACTTGCTCTATTCTACCCAAACCTTCTTGGAGACCCAGATAACTTTACCCCGGCAAATCCTATAGTAACTCCACCACACATCAAGCCAGAATGATATTTCTTATTTGCCTACGCCATCCTACGATCAATTCCCAACAAACTTGGAGGAGTATTAGCCCTATTATCCTCTATCCTAGTACTAATAGTAGTACCAATTCTTCACACCTCAAAACAACGAGGACTTACATTCCGACCAGCATCACAACTACTATTCTGAATTTTAGTAGCAGACATACTAGTACTAACATGAATCGGAGGAATACCAGTAGAACACCCATACATCATCATCGGCCAAGTAGCATCAGTACTTTACTTTTCCTTATTCCTAGTGTTAAACCCATTAGTAGGTTGACTAGAAAACAAAATAATAAATTGA--- 
074_16_Anguilla_bicolor_pacifica             ATGGCAAACCTACGAAAAACCCACCCACTTCTAAAAATTGCTAATGATGCCCTAGTGGATCTACCAACCCCATCCAACATTTCAGCATGATGAAATTTTGGCTCTCTCCTAGGATTATGTCTTATCTCACAAATCGTTACAGGACTATTCCTAGCCATACACTATACATCAGACATTTCAACCGCCTTCTCCTCAGTAGCCCATATTTGCCGAGACGTTAACTACGGATGACTAATCCGCAACCTACATGCAAACGGAGCCTCATTCTTCTTCATTTGTCTGTACCTCCACATCGCCCGAGGACTTTACTACGGATCATATCTTTATAAAGAAACATGAAACATCGGAGTCGTACTATTCCTATTAGTAATAATAACAGCATTCGTAGGATACGTACTTCCATGAGGACAAATATCATTCTGAGGTGCCACAGTAATTACCAATCTACTATCTGCCGTTCCATACGTAGGAGACTTACTAGTCCAATGAATCTGAGGAGGCTTCTCAGTTGACAACGCCACACTAACCCGATTCTTCGCATTCCACTTCCTATTCCCATTTGTAGTTGCCGGCGCTACAATAATTCACCTCCTATTCCTACACGAAACAGGATCAAACAACCCAGTAGGATTAAACTCCGACGCAGACAAAATCCCATTCCATCCATACTTCTCATACAAAGACCTATTAGGATTCATTATTATGCTAACTGCCCTAACATTACTTGCTCTATTCTACCCAAACCTCCTTGGAGACCCAGACAACTTCACCCCGGCAAATCCTATAGTAACCCCACCACACATCAAGCCAGAATGATATTTCTTATTTGCCTACGCTATTCTACGATCAATCCCCAACAAACTTGGAGGAGTATTAGCCCTATTATCCTCTATTCTAGTACTAATAGTAGTACCAATTCTTCACACCTCAAAACAACGAGGACTTACATTCCGACCAGCATCACAACTACTATTCTGAATTTTAGTAGCAGACATACTAGTACTAACATGAATCGGAGGAATACCAGTAGAACACCCATACATCATCATCGGCCAAGTAGCGTCAGTACTTTACTTTTCCTTATTCCTAGTATTAAACCCATTAGTAGGTTGACTAGAAAACAAAATGATAAATTGA---
074_17_Anguilla_australis_australis          ATGGCAAACCTACGAAAAACCCACCCACTTCTAAAAATTGCTAATGATGCCCTAGTGGATCTACCAACCCCATCCAATATTTCAGCATGATGAAATTTTGGCTCTCTCCTAGGATTATGTCTCATCTCACAAATCCTTACAGGATTATTCCTAGCCATACACTATACATCAGACATCTCAACCGCCTTCTCCTCAGTAGCCCACATCTGCCGAGACGTCAACTATGGATGATTAATTCGTAACCTACATGCAAACGGAGCCTCCTTCTTCTTCATTTGCCTCTACCTCCACATTGCCCGAGGACTTTACTACGGCTCATACCTTTACAAAGAGACATGAAACATCGGAGTTGTATTATTTCTATTAGTAATAATAACAGCATTCGTGGGATACGTACTTCCATGAGGACAAATATCGTTCTGAGGTGCTACAGTAATTACCAACCTACTGTCAGCCGTCCCATACATAGGAAACTCCCTAGTCCAATGAATCTGAGGAGGCTTCTCAGTTGACAACGCCACATTAACCCGATTCTTCGCATTCCACTTCCTGTTCCCATTTGTAGTTGCCGGAGCTACAATACTTCATCTCCTATTCCTCCACGAAACTGGATCTAACAACCCAGTAGGACTGAACTCCGACGCAGACAAAATCCCATTCCACCCATACTTCTCCTACAAAGACCTGCTAGGCTTCATTATTATACTCACCGCCCTAACAATACTTGCCCTATTTTACCCAAACCTCCTTGGAGACCCAGACAACTTCACCCCTGCAAACCCAATAGTTACCCCACCACACATTAAGCCAGAATGATATTTTCTATTTGCCTACGCCATTCTACGATCAATTCCTAACAAACTCGGTGGGGTACTAGCTCTACTATTCTCTATTCTAGTCCTAATAGTAGTACCAATCCTCCACACCTCAAAACAACGAGGACTCACCTTCCGACCAGCCTCACAACTACTATTTTGAGTATTAGTAGCAGACATGTTAGTATTAACATGAATCGGAGGAATACCAGTAGAACATCCATACATTATCATTGGCCAAGTAGCATCAGTACTCTATTTTTCCCTATTCCTGGTGCTAAACCCATTAGTAGGTTGGCTAGAAAACAAAGTAATAAACTGA---
074_18_Anguilla_australis_schmidtii          ATGGCAAACCTACGAAAAACCCACCCACTTCTAAAAATTGCTAATGATGCCCTAGTGGATCTACCAACCCCATCCAATATTTCAGCATGATGAAATTTTGGCTCTCTCCTAGGATTATGTCTCATCTCACAAATCCTTACAGGATTATTCCTAGCCATACACTATACATCAGACATCTCAACCGCCTTCTCCTCAGTAGCCCACATCTGCCGAGACGTCAACTATGGATGATTAATTCGTAACCTACATGCAAACGGAGCCTCCTTCTTCTTCATTTGCCTCTACCTCCACATTGCCCGAGGACTTTACTACGGCTCATACCTTTACAAAGAGACATGAAACATCGGAGTTGTATTATTTCTATTAGTAATAATAACAGCATTCGTGGGATACGTACTTCCATGAGGACAAATATCGTTCTGAGGTGCTACAGTAATTACCAACCTACTGTCAGCCGTCCCATACATAGGAAACTCCCTAGTCCAATGAATCTGAGGAGGCTTCTCAGTTGACAACGCCACATTAACCCGATTCTTCGCATTCCACTTCCTGTTCCCATTTGTAGTTGCCGGAGCTACAATACTTCATCTCCTATTCCTCCACGAAACTGGATCTAACAACCCAGTAGGACTGAACTCCGACGCAGACAAAATCCCATTCCACCCATACTTCTCCTACAAAGACCTGCTAGGCTTCATTATTATACTCACCGCCCTAACAATACTTGCCCTATTTTACCCAAACCTCCTTGGAGACCCAGACAACTTCACCCCTGCAAACCCAATAGTTACCCCACCACACATTAAGCCAGAATGATATTTTCTATTTGCCTACGCCATTCTACGATCAATTCCTAACAAACTCGGTGGGGTACTAGCTCTACTATTCTCTATTCTAGTCCTAATAGTAGTACCAATCCTCCACACCTCAAAACAACGAGGACTTACCTTCCGACCAGCCTCACAACTACTATTTTGAGTGTTAGTAGCAGACATGTTAGTATTAACATGAATCGGAGGAATACCAGTAGAACATCCATACATTATCATTGGCCAAGTAGCATCAGTACTCTATTTTTCCCTATTCCTGGTGCTAAACCCATTAGTAGGTTGGCTAGAAAACAAAGTAATAAACTGA--- 
074_19_Anguilla_luzonensis                   ATGGCAAACCTACGAAAAACCCACCCACTTCTAAAAATTGCTAACGATGCCCTAGTGGATCTACCAACCCCATCCAATATTTCAGCATGATGAAATTTTGGCTCTCTCCTAGGATTATGCCTTATCTCACAAATCATCACAGGACTATTTCTAGCCATACACTACACATCAGACATTTCAACTGCCTTTTCCTCAGTAGCCCACATTTGCCGAGATGTTAACTACGGATGATTAATCCGCAACCTACATGCAAACGGGGCCTCCTTCTTCTTTATTTGCCTATATCTCCATATTGCCCGAGGACTTTACTACGGCTCATATCTTTATAAAGAAACATGAAACATCGGAGTCGTGCTATTCCTATTAGTAATAATAACAGCATTCGTAGGATATGTACTTCCATGAGGACAAATATCATTCTGAGGTGCTACAGTAATTACCAACCTACTATCTGCCGTCCCATACGTAGGAGACTCACTAGTCCAATGAATCTGAGGGGGCTTCTCAGTTGATAACGCCACACTAACCCGATTCTTCGCATTCCACTTCCTATTCCCATTTGTAGTTGCCGGTGCTACAATAATTCACCTCCTCTTCCTCCATGAAACAGGGTCAAACAACCCAGTAGGATTAAATTCCGACGCAGACAAAATCCCATTTCACCCATACTTCTCCTACAAAGACCTACTAGGGTTTATTATTATACTAACCGCCCTAACAATACTTGCTCTATTCTATCCAAACCTCCTTGGAGACCCAGACAACTTCACCCCAGCGAATCCAATAGTAACCCCACCACACATCAAGCCAGAATGATACTTTCTATTTGCCTACGCTATCCTACGGTCAATCCCTAACAAACTTGGTGGGGTGCTAGCCTTATTATCCTCCATCCTAGTCCTAATAGTAGTACCAATTCTTCACACTTCAAAACAACGAGGACTTACATTCCGACCAGCTTCACAACTCCTATTCTGAATTTTAGTAGCAGACATACTAGTACTAACATGAATCGGAGGAATACCAGTAGAACACCCGTACATTATCATTGGTCAAGTAGCATCAGTACTTTATTTCTCCTTATTCCTAGTGCTAAACCCATTAGTAGGTTGACTAGAAAACAAAGTAATGAATTGA---
074_20_Leptocephalus_sp_larvae               ATGGCAAGTTTACGAAAAAACCACCCACTACTAAAAATAGCTAACGACGCCCTAGTAGACCTACCAGCCCCATCCAACATCTCAGCTTGATGAAACTTCGGGTCCCTCCTAGCACTATGCCTAATTGCACAAATCCTTACAGGATTATTCCTAGCTATACATTACACATCAGACATCTCCACCGCCTTCTCCTCAGTGGCCCACATTTGCCGAGATGTAAATTATGGGTGACTAATTCGAAACTTACACGCAAATGGAGCCTCATTCTTCTTCATTTGCCTTTATATACACATTGCCCGAGGTCTATACTACGGGTCATACTTATACAAAGAGACATGAAGTGTGGGGGTCGTACTTTTTCTACTAGTAATAATAACAGCATTCGTGGGCTACGTTCTTCCATGAGGACAGATGTCGTTCTGAGGCGCAACAGTAATTACCAACCTCCTATCCGCCGTCCCCTATGTCGGGGATGTCCTAGTACAATGGATCTGAGGGGGCTTCTCAGTTGATAACGCCACCTTAACCCGATTTTTTGCATTTCACTTCCTATTCCCTTTCATTATCGCAGGCGCCAGCTTAATCCACATTATTTTCTTACACGAAACAGGATCAAACAACCCCATAGGACTAAACTCAGACGCTGATAAAGTCCCATTCCACCCCTACTTCACATATAAAGACCTATTAGGGTTTATCATCATAATCACAGCCCTTACAGCACTCGCCCTCTTTTACCCCTACCTACTCGGGGACCCCGACAACTTCACCCCGGCAAACCCGATAGTCACACCCCCACACATTAAACCAGAATGATACTTCCTATTTGCATACGCCATTCTACGATCTATCCCTAACAAGCTAGGAGGAGTACTCGCCCTGCTCTTCTCAATCCTAATCTTACTTATCGTTCCAACCCTGCACACCTCAAAACACCGAGGACTAACCTTCCGGCCCGCCTCCCAATTCTTGTTTTGGGTATTGGTAGCAGATATAGCAGTATTAACATGAATTGGGGGAATACCAGTAGAACACCCATTCATTATCATCGGACAAGTAGCCTCAGTCTTGTACTTCACATTATTCCTTGTATTAAACCCGTTAGTGGGTTGGATTGAGAACAAAATACTCAACTGA---
074_21_Anguilla_bengalensis_bengalensis      ATGGCAAACCTACGAAAAACCCACCCACTTCTAAAAATTGCTAACGATGCCCTAGTGGATCTACCAACCCCATCCAACATTTCAGCATGATGAAATTTTGGCTCTCTCCTAGGATTATGCCTTATCTCACAAATCATCACAGGACTATTCCTAGCCATACACTACACATCAGACATTTCAACTGCCTTTTCCTCAGTAGCCCACATCTGCCGAGACGTTAATTATGGATGATTAATTCGCAACCTACATGCAAACGGAGCCTCCTTCTTCTTCATTTGCCTATATCTTCACATTGCCCGAGGGCTTTACTACGGCTCGTACCTTTACAAAGAAACATGAAACATCGGGGTCGTACTATTCCTATTAGTAATAATAACAGCATTCGTAGGATATGTACTCCCATGAGGACAAATATCATTTTGAGGCGCTACAGTAATTACCAACCTACTATCTGCAGTCCCATACGTAGGAGACTCACTAGTCCAATGAATCTGAGGGGGCTTCTCAGTTGACAACGCCACACTAACCCGATTCTTCGCATTTCACTTCCTATTCCCATTTGTAGTTGCCGGCGCTACAATAATTCACCTCCTATTTCTCCATGAAACAGGGTCAAACAACCCAGTAGGATTGAACTCTGACGCAGACAAAATCCCATTCCATCCATACTTCTCTTACAAAGACCTACTAGGATTCATTATTATATTAACCGCCCTAACAATACTTGCTCTATTTTACCCAAACCTCCTTGGAGATCCAGACAACTTCACCCCAGCAAACCCAATAGTAACCCCACCACACATCAAGCCAGAATGATATTTCCTATTTGCCTACGCTATCCTACGATCAATTCCTAACAAACTTGGCGGAGTATTAGCCCTATTATCCTCCATCCTAGTCCTAATAGTAGTACCAATTCTTCACACTTCAAAACAACGAGGACTTACATTCCGACCAGCTTCACAGCTCCTATTCTGAATTTTAGTAGCAGACATGCTAGTATTAACATGAATCGGAGGAATACCAGTAGAACACCCATACATTATTATTGGCCAAGTAGCATCAGTACTTTACTTCTCTTTATTCCTAGTACTAAATCCATTAGTAGGTTGACTAGAAAACAAAGTAATAAATTGA---
075_01_Pythonichthys_micropththalmus         ATGGCAAGCCTACGAAAAACCCACCCAATCCTAAAAATTGCTAACGATGCACTAGTAGACCTCCCCGCTCCCTCAAACATCTCAGCCTGATGAAACTTCGGCTCACTTTTAGGACTATGTCTTATTACACAAATCGTAACAGGCCTATTCCTCGCCATACACTACACCTCCGATATCTCAACTGCCTTCTCTTCAGTAGCCCACATCTGCCGAGACGTCAACTATGGCTGACTTATACGAAGCCTACACGCAAATGGAGCATCATTCTTCTTTATCTGCCTATACCTACACATTGCCCGAGGACTCTACTACGGCTCCTACCTCTATATAGAAACATGAAACATCGGAGTAGTATTATTCCTTCTAGTTATAATAACGGCATTTGTAGGTTACGTGCTCCCATGAGGACAAATGTCTTTCTGAGGGGCCACAGTAATCACGAACCTACTATCCGCCGTCCCTTACGTAGGAAACGAACTAGTCCAATGAATCTGAGGGGGCTTCTCAGTAGACAACGCCACCCTAACACGATTCTTCGCATTCCACTTCCTACTGCCCTTTGTAGTCCTCGCAGCAACAATTTTACACCTATTATTCCTCCACGAAACAGGATCAAACAACCCCGCAGGACTAAACTCCGATGCAGACAAAATCCCGTTCCACCCCTACTACACTTACAAAGACCTACTAGGCTTTGTCATTATACTAGCCGCCCTAACAACTCCCACCCCTAACTCCCAAAACCTCCTCGGCGACCCAGACAACTTCCCCCCAGAAAACCCCAAGGTCACCCCACCCCACATTAAACCAGAATGATACTTCCTATTCCCCTACGCAATTCTCCGATCCATCCCCAACAAACTAGGAGGCGTTCTGGCCCTTCTATTCTCAATCCTCGTACTTATACTTGTCCCAGCCCTACACACCTCAAAACAACGAGGCATGACATTCCGGCCAATATCACAACTCCTTTTCTGATTCCTAGTTGCAGACATATTCATTCTTACATGAATCGGAGGCATGCCTGTTGAACACCCCTACGTCATTATTGGACAGGCCGCCTCAATCCTATACTTCGCCCTATTCTTAGTACTCAACCCACTAGCAGCCTGACTAGAAAATAAAATACTCAACTGA---
076_01_Moringua_microchir                    ATGGCAAGCCTACGAAAAACTCACCCACTACTAAAAATTGCTAACAATGCATTAGTAGACCTACCCGCCCCATCCAACATCTCAGCATGATGAAACTTCGGCTCACTACTAGGCCTATGTCTCATTGCCCAAATCCTAACAGGACTCTTCCTAGCTATACACTATACATCAGACATTTCAACTGCGTTTTCATCTGTCGCCCATATTTGTCGAGATGTAAATTACGGTTGACTAATCCGGAACCTACACGCAAATGGGGCTTCCTTCTTCTTCATTTGTTTATACATGCACATCGCTCGCGGACTCTACTACGGGTCATACCTCTACAAAGAGACATGAAACATCGGAGTAATCCTGTTTTTACTCGTCATGATAACAGCCTTCGTAGGATATGTTCTGCCATGAGGACAAATATCATTCTGAGGGGCCACCGTAATCACAAACCTGCTCTCCGCCATCCCATATGTAGGTAATACCCTAGTACAATGAATTTGAGGGGGCTTCTCAGTGGACAATGCCACCCTAACCCGATTTTTTGCATTCCACTTCTTATTCCCATTCGTAGTGGCCGGTATCACAATGCTTCACCTCTTATTCCTACATGAAACAGGATCTAACAACCCAGCCGGGCTAAACTCCGACGCAGACAAAATCCCATTCCACCCATACTTTTCCTACAAAGACCTGCTCGGATTTATCATCATACTCACAGCACTAACATCACTCGCTTTATTTCACCCAAACTTATTAGGCGACCCAGACAACTTCACACCCGCCAACCCGATAGTAACCCCACCACACATTAAACCAGAATGATACTTTTTATTTGCATACGCTATCCTCCGATCAATCCCCAACAAACTAGGAGGCGTCTTAGCACTATTATTTTCAATCTTAATCCTAATAATTGTCCCCATTCTACACACATCAAAACAACGAGGACTCACGTTCCGCCCCATTTCACAAGTACTATTCTGAGTATTAGTAGCAGATATATTAGTACTCACATGGATTGGGGGCATACCAGTAGAACACCCATTCATCATCATTGGACAAGTAGCATCAGTACTATACTTCTCCTTATTCCTAATCCTTAACCCAATAGCAGGCTGACTAGAGAACAAAATAATTTGATAA---
076_02_Moringua_edwardsi                     ATGGCAAGCCTACGAAAAACACACCCACTACTAAAAATCGCTAACGACGCACTAGTAGACCTACCCGCCCCATCCAACATTTCAGCATGATGAAACTTCGGCTCATTACTGGGCCTATGTCTTATTACCCAAATTCTAACAGGACTATTTCTCGCCATACACTACACATCAGACATCTCCACTGCCTTTTCATCAGTGGCCCACATTTGCCGAGACGTCAATTACGGCTGACTAATTCGAAGCCTGCATGCTAACGGAGCCTCCTTCTTCTTCATCTGCCTATACATACATATTGCCCGAGGACTCTACTACGGATCATACCTATACAAAGAAACATGAAATATCGGAGTAGTCCTATTCCTACTTGTCATAATAACAGCCTTCGTAGGATACGTACTACCATGAGGACAAATATCATTCTGAGGAGCTACAGTAATTACAAATCTACTATCTGCCGTCCCATACGTAGGTGATACCCTCGTACAATGAATTTGAGGAGGTTTCTCAGTAGACAACGCCACCTTAACTCGATTTTTCGCATTTCACTTCCTATTCCCATTTGTAGTAGCCGGAGCCACAATGCTCCACTTACTATTCCTACATGAAACAGGATCCAACAACCCAGCCGGATTAAACTCAGACGCAGACAAAATCCCATTCCACCCGTACTTCTCCTACAAAGACCTTCTTGGTTCCATTATTATACTCACAGCACTAACATCACTTGCTTTATTTCACCCCAACCTGCTAGGAGACCCTGACAACTTCACCCCAGCCAACCCAATAGTTACTCCCCCTCACATCAAACCAGAATGATACTTCCTATTCGCATACGCCATCCTTCGATCAATCCCCAACAAACTTGGGGGAGTCCTAGCATTACTCTCTTCAATCCTAATCCTAATAATTGTTCCCATCCTACATACATCAAAACAACGAGGACTCACGTTCCGCCCCATCTCCCAAATACTATTTTGAGTACTAGTAGCAGATATATTAGTACTCACATGAATTGGGGGCATACCTGTAGAACATCCCTTCATTATCATCGGACAAGTAGCATCAGTCCTATACTTTTCACTATTTCTAATTCTCAACCCAATAGCAGCCTGATTAGAAAATAAAATAATTTGATAA---
077_01_Thalassenchelys_sp                    ATGGCAAGTTTACGAAAAAGCCACCCCCTACTAAAAACCGTTAACGATGCCCTAGTGGACCTCCCTGCCCCCTCGAACATCTCGGCATGATGAAACTTTGGCTCCCTCCTAGGCCTATGTCTAGCTGCACAAATCCTCACAGGCCTCTTCCTGGCTATACACTATACATCTGACCTCTCTACAGCCTTCTCCTCAGTAGCCCACACTTGCCGAGACGTACAATACGGCTGACTTATCCGTAATCTACATGCAAACGGGGCCTCATTCTTCTTTGTCTGCCTATACATACACATTGCCCGTGGACTCTACTACGGCTCTTACCTCTACATAGAAACATGAAACGTAGGAGTTGTACTATTCCTCCTTGTAATAATGACCGCATTCGTAGGATACGTCCTACCATGAGGACAAATATCATTCTGAGGGGCCACAGTAATTACAAACCTCCTATCAGCCGCACCCTACGCAGGAGAAGACCTAGTACGATGAATCTGAGGGGGTTTCTCAGTAGACAACGCCACCCTAACCCGGTTCTTCGCATTCCACTTTGTACTCCCATTCGTAGTAGCAGGGGCAACACTACTTCACCTCATCTTCCTACATGAAACAGGCTCAAACAACCCTATAGGCCTAAACTCAGACGCAGATAAAATTCCCTTCCACCCCTACTTCACCTACAAAGACCTCCTAGGGTTTATCATCATGCTCATAGCACTGATGTTACTTGCCCTCTTTTATCCAAACCTCTTAGGAGACCCAGACAATTTCACACCAGCAAATCCCCTTGTTACACCACCACATATTAAACCAGAATGATACTTCCTCTTCGCATACGCTATCCTACGATCCATCCCCAACAAGCTAGGCGGAGTCCTCGCCCTCCTCTCTTCAGTCCTAGTACTAATACTAGTCCCAATCCTACACACATCAAAACACCGAGGACTGACATTCCGACCCGTCTCCCAACTACTATTCTGAATGTTAGTAGCGGATATATTAGTCCTGACATGAATTGGAGGAATACCCGTAGAACACCCATTCGTTATCATTGGCCAAGTAGCATCCGTATTATACTTCTCATTATTCCTAGTACTCAACCCCCTAGTAGGATGATTAGAGAATAAGATAATAAATTGA---
077_02_Robinsia_catherinae                   ATGGCAAGCCTTCGAAAAACCCACCCAATATTAAAAATTGCTAATGACGCCCTAGTGGATCTCCCCACCCCCTCCAACATCTCCGCATGATGAAACTTCGGCTCCCTACTAGGCCTATGTTTAATTACACAAATTCTTACAGGCCTCTTCCTGGCCATGCACTACACATCAGATATCTCTACAGCATTCTCATCAGTCGCCCACATTTGCCGAGATGTTAACTATGGCTGACTCATCCGAAACCTACACGCAAACGGCGCTTCATTCTTCTTCATCTGTCTATATCTACACATCGCCCGAGGACTATATTATGGTTCCTACCTATACAAAGAGACCTGAAATATCGGTGTAGTCTTATTCCTGCTGGTCATAATAACTGCATTCGTAGGGTACGTCCTTCCATGAGGACAAATGTCATTCTGAGGGGCCACAGTTATCACAAACCTCCTATCCGCAGTCCCCTACGTCGGCGATATATTAGTACAATGAATTTGAGGGGGCTTCTCAGTAGACAATGCCACGCTCACCCGATTCTTTGCATTCCACTTCCTACTCCCATTCGTAGTAGCCGGGGCTACAATAATTCACCTTCTATTCCTCCACGAGACAGGCTCGAACAACCCCATTGGCCTCAACTCTGATGCAGACAAAATCCCATTTCACCCCTACTTCTCATACAAAGACCTTCTTGGCTTCATCGTTATGCTCACTGCACTCACACTACTAGCACTGTTTTACCCTAATGTACTAGGAGACCCAGATAACTTCACCCCAGCAAACCCAATAGTTACTCCACCCCACATCAAGCCAGAATGGTATTTCCTGTTCGCATACGCTATCCTACGATCTATCCCGAACAAGCTAGGAGGAGTCCTAGCCTTGCTATCATCTATCCTAGTGCTGATAGTCGTTCCTATCTTGCACACCTCAAAACAACGAGGACTCACGTTCCGGCCCGCCTCACAAATTTTATTCTGAACCCTCGTGGCCGACATGTTTGTACTTACCTGAATCGGGGGCATACCAGTAGAACACCCATACATCATCATCGGACAAATCGCCTCGGTCTTGTATTTCGCACTGTTTCTTATTCTCAACCCTCTAGTGGGATGGGTAGAAAACAAGATACTTAAATGA---
077_03_Kaupichthys_hyoproroides              ATGGCAAACCTTCGAAAAACCCACCCGATAATCAAAATTGCAAACGACGCATTAGTAGATCTTCCAACCCCATCAAGCATCTCTGCATGATGAAATTTCGGCTCCTTACTAGGACTATGTTTAATTGCACAAATCCTTACAGGCCTCTTCCTAGCAATACACTACACATCAGATATTTCCACCGCCTTCTCCTCCGTAACCCACATTTGTCGAGACGTAAACTATGGCTGACTTATCCGAAGTCTACATGCAAATGGAGCTTCCTTCTTCTTTATCTGCTTATACCTACATATTGCTCGAGGACTTTACTATGGATCCTACCTATATAAAGAAACATGGAATGTGGGCGTAGTGTTATTTCTGCTAGTTATAATAACTGCCTTTGTAGGATATGTTCTCCCATGAGGACAAATATCCTTCTGAGGTGCTACAGTTATTACAAACCTGCTATCAGCAGTCCCATACATTGGAGATACTCTCGTACAATGAATCTGAGGTGGATTCTCAGTAGACAATGCCACCCTTAACCGATTCTTTGCATTCCACTTCCTATTACCATTCGTAACTACCGCAGCAGTACTAATCCACCTACTTTTCCTACACGAAACAGGATCAAGCAACCCAGTCGGATTAATAGCAAACGCAGACAAAATCCCCTTCCACCCATACTTCTCATACAAAGACCTGCTGGGCTTTATTATTATACTAGTGGCACTTTCACTATTAGCCCTATTTTACCCAAACATCCTAGGAGATCCAGACAACTTTACCCCAGCAAACCCAATAGTTACACCTCCCCATATTAAACCAGAATGGTACTTTCTATTCGCATATGCAATCCTACGATCTGTCCCAAACAAATTAGGAGGTGTACTAGCACTTCTATCGTCAATCCTTGTACTAATAATTGTTCCTCTCGTACACACCTCTAAATTGCGAGGTTTAACATTCCGACCCGTATCCCAATTATTATTCTGATTGCTTGTTGCCGACATACTTGTACTTACATGAATCGGAGGTATACCAGTAGAACACCCATACACCATTATTGGACAAGTAGCCTCAGTACTATACTTCTCACTATTCCTACTCTTCAACCCACTAGTTGGCTGATTGGAAAACAAAATACTCAAATTA---
078_01_Myroconger_compressus                 ATGGCAAACCTACGAAAAACACACCCTATTATAAAAATTGCTAACGACGCCCTAGTGGACCTACCAACGCCATCAAACATTTCAGCCTGATGAAACTTCGGTTCTCTCCTAGGGCTTTGTTTGATTTCACAAATCTTAACAGGCTTATTTTTAGCCATACACTATACCTCGGATATCTCTACCGCTTTTTCATCCGTAGCCCATATTTGCCGAGACGTAAATTATGGCTGACTGATTCGAAACTTACATGCAAATGGAGCATCATTCTTCTTTATTTGCCTATACATGCATATTGCCCGAGGCTTGTACTACGGCTCATATTTATACAAAGAAACATGAAACATCGGAGTTGTACTATTTCTCCTGGTCATAATAACAGCATTTGTGGGCTATGTGCTGCCCTGAGGACAAATATCATTTTGAGGGGCCACAGTCATCACCAACCTACTATCAGCCGTACCCTATGTTGGAAATAACCTAGTTCAATGAATCTGGGGGGGATTCTCAGTGGACAACGCCACCTTAACCCGATTCTTCGCGTTCCATTTCCTCCTTCCATTTGTAGTCTTGGCTGCTACGGTACTTCACCTTCTATTTCTACACGAGACAGGCTCTAACAACCCCGCAGGTATCAATTCAGATGCAGATAAAATTCCATTCCACCCCTACTTCTCTTACAAAGATCTTCTAGGCTTTATCGTAATGCTAACCGCGCTAACAGCAATTGCCCTATTTTACCCAAATGCCTTAGGAGACCCAGACAACTTTACCCCAGCTAACCCAATAGTTACCCCACCACACATTAAACCCGAGTGGTACTTCTTGTTCGCATATGCCATCCTGCGGTCCATCCCAAATAAACTAGGAGGAGTACTAGCTCTCTTATTTTCTATCCTAATCCTCATATTAGTTCCCCTACTTCACACTTCAAAACAACGGGGGCTCACGTTCCGGCCGGCCTCCCAAATTTTATTCTGGTTATTAGTCGCCGACATGTTTATCTTGACCTGAATTGGTGGTATACCAGTTGAACATCCCTTCATCATTATTGGACAAGCAGCATCAATTATCTACTTCGTACTATTTCTAGTACTTAACCCATTAGTTGCTTGAGTCGAAAACAAAGTACTCAACTGA---
079_01_Gymnothorax_kidako                    ATGGCAAACCTACGAAAAACCCACCCTATCTTAAAAATTGCTAATGATGCCCTAGTTGATCTCCCCACCCCATCGAACATCTCAGCCATGTGAAATTTTGGCTCACTTTTAGGCCTCTGCCTAATTACCCAAATTCTTACAGGACTATTCCTCGCCATACACTACACCTCCGATATCTCTACAGCTTTTTCTTCAGTAGCACATATCTGCCGAGATGTGAACTATGGATGACTTATCCGAAACTTACACGCCAACGGCGCTTCATTTTTCTTCATTTGTCTCTATATACATATTGCCCGAGGCCTCTACTACGGCTCATACCTCTATAAAGAGACATGAAATATTGGAGTTATCCTTTTCCTATTAGTAATAATAACGGCCTTCGTGGGATATGTTCTCCCTTGAGGTCAAATGTCCTTTTGGGGTGCTACGGTAATTACAAACTTACTATCGGCCGTACCATATGTAGGCAACTCCCTGGTGCAATGAATTTGAGGGGGCTTTTCAGTAGATAATGCAACTCTGACTCGCTTCTTTGCATTCCACTTCCTCCTCCCATTTGTCGTCCTCGCTGCGACAGTTCTTCACCTGCTATTTCTCCATGAGACGGGGTCCAATAACCCCGCAGGCCTCAACTCAGATGCAGACAAAATTCCATTTCATCCCTACTTTTCATATAAAGACCTTCTAGGCTTTATTATTATGCTCACTGCACTCACATCCCTTGCCCTATTTTACCCAAATGCCCTAGGAGACCCGGACAACTTCACCCCCGCCAACCCAATAGTTACCCCTCCCCACATTAAACCAGAATGATACTTCCTCTTCGCATATGCTATCCTTCGCTCTATTCCTAATAAACTTGGAGGCGTCTTAGCTCTCCTATTCTCAATTCTAATTTTAATACTAGTGCCATTCCTCCATACTTCTAAACAACGAGCACTAACATTCCGACCTGCCTCTCAAATTCTCTTCTGACTTCTTGTAGCCGACATGCTAGTATTAACTTGAATTGGTGGTATACCAGTTGAACACCCCTTCATCATCATCGGGCAAACTGCCTCCGTGCTATACTTTAGCCTATTCTTGATCTTAAACCCACTAGTTGCTTGACTAGAAAACAAAATACTTGACTGA---
079_02_Anarchias_sp                          ATGGCAAACCTACGAAAAACCCACCCCATCCTAAAAATTGCTAACGATGCTCTCGTTGATCTACCAACCCCTTCCAACATCTCAGCTATATGAAACTTCGGATCTCTTCTCGGCCTCTGTCTTATTACCCAAATTCTGACGGGCCTATTCCTAGCCATACATTACACCTCCGACATTTCAACTGCCTTCTCTTCCGTTGCCCATATCTGCCGAGACGTAAATTACGGCTGACTCATCCGAAACCTCCACGCCAACGGCGCCTCCTTCTTCTTTATCTGCCTATATATGCATATCGCACGAGGACTATACTACGGGTCCTATCTCTATAAAGAAACATGAAACATCGGAGTAGTATTATTCCTCCTAGTAATAATGACAGCTTTTGTGGGTTACGTACTGCCCTGAGGCCAAATGTCCTTTTGAGGTGCTACAGTCATCACAAACCTCTTGTCTGCAGTCCCATACGTAGGAAACACGCTAGTTCAATGAATCTGAGGAGGTTTCTCTGTAGATAACGCTACCCTGACGCGATTCTTCGCCTTCCACTTTCTCCTCCCATTTGTCGTACTTGCCGCAACACTTCTCCATCTAATCTTTCTACACGAGACGGGCTCAAACAACCCCGCAGGGCTAAATTCAGACGCAGATAAAATCCCATTCCACCCATACTTTTCCTATAAAGACCTTCTAGGTTTTATTATTATACTGACGGCCCTCACAGCCCTCGCTTTATTCTATCCGAACCTATTAGGGGACCCGGATAACTTCATCCCCGCCAACCCGATAGTTACACCGCCCCACATCAAGCCCGAATGATATTTCCTTTTTGCATATGCCATTTTACGGTCAATTCCCAACAAATTGGGCGGAGTTCTCGCCCTCTTGTTCTCCATCCTCGTGCTAATGCTGGTACCCTTCCTCCACACGTCTAAGCAACGCGCTCTCACCTTCCGCCCCGCCTCCCAACTCCTCTTCTGACTGCTCGTAGCAGATATGTTTGTACTAACTTGAATTGGAGGGATGCCCGTTGAACACCCCTTCATCATCATCGGCCAAATCGCATCAGTTCTTTACTTCACCTTATTCCTCGTACTCAACCCCTTGGTGGCTTGAGTTGAAAATAAAGCCCTAGATTGA---
079_03_Rhinomuraena_quaesita                 ATGGCAAGCCTACGAAAAACCCACCCAATTTTAAAGATTGCTAACGACGCTCTAGTCGACCTCCCCACCCCCTCCAACATTTCAGCCATATGAAACTTCGGCTCTTTGCTGGGTCTCTGCCTGATTACTCAAATCCTGACAGGACTATTCCTCGCAATACACTACACTTCTGATATTTCCACAGCTTTTTCTTCTGTAGCACATATCTGCCGTGACGTAAACTATGGGTGGCTAATTCGAAACTTGCATGCTAACGGTGCATCCTTCTTCTTCATCTGCCTCTATATGCATATTGCCCGAGGTCTATACTACGGATCCTACCTCTATAAAGAGACATGAAACATTGGAGTTGTACTCTTCCTGCTTGTGATAATAACCGCCTTTGTTGGATATGTGCTTCCATGAGGACAAATATCCTTCTGGGGAGCAACAGTAATCACCAACTTGTTATCAGCAGTCCCCTACGTGGGGAATACCTTAGTCCAATGAATCTGGGGCGGCTTTTCAGTAGACAACGCCACCCTCACCCGCTTCTTTGCATTTCACTTCCTTCTTCCCTTCGTAGTCTTGGCTGCAACTATGCTTCACCTTCTATTCTTACACGAAACAGGGTCTAATAACCCTGCAGGGTTGAACTCCGATGCAGACAAAATCCCATTTCACCCATACTTCTCTTACAAAGACCTTCTAGGGTTTATTATTATACTTACCGCCCTTACTTCGCTAGCCTTGTTTTATCCAAACGTGCTAGGAGACCCTGACAATTTCACCCCTGCTAACCCTATGGTCACTCCTCCTCACATTAAACCAGAATGATATTTCCTCTTTGCCTACGCTATTCTTCGCTCCATTCCCAATAAGTTAGGCGGAGTCCTCGCCCTGCTATTCTCAATCCTAATCCTCATGCTAGTGCCCCTTCTCCACACCTCAAAGCAACGAGCTCTGACATTCCGACCGGCTTCTCAAGTACTCTTCTGATTACTGGTAGCTGATATGTTTGTCTTAACCTGAATTGGGGGGATGCCTGTAGAACACCCATTTGTCATCATCGGGCAAACTGCATCTGTATTATACTTTACACTGTTCTTAGTACTTAACCCACTGATTGCCTGAATAGAAAACAAAATGCTCGACTGG---
079_04_Enchelynassa_canina                   ATGGCAAACCTACGAAAAACCCACCCCATCCTGAAGATTGCTAACGACGCCCTAGTCGATCTCCCAACCCCCTCCAACATCTCTGCCATATGAAACTTTGGCTCCCTACTAGGCCTCTGCTTAATCACCCAAATTCTCACTGGACTATTCCTCGCTATACACTATACCTCAGACATTTCAACAGCCTTCTCCTCCGTAGCACACATTTGCCGAGATGTAAACTACGGGTGACTAATTCGGAACCTACACGCTAATGGTGCCTCCTTCTTCTTTATCTGCCTCTACATGCATATTGCCCGCGGATTATATTATGGCTCATATCTGTACAAAGAAACCTGAAACATCGGAGTAGTACTTTTCCTACTAGTTATGATAACAGCCTTCGTCGGGTACGTCCTTCCTTGGGGACAAATGTCTTTTTGAGGAGCTACCGTGATCACGAACCTATTATCGGCCGTTCCATATGTAGGAAATACCTTAGTACAGTGAATCTGAGGTGGGTTCTCAGTTGATAATGCAACCCTGACACGGTTCTTCGCGTTCCACTTTCTTCTACCCTTTGTAGTTTTAGCTGCAACTATACTCCACCTACTTTTCCTCCACGAAACAGGGTCCAATAACCCTGCCGGTCTAAACTCAGATGCGGATAAAATCCCATTTCATCCTTACTTTTCTTACAAAGACCTTTTAGGGTTTATCATTATACTCACAGCCCTGACATCACTGGCACTCTTCTATCCGAACGTGCTCGGAGACCCCGACAACTTCATTCCTGCTAACCCGATAGTTACACCTCCCCACATCAAGCCCGAGTGATACTTCCTCTTTGCATACGCCATCCTTCGATCTATCCCCAATAAACTTGGCGGGGTATTAGCATTACTTTTCTCCATCCTAATTTTGATGCTGGTGCCACTCCTCCATACCTCAAAACAGCGAGCACTAACGTTCCGCCCCGCCTCTCAAATCCTATTCTGACTCCTGGTGGCCGATATGCTTGTACTAACCTGAATCGGGGGTATACCCGTAGAACACCCATTTATCATTATCGGACAAACAGCCTCCGTGCTATACTTCACCCTATTCCTTGTCCTAAACCCCCTGATTGCTTGAATAGAAAACAAAATACTTGACTGA---
079_05_Gymnomuraena_zebra                    ATGGCAAACCTCCGAAAAACCCACCCAATCCTAAAAATCGCCAACGACGCCTTAGTCGATTTACCTACCCCATCGAACATCTCAGCTATATGAAATTTCGGCTCCCTTTTAGGACTTTGCTTAATTGCCCAAATCTTAACAGGATTATTCCTCGCCATACACTACACCTCAGATATTTCCACAGCTTTTTCATCCGTAGCACATATCTGTCGAGATGTAAACTACGGCTGACTTATCCGAAACTTACATGCAAACGGCGCATCATTCTTTTTCATTTGCCTATACATACACATCGCACGAGGCCTATACTACGGCTCGTACTTATACAAAGAGACTTGAAATATCGGAGTAATCCTATTTTTGCTAGTCATGATAACGGCTTTCGTTGGATACGTCCTTCCCTGAGGTCAAATATCTTTCTGAGGAGCTACCGTAATTACAAACCTACTTTCCGCTGTCCCATATGTAGGAAACACCCTAGTCCAATGAATCTGAGGGGGGTTCTCGGTAGACAATGCAACTCTCACGCGCTTCTTCGCATTTCACTTCCTACTCCCTTTTGTAGTGCTAGCCGCAACCATTCTTCACCTACTTTTTTTACACGAAACAGGATCAAACAACCCTGCTGGCCTCAACTCAGACGCAGACAAAATTCCGTTTCACCCCTACTTTTCTTACAAGGACCTATTAGGGTTCATTATTATACTTACCGCTCTCACATCTCTTGCGCTTTTCTATCCAAACGCCTTAGGAGACCCAGACAATTTTATCCCCGCCAACCCGATGGTTACTCCGCCCCACATTAAACCCGAGTGATACTTTTTATTCGCATATGCCATTCTTCGGTCCATCCCAAACAAGCTAGGCGGTGTCTTAGCCCTCCTCTTCTCTATTTTAATCCTCATGCTAGTCCCCCTACTCCATACGTCAAAACAACGAGCCCTAACCTTTCGACCTGCTTCCCAGCTTCTATTTTGACTTCTAGTAGCTGACATGTTTGTACTCACCTGAATTGGCGGAATGCCCGTAGAACACCCCTTCATCATCATTGGGCAAACTGCATCTGTATTATATTTCACCTTATTCCTAATCTTGAACCCTGTAGTGGCCTGAGTAGAAAATAAAATACTTGACTGA---
079_06_Gymnothorax_niphostigmus              ATGGCAAACCTACGAAAAACCCACCCTATCTTAAAAATTGCTAATGATGCCCTAGTTGATCTCCCTACCCCCTCAAACATTTCAGCCATATGAAATTTTGGCTCACTTTTAGGCCTCTGCCTAATTACCCAAATTCTTACAGGACTATTCCTCGCCATACACTACACCTCCGATATTTCTACAGCTTTTTCTTCAGTAGCACATATCTGCCGAGATGTAAACTATGGCTGACTTATCCGAAACTTACACGCCAACGGTGCTTCTTTTTTCTTCATTTGCCTGTATATGCATATTGCCCGAGGCCTCTACTACGGCTCATACCTCTATAAAGAAACATGAAATATTGGAGTTGTCCTCTTTCTACTAGTAATGATGACAGCCTTCGTAGGATATGTTCTCCCTTGAGGTCAAATGTCCTTTTGAGGAGCTACAGTAATTACAAACTTACTATCGGCTGTACCATATGTAGGCAACTCCCTGGTACAATGAATTTGAGGTGGATTCTCAGTAGACAATGCAACCCTAACTCGCTTCTTTGCATTCCACTTCCTCCTCCCATTTGTCGTCCTCGCTGCAACAGTTCTTCACCTGTTATTTCTTCATGAAACAGGATCCAATAACCCCGCAGGCCTTAACTCAGATGCGGACAAAATCCCATTCCACCCCTACTTTTCGTATAAAGATCTTCTAGGTTTTATTATTATACTCACTGCACTTACATCTCTCGCCCTGTTTTACCCAAACGCCCTAGGAGACCCAGACAACTTCACCCCTGCCAATCCAATAGTTACTCCTCCCCATATTAAGCCCGAATGATATTTCCTCTTCGCATATGCCATCCTTCGCTCTATTCCTAATAAACTTGGAGGCGTTTTAGCCCTCCTATTCTCAATTCTAATTTTAATACTAGTGCCGTTCCTTCACACCTCTAAACAACGAGCACTAACATTTCGACCTGCCTCTCAGATTCTTTTCTGACTTCTCGTAGCCGATATGCTAGTATTAACTTGAATTGGCGGTATGCCAGTTGAACACCCCTTCATCATCATCGGGCAGACTGCCTCTGTGTTATACTTTAGCCTATTCTTAATCTTAAACCCACTAGTTGCCTGGGTAGAAAACAAAATACTTGACTGA---
079_07_Gymnothorax_formosus                  ATGGCAAACCTGCGAAAAACCCACCCTATTCTAAAAATTGCTAACGACGCTTTAATCGACCTTCCCACCCCATCCAACATTTCAGCCATATGAAACTTCGGCTCCCTACTGGGCCTCTGCTTAATTACCCAAATCCTTACAGGACTATTTCTTGCTATACATTACACCTCCGATATTTCTACAGCCTTCTCTTCCGTAGCCCACATCTGTCGAGATGTAAATTACGGCTGGCTAATTCGAAACCTGCACGCCAACGGTGCATCCTTTTTCTTCATTTGCCTCTATATACATATCGCCCGGGGGTTATACTACGGATCATACCTTTACAAAGAAACATGAAATATTGGAGTGATCCTTTTCCTCTTGGTAATGATAACAGCCTTTGTAGGGTACGTTCTCCCTTGAGGCCAAATATCTTTCTGAGGTGCCACGGTAATTACAAACCTACTATCCGCTGTCCCATATGTAGGAAACACCCTAGTCCAATGAATCTGAGGCGGTTTCTCGGTAGATAACGCAACCCTGACTCGATTCTTCGCATTCCACTTTCTCCTCCCTTTCGTGGTTTTAGCCGCGACCATACTCCACCTACTCTTTCTACATGAAACCGGGTCTAATAACCCTGCCGGCCTCAACTCAGACGCAGACAAAATCCCATTCCACCCTTACTTCTCCTACAAAGATCTCTTGGGGTTCATTATCATGCTCACAGCACTTACATCACTGGCATTATTCTACCCAAATGTACTAGGCGACCCAGATAATTTTACCCCCGCCAACCCAATAGTGACGCCGCCCCATATCAAACCCGAGTGATACTTTCTGTTCGCGTACGCAATTCTTCGCTCTATCCCCAATAAACTGGGCGGTGTCTTAGCATTATTATTTTCCATCTTAATTTTAATGTTAGTACCTCTCCTTCACACCTCAAAACAACGAGCACTAACATTCCGGCCCGCTTCCCAAATCTTATTTTGGCTCCTAGTAGCAGATATACTGGTCCTAACTTGAATTGGGGGAATGCCAGTAGAACATCCTTTCATCATCATTGGACAAACCGCATCCGTATTATACTTCACCCTGTTCCTGGTACTTAACCCCCTAATTGCGTGAATAGAGAACAAAATACTTGACTGA---
079_08_Scuticaria_tigrina                    ATGGCAAACCTACGAAAAACCCACCCCATCCTAAAAATTGCTAACGACGCCCTAGTCGACCTCCCAACCCCATCAAATATCTCAGCCATGTGAAACTTCGGATCCCTCCTCGGCCTTTGCTTAATTACCCAAATCCTAACAGGCCTTTTCTTGGCCATACATTACACCTCCGATATTTCAACTGCCTTCTCTTCCGTCGCCCATATCTGCCGGGATGTAAATTACGGATGACTTATCCGAAACCTGCACGCCAACGGCGCATCTTTCTTCTTTATCTGCCTGTACATACATATCGCACGAGGCCTATACTATGGCTCGTACTTATATAAAGAAACCTGAAACATTGGGGTAATTCTCTTCCTGCTAGTTATAATGACTGCTTTTGTGGGATATGTCCTTCCCTGAGGTCAAATATCATTCTGGGGCGCAACAGTCATTACTAACCTCCTATCCGCAGTCCCATATGTAGGGAACACTCTGGTTCAGTGAATTTGAGGGGGCTTCTCAGTAGACAATGCCACTCTGACCCGATTCTTTGCCTTCCACTTCCTTCTTCCATTCGTAGTCCTTGCCGCAACCCTTCTCCACCTCCTTTTCCTCCACGAAACCGGATCAAACAACCCCGCAGGACTAAACTCCGACGCAGACAAAATCCCGTTCCACCCATACTTCTCATACAAAGATCTCCTAGGCTTTATCATCATGCTCACCGCCCTCACAGCCCTCGCCCTTTTTTACCCCAACGCCCTAGGCGACCCAGATAACTTCATCCCAGCAAACCCAATAGTCACCCCACCCCACATTAAACCCGAATGGTACTTTCTGTTTGCATATGCTATCCTACGATCCATTCCCAACAAACTAGGAGGAGTACTCGCACTCCTCTTCTCAATCCTTGTCCTTATGCTCGTCCCCTTCCTCCACACATCAAAACAGCGAGCACTCACTTTCCGCCCCGCCTCCCAAATCCTATTCTGACTTCTAGTAGCAGACATGCTAATTCTCACCTGAATTGGAGGTATGCCTGTCGAACACCCTTTTATTATCATCGGGCAAGTAGCATCAGTGCTCTATTTCACACTATTCTTAGTACTCAACCCCCTGGTAGCCTGAGTCGAAAACAAAGCCTTAGACTGA---
080_01_Synaphobranchus_kaupi                 ATGGCAAGCCTACGAAAAACACACCCGCTACTAAAAATCGCCAACGACGCCCTAGTAGACCTCCCAACCCCCTCTAACATTTCAGCATGATGAAACTTTGGGTCCCTACTGGGCCTATGTTTAATTGCACAGATCCTCACAGGACTATTCTTAGCCATACATTACACAGCAGACATCTCAACCGCCTTTTCCTCCGTGGCCCACATTTGCCGAGACGTAAACTATGGATGGTTCATCCGAAACCTACATGCAAACGGCGCCTCCTTCTTCTTCATCTGCCTCTACCTACACATTGCCCGAGGCCTCTACTATGGGTCATACCTATATATAGAAACATGAAACGTCGGGGTAGTCCTTTTCCTGTTAGTTATAATAACAGCATTTGTTGGCTATGTCCTCCCATGAGGACAAATGTCATTCTGAGGCGCAACAGTGATTACAAACCTTCTCTCCGCCGTACCCTACATTGGAAATGACCTAGTACAATGAATTTGAGGAGGCTTCTCAGTTGACAATGCCACCCTCACCCGATTCTTTGCATTTCACTTCCTTCTACCCTTTGTTGTACTAGGGGCCACACTACTACACCTCTTATTCTTACATGAGACAGGATCAAATAATCCCGTCGGCTTAAACTCCAATGCCGACAAAATCCCCTTTCACCCATACTTCTCATACAAAGACCTTTTAGGCTTCATTATTCTACTTACAGCCCTAGCATCTCTAGCACTATTTTCCCCAAACCTCTTAGGAGACCCAGACAACTTCACCCCCGCAAACCCAATAGTCACACCCCCACACATCAAGCCAGAATGATACTTCCTATTTGCATACGCCATTCTACGATCAATCCCAAACAAACTAGGAGGGGTTCTGGCCCTACTGTCATCAATCCTTGTCCTCCTAGTAGTACCTATTTTGCACACCTCCAAGCAACGAGGGCTTACCTTCCGACCCGCCTCCCAACTAATATTCTGAGTACTAGTCGCAGATATAGCTGTACTGACATGAATTGGTGGAATGCCCGTAGAACACCCCTTCATTATTATTGGACAAGTCGCCTCAGTATTATACTTTACATTATTCCTTGTACTAAACCCCCTAGTAGGATGATTAGAAAACAAAATAATTAATTGA---
080_02_Simenchelys_parasitica                ATGGCAAGCCTACGAAAAACGCACCCCCTATTAAAAATCGCCAACGATGCCCTAGTGGATCTACCAACCCCCTCAAACATCTCAGCATGATGAAACTTTGGCTCCCTGCTAGGATTATGTTTAATTGCACAAATTCTCACGGGGCTATTTCTAGCCATACATTATACAGCAGACATCTCAACCGCCTTCTCCTCCGTTGCCCACATCTGCCGAGATGTCAATTATGGATGACTAATCCGAAACCTACATGCAAACGGAGCCTCATTCTTCTTCATCTGTTTGTATATACATATTGCTCGAGGACTTTATTATGGATCTTATCTATACATAGAAACATGAAACATTGGGGTTGTCCTTTTCTTGCTAGTTATAATAACAGCATTTGTAGGGTATGTTCTCCCATGAGGACAAATATCATTCTGGGGTGCCACAGTAATTACAAACCTCCTATCAGCCGTCCCCTACGTTGGAAATATGCTAGTACAATGAATTTGAGGGGGATTCTCAGTTGATAATGCCACCCTCACCCGATTCTTTGCCTTCCACTTCTTATTTCCATTCGTAGTCGCCGGGGCCACAATACTCCACCTCCTCTTCCTACATGAAACAGGATCAAATAACCCCATTGGACTAAATTCCGACGCAGACAAAATTCCATTTCACCCATACTTTTCATATAAAGACCTTCTGGGGTTTATAATTATGCTAACAGCCCTAGCATCCCTTGCCCTCTTCTCCCCCAACCTACTAGGAGATCCGGATAACTTTATCCCAGCAAACCCAATAGTAACGCCACCCCACATCAAGCCAGAATGATATTTCCTATTTGCGTATGCTATCCTACGATCAATCCCAAATAAACTGGGAGGGGTTTTAGCCCTACTCTCCTCAATCCTAATCCTGATAGTTGTACCCATCTTACACACCTCTAAACAACGAGGCCTCACCTTCCGGCCCGCCTCCCAACTACTATTCTGAGTATTAGTAGCAGATATAGCAGTATTAACATGAATTGGAGGCATACCTGTAGAACATCCCTTTATTATTATTGGACAAATTGCTTCAGTATTGTACTTTATATTATTCCTTGTATTTAATCCCCTCGTAGGATGATTAGAAAATAAAATAATTAATTGA---
080_03_Ilyophis_brunneus                     ATGGCAAGCCTACGAAAAACACACCCGCTACTAAAAATCGCCAACGACGCCCTAGTAGACCTCCCAACCCCCTCTAACATTTCAGCATGATGAAACTTTGGATCCCTACTGGGCCTATGTTTAATTGCACAGATCCTGACAGGACTATTCTTAGCCATACATTACACAGCAGACATCTCAACTGCCTTTTCCTCCGTGGCCCACATTTGCCGAGACGTAAATTATGGATGATTCATCCGAAACCTACATGCAAACGGCGCCTCCTTCTTCTTCATCTGCCTCTACCTACACATTGCCCGAGGCCTCTACTATGGATCATACCTATATATAGAAACATGAAACGTCGGGGTGGTCCTTTTCCTGTTAGTTATAATAACAGCATTTGTTGGCTATGTCCTCCCATGAGGACAAATATCATTCTGAGGCGCAACAGTAATTACAAACCTTCTCTCCGCCGTACCCTACATTGGAAATGACCTAGTACAATGAATTTGAGGGGGCTTCTCAGTTGACAATGCCACCCTCACCCGATTCTTTGCATTTCACTTCCTTCTGCCCTTTGTTGTACTAGGGGCCACACTACTACACCTCTTATTCTTACATGAGACAGGATCAAATAATCCCGTCGGCTTAAACTCCAATGCCGACAAAATCCCCTTTCACCCATACTTCTCATACAAAGACTTTTTAGGCTTCATTATTCTACTTACAGCCCTAGCGTCCCTAGCACTATTTTCCCCAAACCTCTTAGGAGACCCAGACAACTTCACCCCAGCAAACCCAATAGTCACACCCCCCCACATCAAGCCAGAATGATATTTCCTATTTGCATACGCCATTCTACGATCAATCCCAAACAAACTAGGGGGAGTCCTGGCCCTACTGTCATCAATCCTTGTCCTCCTAGTAGTGCCTATTTTGCACACCTCCAAGCAACGAGGACTTACCTTCCGGCCCGCCTCCCAACTAATATTCTGAGTACTAGTCGCAGATATAGCTGTACTGACATGAATTGGTGGAATGCCCGTAGAACACCCCTTCATTATTATTGGACAAGTCGCCTCAGTATTATACTTTACATTATTCCTTGTATTAAACCCCCTAGTAGGATGATTAGAAAACAAAATAATTAATTGA---
080_04_Protoanguilla_palau                   ATGGCAAGCCTACGAAAAACTCACCCTATCCTCAAAATCGCTAATGACGCCCTGGTAGACCTTCCAGCCCCATCATGCCTCTCAACATGATGAAACTTCGGCTCCCTACTAGGACTATGCCTGATTGCACAAATCGTCACAGGCCTATTCTTAGCCATACATTACACCTCAGACATCTCAACCGCTTTCTCCTCAGTAGTCCATATTTGTCGAGACGTTAATTATGGTTGATTAATCCGAAATCTACACGCAAATGGAGCCTCATTCTTCTTTATCTGCCTGTATATACACATTGCCCGAGGATTATATTACGGCTCATACATATACAAAGAAACATGAAACATTGGAGTAGTATTATATCTATTAGTTATAATAACAGCATTTGTAGGATACGTCCTCCCATGAGGCCAAATATCATTCTGAGGTGCTACAGTAATCACGAACCTCCTTTCCGCTGTCCCATACGTAGGGGACTCCTTAGTACAATGAATCTGAGGGGGCTTCTCAGTAGACAACGCTACCCTCACCCGATTCTTCGCATTCCATTTCCTTCTACCATTCGTAGTTGCAGGCGTTACAATACTACACCTATTATTCTTACACGAAACCGGCTCAAGTAACCCAGTAGGACTAAATCCCAACGCAGACAAAATTCCTTTCCACCCTTACTACTCCTACAAAGACCTACTAGGCTTCATCATCCTCCTAGCAGCCTTAGTATTCATGGCCCTTTTCTACCCAAATTTACTAGGAGATCCAGACAACTTCACCCCAGCAAACCCGATAGTGACACCTCCACACATCAAGCCAGAATGATACTTCTTATTCGCATACGCAATCCTACGATCTATCCCAAATAAACTAGGAGGAGTCCTAGCACTCCTCTCATCAATCCTAATCCTAATGCTCGTACCAGTTCTACATACTTCAAAACACCGAGGACTAACCTTCCGCCCAATCTCACAATTGCTATTCTGAGTATTAGTAGCAGATATAGTAGTATTAACATGAATTGGAGGAATACCAGTAGAACATCCATATATTATTATCGGACAAGCAGCATCAGTGCTATACTTCACTTTATTTCTTGTATTAAACCCCTTAGCAGGATGACTAGAGAACAAAATAATTGACCTA---
081_01_Ophisurus_macrorhynchus               ATGGCAAGCCTTCGAAAAGATGTAATTCTCGTTAACATGGTCAACGACTCGTTAGCTGACCTACCCGCCCCATCCAATATTTCAGCATGATGAAATTTCGGCTCACTATTATTCCTCTGCTTAATTACACAAATCCTCACAGGATTATTTCTGGCAATACACTACACATCAGACATCTCGACCGCTTTCTCCTCAGTTGTCCATATCTGCCGAGATGTAAACTATGGCTGACTCGTCCGAAACTTACATGCAAACGGAGCCTCATTTTTCTTCATCTGTCTTTACCTCCACATTGCCCGAGGACTTTACTATGGCTCATACATATACAAATCTACATGAAACATCGGAGTAGTCTTGTTTTTACTAGTAATAATGACAGCATTTGTAGGCTACGTCCTACCATGAGGCCAAATATCATTCTGAGGTGCCACAGTAATTACAAACCTCTTATCTGCCGTCCCATATGTAGGAGACATATTAGTACAATGAATCTGAGGTGGATTCTCAGTAGACAATGCTACCTTAACACGGTTCTTTGCATTCCACTTCTTATTTCCATTTCTAGTAGTGGCAGCTACCCTGCTACACGTAGTATTTTTACATGAAACGGGATCAAATAATCCAATAGGACTAATCTCTGACGCAGATAAAATTCCCATACATCCCTACTTCACTTACAAAGACGTATTAGGATTCTCAATCTTCATGCCCGCCCTATTAATACTTGCTCTATTCCAGCCTAACTTGCTTGGAGACCCAGACAATTTTACCCCTGCAAACCCAATAGTTACCCCACCCCATATCAAACCAGAATGATATTTTCTATTTGCGTACGCCATCCTACGATCTATCCCTAACAAACTAGGAGGGGTTTTAGCTCTACTTTCATCAATTCTAGTACTAATAGTTGTACCAATATTTCACACGTCAAAACACCGAGCACTAACTTTCCGACCCGCATCACAGCTCCTGTTTTGAGTATTAGTAGCAGACATGTTTGTGCTAACATGAATCGGAGGAATACCCGTAGAAGATCCTTATGTAATAATTGGACAAGGGGCATCATTATTATATTTTAGCATCTTCCTTGTACTCAACCCGGTAATTGGCTGAATAGAGAACAAAATACTAGAATTA---
081_02_Myrichthys_maculosus                  ------------------------------------------------------------------------------------------------------------------------------------------------------------------------------------------------------------------------------------------------------------------------------------------------------------------------------------------------------------------------------------------------------------------------------------------------------------------------------------------------------------------------------------------------------------------------------------------------------------------------------------------------------------------------------------------------------------------------------------------------------------------------------------------------------------------------------------------------------------------------------------------------------------------------------------------------------------------------------------------------------------------------------------------------------------------------------------------------------------------------------------------------------------------------------------
082_01_Coloconger_cadenati                   ATGGCAAGCTTACGAAAAAGCCACCCCCTTTTAAAAATCGCTAACGACGCCCTAGTAGACCTCCCCGCCCCATCAAATATTTCAACGTGATGAAACTTTGGCTCCCTCCTAGGACTCCGTGTAATTGTACAAATTTTAACAGGATTATTTATATCCATACATTATACAGCAGACCTATCCACTGCTTTCTTTTTTGTCATACATACCTGTCGAGAAGTACAATACGGATGACTTATCCGAACCCTACATGCAAACGGCGCCTCATTTTTTTTTGTTTGCATTTACATTCACATCGCCCGAGGCCTTTATTACGGCTCATACCCTTACGTCGAAACATGAGGCATCGGCGTAGTCCTCTATCTATTAGTAATAATAACAGCATTTGTAGGCTATGTCCTGCCATGAGGCCAGATATCATTATGAGGCGCTACAGTAATTACCAACCTATTATCTGCCGCACCATATGCAGGAGAAGACCTGGTTCGATGAATTTGAGGGGGGTTTTCAGTAGACAATGCTACCTTAACCCGATTCTTCACATTCCACTTTGTCCTCCCATTCGTAGTAACCGGAGGCGTCATCCTTCATCTTCTCTTCCTACACGAAACAGGCTCAAACAACCCCCTAGGCCTAAACCCAGACGCAGACAAAATTCCTTTCCACCCGTACTACACATACAAAGATTTACTAGGTTTTATTGTTATGCTAGTGTCCCTCCTCCTACTTACCCTTTATTACCCTAACCTCCTAGGAGACCCTGACAACTTTACCCCCGCAGACCCACTAACCACGCCCCCACATATTAAACCAGAATGATACTTCCTCTTTGCGTACGCCATCCTGCGAGCAATTCCAAACAAACTCGGGGGCGTCCTCGCCCTCCTTTCCTCAGTACTGGTATTGATAGTAGTCCCAATTCTCCACACATCAAAACAACGAAGCCTAACATTTCGGCCCGCCTCCCAATTAGTATTCTGACTATTAGTAGCAGATATACTAGTACTAACATGAATCGGAGGAATACCAGTAGAATATCCATTTGTCATCATTGGCCAAGTAGCATCCGTGTTATATTTTAGCTTATTCCTAGTATTAAATCCTTTAGTAGCCTGATGAGAAAACAAACTAATAAACTGA---
083_01_Nessorhamphus_ingolfianus             ATGGCAAGCTTACGAAAAAGCCACCCACTCCTTAAAATCGCTAACGACGCCCTCGTCGACCTCCCCGCCCCATCAAACATCTCAGCCTGATGAAACTTTGGCTCTCTTTTAGGACTCTGCCTAATAGTACAAATTCTAACAGGACTATTTCTGGCAATACATTATACATCAGACCTATCCACAGCCTTCTCCTCCGTTGCCCACACCTGCCGAGATGTACAATACGGATGATTTATCCGAAGCCTACACGCAAACGGCGCCTCTTTCTTCTTTGTATGTCTTTACATACATATCGCCCGAGGACTCTACTACGGCTCATATCTATACATGGAAACATGAAACATCGGCGTAGTTTTATTTTTACTCGTAATAATAACAGCATTCGTAGGATATGTTCTCCCATGGGGACAAATATCATTCTGAGGGGCTACAGTTATTACTAACTTACTATCTGCTGCACCATATGCAGGAGAAGACTTAGTCCGATGAATTTGAGGGGGCTTCTCAGTAGACAACGCCACCTTAACCCGATTCTTCGCATTCCATTTTCTACTTCCATTCGTAGTGCTCGGAGCCACCCTTCTCCATTTACTCTTCCTACATGAAACAGGTTCAAACAACCCTATAGGTCTCAACTCAGACGCAGATAAAATCCCATTCCATCCATACTTCACATATAAAGATCTCTTGGGCTTTATTATTATGCTCCTAGCACTCACATTACTCGTCCTATTTAACCCCAACCTTTTAGGAGATCCAGACAACTTTACCCCCGCAAATCCATTAGTTACACCACCACACATCAAACCAGAATGATACTTTCTATTCGCATACGCTATCCTACGATCAATCCCAAATAAGCTGGGGGGGGTTCTCGCACTCCTCTTCTCAGTTCTTGTCTTAATACTAGTCCCAATCCTCCACACATCAAAACACCGAGGACTTACATTCCGGCCCCTCTCCCAACTCCTATTTTGAATACTAGTGGCAGACATATTAATTTTAACATGAATCGGAGGAATACCAGTAGAACACCCTTTTGTTATTATTGGACAAATAGCATCCACATTATATTTTATACTATTCCTAGTATTAAACCCCTTAGTGGGCTGATTAGAAAACAAAATAATAGACTGA---
083_02_Derichthys_serpentinus                ATGGCAAGTGTACGAAAAAGTCACCCCCTCCTAAAAACTGCTAACGACGCCCTAGTAGACCTCCCTGCCCCATCAAACATCTCAGTATGATGAAACTTTGGTTCTCTCCTAGGCCTATGCTTAGCTACACAAATTCTCACAGGCTTATTTCTAGCCATACATTACACATCTGATTTATCTACCGCTTTTTCTTCTGTTGCCCACACCTGTCGAGATGTACAATATGGCTGGTTTATCCGAAGCCTACATGCAAACGGTGCCTCATTTTTCTTTGTCTGCCTATACATACACATCGCCCGAGGACTATACTACGGCTCATACCTATACACAGAGACATGAAATATCGGCGTGATCCTCTTCCTACTAACAATAATAACAGCATTTGTGGGGTATGTCCTGCCATGGGGTCAAATGTCATTTTGAGGCGCTACAGTAATCACCAACCTGCTATCCGCCGCACCATATGCAGGAGAAGACCTAGTCCGATGGATTTGAGGGGGCTTCTCAGAAGACAATGCCACCTTAAGCCGATTCTTTGCATTCCACTTTGTCCTTCCATTTGCAATTGTTGGGGCAACCATTCTCCACTTGCTTTTCTTGCATGAAACAGGATCAAATAACCCCATAGGGTTAAACTCAGACATAGATAAAATCCCATTCCACCCATACTTCACCTATAAAGACCTTCTAGGTTTTATTATTATAGGGATCGCACTAACACTCCTCGTCCTTTTCTACCCCAACGCTTTAGGTGACCCAGACAATTTCACACCCGCAAACCCCCTAGTCACGCCACCACATATCAAACCAGAGTGGTACTTCCTATTTGCATACGCTATCCTACGATCAATCCCAAACAAGTTGGGGGGAGTTCTTGCCCTCCTTGCCTCAGTACTGATTCTAATATTAGTCCCAATCCTTCACACATCAAAACACCGCGGACTAATATTCCGCCCCGCCTCCCAACTTCTATTTTGAATTCTAGTAGCAGATATATTTGTACTAACATGAATCGGCGGAATACCAGTAGAACACCCGTTTGTCATTATTGGCCAAATGGCATCAATCCTGTACTTCACACTGTTCCTCGTGTTACACCCCTTAACAGGTTGACTAGAAAATAAAATAATAAACTGA---
084_01_Muraenesox_bagio                      ATGGCAATAACACGAAAAGAGCACGCTACTGTAAAAATTGTAAACGAATCATTAATTGACTTACCAGTCCCGGCGAATATTTCTGCATGATGAAACTTTGGGTCTCTTCTATTTCTATGCCTGGCAACACAAATCCTTACGGGCCTGTTTTTAGCAATACATTATACATCAGACATCTCAACGGCCTTCTCTTCCGTAGCCCACATCTGCCGAGACGTAAACTACGGATGAGCAATACGAAATTTACATGCAAATGGAGCCTCATTCTTTTTTATTTGTTTATATATGCACATTGCCCGAGGACTATACTATGGGTCTTATATATACAAAGAAACATGAAATGTCGGAGTCGTACTGTATCTTCTAGTAATAATAACAGCCTTCGTAGGGTACGTGCTTCCATGAGGACAAATGTCCTTCTGGGGCGCAACAGTTATCACAAATCTACTATCTGCCGTACCATATATAGGAGACGCCCTAGTACAATGAATTTGAGGCGGGTTTTCGGTAGACAATGCTACCCTTACACGATTCTTCGCCTTTCACTTCCTACTTCCTTTCGTTGTAGCAGGAGCCGCCATTATACATATCTTACTTCTACACGAAACAGGGTCCAATAATCCAGCTGGATTAATTCCTGGGCCAGACAAGATCCCATTCCACCCATACTTCTCCCTAAAGGACTTACTAGGGCTTGCCGCCGTATTAATAACATTGATTTTACTAGCCCTCTTTAATCCTAATGTACTAGGAGACCCAGATAATTTTATTCCAGCTAACCCGATAGTAACGCCACCACACATTAAACCAGAGTGATACTTCCTATTCGCATACGCAATCCTCCGATCAATTCCTAATAAATTAGGAGGCGTCATAGCCCTTCTATCTGCTATCCTTGTACTCCTACTAGTGCCCGCCATACACATCTCAAAACACCGAGCACTAACCTACCGTCCAATATCTCAAGCATTATTCTGAATCCTAGTAGCGGACATACTAGTATTAACATGAATTGGCGGAATGCCTGTTGAACATCCATTCGTCACTGTTGGACAAATTGGCTCAGTACTTTATTTTTCCTTATTCCTAATGTTAAACCCACTGGCCGCCCATATTGAAAACAAAGTGCTTCGTCTA---
084_02_Cynoponticus_ferox                    ATGGCCGTCCTGCGAAAAAAACACTCAGCTATAAAAATCCTCAATGATTCCCTAGTAGACCTTCCTGCTCCCTCAAACATTTCAGTGTGATGAAACTTTGGATCCCTCCTGTTTTTATGTTTAATAACACAAATCATCACCGGACTATTTCTAGCCATACATTATACTTCAGATATCTCCACCGCCTTCTCTTCAGTCGCACATATCTGCCGAGACGTTAATTACGGCTGACTAATACGAAACTTACACGCAAATGGAGCTTCATTCTTCTTCATTTGTCTATATTTGCACATCGCTCGTGGACTCTATTATGGCTCTTATATACACAAAGAGACATGAAACGTAGGAGTTGTACTATACTTACTAGTGATAATAACAGCCTTCGTAGGGTATGTCCTGCCGTGAGGACAAATATCATTCTGAGGCGCAACAGTAATTACTAATCTACTATCAGCTGTACCGTATGTTGGCGATATATTAGTGCAATGGATCTGAGGCGGCTTTTCGGTAGACAATGCAACCCTTACACGATTCTTCGCATTTCACTTTCTCCTCCCATTTATTGTAACAGGCGCCTCCATACTACACATCCTATTCCTACACGAAACAGGGTCAAATAATCCACTAGGACTAATATCCGGCTCAGACAAAATTCCGTTCCATCCTTACTTCTCATATAAAGATCTCTTGGGCTTTATCGTGATATTAACAGCACTTACATCACTTGCACTATTTAATCCAAACTTATTAGGGGACCCAGACAATTTTATTCCGGCAAACCCGATAGTTACTCCCCCCCACATTAAACCAGAGTGATATTTTCTGTTTGCATATGCCATCCTACGCTCAATTCCAAATAAACTAGGAGGAGTCCTAGCCTTACTTTGTTCAATCCTCGTACTATTACTTGTCCCCATCCTCCACACTTCAAAACACCAAGGATTAACTTTCCGCCCCGCCTCCCAAATTTTATTCTGAATATTAGTTGCCGATATATTAGTATTAACATGAATTGGAGGCATGCCGGTAGAACATCCATTTGTAATTATCGGCCAAATAGCCTCAGTACTTTACTTTTCCTTATTTTTAGTACTAAACCCATTAACTGCCTGAGTTGAAAATAAAGTACTCAACCTG---
085_01_Nemichthys_scolopaceus                ATGGCAAGCCTACGAAAAACCCACCCACTACTGAAGATTGCAAACGACGCCTTAGTAGACCTACCCGCCCCCTCTAATATTTCAGCATGATGAAACTTCGGCTCACTATTAGCATTATGCCTTATTTCCCAAGTCGTAACAGGACTATTTCTAGCAATACACTATACGTCGGACATCTCTACTGCCTTTTCCTCCGTCGCCCACATCTGCCGAGACGTCAACTACGGATGATTGATCCGGAACCTACACGCCAACGGGGCCTCTTTTTTCTTTATCTGTTTATATATACACATCGCACGAGGCCTGTATTACGGCTCCTACCTCTATAAGGAGACCTGGAATACAGGAGTCGTACTATTCCTTTTAGTTATAATAACAGCGTTCGTGGGCTACGTCCTGCCTTGAGGACAAATATCCTTTTGAGGTGCCACTGTGATTACAAATCTCCTATCCGCAGTCCCTTATATTGGAGACTCCCTCGTACAATGAATTTGAGGGGGCTTCTCAGTAGACAACGCTACCCTGACCCGCTTCTTCGCCTTTCACTTTCTATTCCCCTTCGTGATTATAGCCGCGGTCATACTCCACCTACTTTTTCTGCATGAAACAGGGTCAAATAACCCAGCGGGACTGAATTCAGATGCGGACAAAATCCCGTTTCACCCCTACTTCTCTTATAAAGATCTCCTTGGCTTTGTTATTATACTAACTGCTCTGGCCACCCTCGCCCTATTTAGCCCAAATCTTCTAGGGGATCCGGACAATTTTACACCCGCTAACCCAATGGTCACCCCCCCACATATCAAGCCGGAGTGGTACTTCTTATTCGCCTACGCTATCCTGCGGTCAATCCCCAATAAATTAGGGGGCGTACTGGCACTATTATTCTCCATCCTAGTTCTTGTGCTTGTACCCATACTACACACCTCAAAACAGCGGGGCCTGACCTATCGCCCTGCTTCCCAAGTCCTATTCTGGACACTAGTCGCGGATATATTCGTCCTAACCTGAATCGGCGGAATACCAGTCGAACATCCTTATGTCATCATTGGTCAGGTAGCATCACTACTATATTTCTCGCTGTTTCTAGTATTTAACCCATTAATTGGTTGATTGGAAAACAAAGCGCTTAATTGA---
085_02_Labichthys_carinatus                  ATGGCAAACCTACGAAAAACCCACCCACTACTAAAAATTGCTAACGATGCCTTAGTGGATTTACCAACCCCCTCCAACATCTCAGCATGATGGAATTTTGGCTCGCTCTTAGGACTATGCCTTATCTCTCAAATCTTGACTGGGCTATTTCTAGCGATGCACTACACTTCGGATATTTCAACGGCCTTCTCCTCGGTTGCTCACATCTGCCGAGATGTCAACTACGGATGGCTGATTCGCAACCTACACGCTAACGGGGCCTCATTCTTTTTTATCTGCCTATACATGCACATTGCCCGAGGACTATACTACGGGTCATACCTCTACAAGGAGACTTGAAATGTTGGTGTAGTACTATTTCTGCTAGTAATGATGACCGCATTCGTTGGATATGTGCTCCCCTGGGGCCAAATGTCATTCTGAGGGGCTACAGTCATTACCAACCTATTATCCGCTGTACCATATGTAGGAGATGCCTTAGTCCAATGGATCTGAGGAGGTTTCTCAGTAGATAACGCCACCTTGACTCGGTTTTTCGCTTTCCACTTTCTATTTCCATTCGTAGTAGCCGGGGCCGCAATACTGCATCTCCTTTTTTTACACGAGACGGGATCGAACAACCCCACAGGCTTAAACTCTGACGCAGACAAAATCCCCTTCCACCCATACTTCTCTTACAAAGACCTCTTGGGGTTTATTGTAATGCTTACGGCTCTGGCAACCTTAGCTCTGTTTCACCCCAACCTTCTAGGCGACCCTGACAATTTTACTCCCGCTAACCCGATGGTTACACCCCCACACATTAAGCCGGAGTGGTATTTCCTGTTTGCCTATGCTATTCTACGATCAATTCCCAATAAACTAGGAGGTGTCCTAGCCCTCTTATCATCGATTCTTGTGCTCATAGTAGTGCCCATTTTACACACATCCAAGCAACGAGGACTCACTTACCGGCCCGCCTCCCAGCTGCTATTCTGAATTTTAGTTGCGGATATACTAGTACTGACATGAATTGGGGGCATACCAGTAGAACACCCCTATGTCATCATTGGCCAAGTAGCTTCCGTTCTCTATTTCTCACTATTCCTAGTTGTTAACCCATTCGTGGGCTGACTAGAGAATAAAACGCTGAACTGA---
085_03_Avocettina_infans                     ATGGCAAACCTACGAAAAACCCACCCGCTACTAAAGATTGCTAACGATGCCTTAGTGGATTTACCAACCCCCTCCAACATCTCAGCATGATGGAATTTTGGCTCGCTCTTAGGACTATGCCTTATCTCCCAAATCTTGACCGGGCTATTTCTAGCCATGCACTACACTTCAGATATTTCAACGGCCTTCTCCTCAGTTGCTCACATCTGCCGAGATGTCAACTACGGATGGCTGATTCGCAACCTACACGCTAACGGGGCCTCATTCTTTTTTATCTGCCTCTACATGCACATTGCCCGAGGACTATACTACGGGTCATACCTYTACAAGGAGACTTGAAATGTCGGTGTAGTACTATTTCTGCTAGTGATGATGACCGCATTCGTTGGATACGTGCTCCCCTGGGGCCAGATGTCATTCTGAGGGGCTACAGTCATTACCAACCTATTATCCGCTGTACCATATGTCGGAGATGCCTTAGTCCAATGGATCTGAGGAGGCTTCTCAGTAGATAACGCCACCTTGACTCGGTTTTTTGCTTTCCACTTTCTGTTTCCATTCGTAGTAGCCGGAGCCGCAATACTGCACCTCCTTTTTTTACACGAAACGGGGTCGAACAACCCCACAGGCTTAAACTCTGACGCAGACAAAATCCCGTTCCACCCATACTTCTCTTACAAAGACCTCTTGGGGTTTATTGTAATGCTTACGGCTCTGGCGACCTTAGCTCTGTTTCACCCCAACCTTCTAGGCGACCCTGACAATTTTACCCCCGCTAACCCGATGGTTACGCCCCCACACATTAAGCCGGAGTGGTACTTCCTGTTTGCCTATGCTATTCTACGATCGATTCCCAATAAACTGGGAGGTGTCCTGGCCCTCTTATCATCAATTCTTGTGCTCATGGTAGTACCGATTTTACACACATCCAAGCAACGGGGGCTCACTTACCGGCCCGCCTCCCAGCTGCTATTCTGAATTTTAGTTGCGGATATACTAGTACTGACATGAATTGGGGGCATACCAGTAGAACACCCTTATGTCATCATTGGCCAAGTAGCTTCCGTTCTCTATTTCTCACTATTCCTAGTTGTTAACCCATTCGTGGGCTGATTAGAGAATAAAACGCTGAACTGA---
086_01_Conger_myriaster                      ATGGCAAACCTGCGAAAAAACCACCCATTATTAAAAATTGTTAACGATGCTTTAGTGGACTTACCAGCTCCATCAAACATCTCCGCTTGATGAAACTTTGGGTCTCTTCTTATATTATGTTTAATTACACAAATTCTTACAGGACTATTCCTAGCCATACACTATACATCAGACATCTCCACCGCTTTCTCTTCTGTGGCCCATATCTGCCGAGATGTAAATTACGGATGACTAATTCGAAATTTACATGCAAACGGAGCCTCATTCTTTTTCATTTGTCTTTACATGCACATCGCCCGAGGACTTTACTACGGATCATACTTATATAAAGAAACATGAAATGTTGGAGTTATCCTATTTCTCCTAGTAATAATAACTGCATTCGTTGGATACGTTCTCCCATGAGGACAAATATCATTCTGAGGTGCCACAGTAATTACCAACCTCCTTTCTGCAGTACCCTACATTGGAAATATTCTAGTACAATGAATTTGAGGAGGGTTTTCAGTTGATAACGCCACCTTAACACGATTCTTCGCTTTCCACTTTCTATTTCCATTCGTAGTTGTAGGCGCCAGCCTCCTACATATTATTTTCTTACATGAAACCGGATCAAATAACCCAATGGGGTTAAATTCAGACGCTGACAAAATTCCATTTCACCCATACTTTACTTATAAAGATTTTCTAGGTTTTATTATTTTAATTGCAACCCTCACATCACTTGCACTCTTTAATCCAAACCTACTTGGCGACCCAGATAACTTCACTCCAGCAAACCCAATAGTAACACCCCCACATATTAAACCAGAATGATATTTTCTATTTGCATATGCTATCCTTCGATCAATTCCAAATAAATTAGGGGGTGTTCTTGCCCTCCTCTTCTCAATTCTAGTGCTTATACTCGTACCAGCCCTTCATACTTCAAAACTACGAGGACTAACATTTCGTCCTTTATCCCAACTTCTATTTTGGGCTCTAGTAGCCGACATACTAGTTTTAACATGAATTGGAGGAATACCCGTTGAACACCCATTTATTATTATTGGCCAAGTAGCCTCACTACTTTACTTTACCTTATTCCTTGTACTTAACCCATTAGTAGGCTGAATTGAAAATAAAATATTAGACTGA---
086_02_Ariosoma_shiroanago                   ATGACAAGTATTCGTAAAACCCATGTCCTAATTAAAATCGCCAACGACGCCCTTGTAGACCTACCAGCCCCCTCAAATATTTCAGTATGGTGAAATTTTGGATCACTATTAGCGCTATGCTTAGTCACACAAATCATTACAGGACTATTCTTAGCAATACATTATACTTCAGACATCACCACTGCATTCTCATCAGTCGCCCACATCTGCCGGGACGTAAATTATGGTTGACTAATCCGAAACATGCACGCCAACGGAGCTTCATTCTTCTTTATTTGTCTATATATACATATCGCCCGAGGGCTTTACTACGGCTCATATATATATAAAGAAACATGAAATATTGGAGTAATTTTATTTCTCTTAGTAATAATAACTGCTTTTGTAGGATATGTATTACCATGAGGACAGATATCATTCTGAGGAGCTACAGTAATTACTAACCTATTATCAGCCGTCCCATATATCGGAGACAACCTAGTACAATGAATCTGAGGTGGTTTTTCGGTAGACAATGCTACTCTGACACGATTCTTTGCCTTCCATTTTCTATTCCCATTCGTAGTCGCAGGGGCTAGTCTTCTCCACATCTTATTTTTACATGAAACAGGCTCTAACAACCCAATAGGCTTAAATTCAGACGCAGATAAGATTCCGTTCCACCCATACTTCACCTACAAAGATCTCCTAGGGTTCATTATCCTAGTGACATTACTCACTATACTAGCATTATTTCAACCCAACCTACTAGGGGACCCGGACAACTTCACCCCAGCAAATCCAATAGTCACCCCACCGCATATTAAACCAGAATGATACTTCCTGTTCGCATACGCTATTCTACGATCAATTCCCAATAAACTAGGAGGAGTATTGGCCCTACTAGCCTCAGTCCTAGTATTATTACTAGTCCCAATCTTACACACCTCTAAACACCGAGGCATTACGTTCCGACCCCTATCACAAATATTGTTCTGACTACTAGTAGCAGACATGTTCGTATTAACCTGAATTGGAGGTATACCTGTTGAATCTCCCTTCGTTATTATTGGCCAAGTAGCCTCTGTCTTGTATTTCTCTCTATTTCTAATCCTTTGTCCACTCACAAGCTGACTAGAGAATAAAGTAATGAAATTA---
086_03_Heteroconger_hassi                    ATGGCAAGCCTACGAAAAAACCATTCACTCCTAAAAATCGCCAACGACGCCCTAGTAGACCTACCCGCCCCATCCAACATTTCAGCATGATGGAACTTCGGATCCTTACTATCACTTTGCTTAATTGCCCAAATCCTCACTGGACTATTTCTGGCCATACACTACACGTCAGACATCTCCACTGCCTTTTCTTCAGTTGCCCACATCTGCCGAGACGTAAACTACGGTTGACTGATCCGAAATTTACATGCCAACGGAGCCTCATTTTTCTTTATCTGCCTCTATATACACATTGCCCGAGGACTTTACTACGGCTCCTACCTGTACAAAGAAACATGAAACGTTGGAGTCGTCCTCTTCCTGCTGGTTATAATAACAGCGTTTGTGGGTTACGTCCTACCCTGAGGACAAATATCTTTCTGAGGAGCAACAGTGATTACAAACCTACTATCAGCTGTCCCCTACGTAGGGGACAGCCTTGTGCAATGAATCTGAGGTGGCTTCTCGGTAGACAACGCCACCCTCACACGATTTTTTGCATTCCACTTTCTTTTCCCATTTGTAGTAGCTGGAGCTAGCCTACTTCACATCCTATTCTTACATGAAACAGGATCAAACAACCCAATAGGACTAAACTCCGACGCGGACAAAATCCCATTCCACCCTTATTTTACTTACAAAGACTTCCTGGGCTTTATCATTATGCTAACGGCCCTTACATCCCTAGCCCTATTCAACCCAAACCTGTTAGGAGACCCAGACAATTTCACCCCTGCAAATCCAATAGTCACACCACCCCACATTAAACCAGAATGGTATTTCCTGTTTGCGTACGCCATCCTGCGATCAATCCCAAACAAACTAGGGGGAGTGCTGGCCCTCCTATCCTCTATTCTCGTCCTAATAGTAGTTCCGATTCTCCACACTTCAAAGCACCGAAGCCTCACCTTCCGGCCAGCCTCCCAACTCCTGTTTTGAATTCTCGTTGCAGACATAATTGTACTAACCTGAATTGGAGGAATACCAGTAGAACACCCATTCATTATTATCGGACAAGTAGCGTCAGCCCTATACTTTGCCCTATTCCTAGTATTGAACCCATTAGTAGGATGAGCCGAAAATAAGATCCTGAACTGA---
086_04_Paraconger_notialis                   ATGGCAAGCCTACGAAAAAACCACTCACTACTAAAAATCGCCAACGACGCCCTAGTAGACCTACCTGCCCCATCCAACATTTCAGCATGATGAAACTTCGGATCTCTTCTCTCATTGTGCCTAATTACTCAAATCCTAACCGGACTATTCCTAGCCATACACTATACATCAGACATCTCTACCGCATTTTCCTCCGTCGCCCACATCTGCCGAGATGTCAACTACGGATGACTAATCCGAAACCTACATGCAAACGGAGCCTCATTCTTCTTCATTTGTCTTTACATACATATCGCCCGAGGCCTTTACTACGGATCTTACCTCTACAAAGAAACCTGAAACATTGGAGTTATCTTATTCCTACTAGTGATAATAACAGCATTCGTAGGATACGTTCTACCTTGAGGACAAATATCATTCTGAGGCGCCACAGTCATTACAAACCTACTATCAGCCATCCCCTACGTAGGAGACAACCTAGTACAATGAATCTGAGGGGGATTCTCAGTAGACAATGCCACTCTTACACGATTCTTTGCCTTCCACTTCCTATTCCCATTTGTAGTCGCCGGAGCCAGCCTACTACACATTCTCTTCCTACACGAAACAGGATCAAACAACCCGATAGGGCTAAATTCAGACGCAGACAAGATTCCATTCCACCCATACTTCACATACAAAGACTTCCTAGGGTTTATCATCATACTCACAGCCCTAACTTCCCTCGCCCTATTCAACCCAAACCTGCTAGGTGACCCAGACAACTTCACCCCGGCAAACCCCATAGTTACCCCCCCACACATCAAACCAGAATGATACTTCCTATTCGCATACGCCATTTTACGGTCAATTCCAAACAAATTGGGGGGAGTACTGGCCCTACTATTCTCCATCCTAATTCTTATGCTAGTCCCAATTTTACACACCTCAAAACATCGAGGTCTCACCTTCCGACCAGCCTCACAATTCCTATTTTGAGTCCTAGTAGCCGACATACTAGTACTAACATGAATCGGGGGAATGCCAGTAGAACACCCATTTGTAATCATTGGCCAGGCAGCCTCCACCCTATATTTCTCCCTTTTCCTAATTCTCAACCCATTAGCAGGGTGAGCCGAAAACAAAATCCTAAACTGA---
086_05_Conger_japonicus                      ATGGCAAACCTGCGAAAAAACCACCCATTATTAAAAATTGTTAACGATGCTTTAGTGGACTTACCAGCTCCATCAAACATCTCCGCTTGATGAAACTTTGGGTCTCTTCTCATATTATGTATAATTACACAAATTCTTACAGGATTATTCTTAGCCATACACTATACATCAGACATCTCTACCGCTTTCTCTTCTGTAGCCCATATCTGCCGAGATGTAAATTATGGGTGACTAATTCGAAATCTACATGCAAACGGGGCTTCATTCTTTTTTATTTGTCTTTATATACACATCGCTCGAGGACTTTACTACGGGTCTTACTTATATAAAGAAACATGAAATGTTGGAGTCATTCTATTCCTTCTAGTTATAATAACTGCATTCGTCGGATACGTCCTTCCATGAGGACAAATATCATTTTGAGGTGCCACAGTAATTACTAACCTACTCTCTGCAGTACCCTATATTGGAAATATTCTGGTACAATGAATTTGAGGGGGGTTTTCAGTTGATAACGCTACCTTAACACGATTCTTTGCCTTCCACTTTCTTTTTCCATTTGTAGTTGTAGGTGCCAGCCTCCTACACATTATTTTTTTACATGAAACCGGGTCAAATAATCCAGTAGGACTAAACTCAGACGCTGACAAAATTCCATTTCATCCCTACTTTACTTATAAAGATTTTCTAGGTTTCATTATTTTAATTGTAATCCTTACATCACTTGCGCTCTTCAATCCAAACCTACTTGGCGACCCTGACAACTTCACCCCGGCAAACCCAATAGTAACACCACCACATATTAAACCGGAATGATATTTTCTATTTGCATACGCCATTCTTCGATCAATTCCAAATAAATTAGGAGGTGTTCTTGCACTCCTCTTCTCAATTCTAGTACTAATACTCGTACCAGCCCTCACACCTTCAAAACTACGAGGACTAGCATTTCGTCCTTTATCTCAACTTCTATTATGGGCTCTAGTAGCCGACATGCTAGTTTTAACATGAATTGGAGGAATACTCGTTGAACACCCATTTATTATTATTGGCCAAGTAGCCTCACTACTCTACTTTACCTTATTCCTTGTACTTAACCCATTAGTAGGCTGAATTGAGAATATAATATTAGACTGA---
086_06_Ariosoma_meeki                        ATGGCAAATATCCGAAAAAATCACGCCCTCGTCAAAATCGCCAACGATGCGTTAGTAGACCTACCAGCCCCATCCAACATCTCAGCATTATGAAACTTCGGGTCACTCCTAGCCCTGTGCTTGATTGCCCAAATCCTAACAGGATTATTCCTAGCGATACACTACACGTCGGATATCTCTACCGCCTTCTCATCGGTCGCACACATCTGCCGAGACGTTAACTACGGCTGACTCATCCGGAACATGCACGCCAACGGAGCCTCCTTCTTCTTCATCTGTCTATACTTACATATTGCCCGGGGATTGTATTACGGGTCCTATTTATATAAGGAAACCTGAAATATCGGAGTCGTATTGTTCCTTCTCGTAATGATAACTGCTTTCGTAGGATATGTCCTACCATGAGGACAGATATCGTTCTGAGGGGCAACAGTGATTACTAACCTACTGTCTGCCGTGCCGTACCTTGGGGACAACCTAGTTCAATGAATTTGAGGCGGGTTTTCAGTGGACAATGCTACATTAACCCGGTTCTTCGCATTCCATTTTTTATTTCCATTCGTGGTAGCAGGGGCAAGCCTTCTACACATTTTATTTCTACATGAGACGGGGTCAAACAACCCAATGGGCATCAGCTCTGACCCGGATAAAATCCCCTTCCACCCCTATTTCACCTATAAAGATCTGGTGGGCTTTGTTGCCCTTCTGATCTTCCTCACTACGCTGGCTCTATTTAGCCCCAACCTCCTTGGAGACCCAGACAATTTTGCCCCAGCAAACTCAATGGTTACCCCCCCCCATATTAAGCCAGAATGGTACTTCCTGTTTGCCTACGCCATCCTACGATCAATTCCAAACAAACTCGGGGGGGTCCTAGCCCTCCTTGCCTCCATCCTTGTGTTGATAGTTATTCCTGTCTTACACACCTCTAAGCATCGCGGACTCACCTTTCGGCCAGTGTCCCAACTGCTATTCTGACTTTTGGTTGTAGATATGTTGGTTCTCACATGAATTGGGGGTATACCCGTTGAGACACCTTTCGTTGCTGTAGGACAAGTCGCTTCTGTCTTATACTTTTCTATTTTCCTTGTCCTATTTCCAACGGCCGGCTGACTAGAGAACAAAATACTTGAACTA---
087_01_Nettastoma_parviceps                  ATGGCAAGTTTACGAAAAAAACACCCGCTCTTAAAATTAGCTAACGACGCCCTAGTAGACCTACCCGCCCCATCAAATATTTCAGCTTGATGAAACTTTGGGTCTCTTCTAGCATTATGTCTAATTGCACAAATCCTAACAGGTTTATTCCTGGCCATACACTACACATCCGACATTTCCACCGCCTTCTCTTCAGTAGCCCATATCTGTCGAGATGTTAACTACGGGTGACTAATTCGAAATTTACATGCAAACGGAGCCTCGTTCTTCTTCATCTGCCTTTATATGCACATCGCCCGAGGAATTTACTACGGGTCGTACCTTTATAAAGAAACATGAAACGTAGGGGTTGTCTTATTTTTGTTAGTAATAATGACAGCATTCGTAGGGTACGTACTTCCATGAGGACAGATATCATTCTGAGGTGCGACAGTAATTACCAACTTATTATCTGCCGTTCCCTACGTAGGGAACGTATTAGTTCAGTGAATCTGAGGCGGTTTCTCAGTCGACAACGCCACTCTGACCCGATTTTTCGCATTCCATTTCCTACTTCCATTTGTGGTAGCAGGCGCCAGCCTACTACATATTATTTTTTTACACGAAACCGGATCTAATAATCCGATAGGCTTAAACTCAGACGCTGATAAAATTCCATTCCACCCATACTTTACTTACAAAGACCTTTTAGGGTTCATTATTATACTTGCAGCCCTTACATCACTCGCTCTTTTTTATCCTAACCTCCTAGGAGACCCAGACAATTTTACCCCAGCAAACCCCATGGTAACCCCTCCACACATCAAGCCCGAATGATACTTCCTATTCGCGTATGCCATTTTACGATCCATTCCAAATAAACTAGGGGGAGTATTAGCCCTCCTGTTTTCAATTCTTGTATTAATAGTCGTGCCAATTCTCCACACCTCAAAACACCGGGGGCTCACCTTCCGCCCCGCCTCCCAGTTCCTTTTCTGGGTACTTGTAGCAGATATAATTGTATTAACATGAATTGGTGGCATACCAGTAGAACACCCATTTATTATTATTGGTCAAGTAGCCTCAGTATTATACTTTAGCCTATTCCTTGTTCTAAATCCCCTAGTAGGTTGAATTGAGAACAAGATACTCAACTGA---
087_02_Hoplunnis_punctata                    ATGGCAAGCCTACGAAAAAACCACCCGCTCTTAAAAATAGCCAATGACGCCCTAGTTGACCTACCCGCCCCATCCAATATTTCAGCCTGATGAAACTTTGGATCTCTCCTAGCCTTATGTCTGATCGCACAAATCCTAACAGGCCTATTTCTAGCAATACACTACACATCCGACATTTCAACCGCATTTTCCTCAGTAGCCCACATCTGCCGAGATGTTAACTACGGATGACTAATTCGAAATATACACGCAAACGGCGCCTCATTCTTCTTTATCTGCCTATATATACACATCGCACGAGGCCTGTATTACGGATCCTACCTATACAAAGAGACATGAAACGTCGGAGTAGTACTTTTCCTCCTAGTTATAATAACAGCATTCGTAGGATACGTCCTGCCATGAGGACAAATATCATTTTGAGGTGCAACAGTAATTACCAACCTACTATCCGCCGTCCCATACGTTGGAAATGTCCTGGTACAATGAATCTGAGGGGGTTTCTCAGTAGATAATGCAACCTTAACCCGATTCTTCGCATTCCACTTCCTCCTACCATTTGTAGTAGCAGGTGCCAGCCTACTTCACATCATCTTCTTGCACGAAACAGGCTCAAATAATCCCATAGGATTAAACTCAGACGCCGACAAAATCCCATTCCACCCATACTTCACGTATAAAGACCTACTAGGATTCATTATTATACTGGCCGCCCTAACAGCGCTAGCCCTTTTCTACCCCAACCTTTTAGGAGACCCAGATAACTTCACCCCGGCAAACCCGATAGTGACCCCACCACACATTAAACCAGAATGATATTTCCTATTCGCCTACGCTATCCTACGATCCATCCCAAACAAACTAGGAGGGGTCCTAGCCCTACTTTTCTCAATCCTAGTATTAATAATCGTGCCCATCTTACACACCTCAAAGCACCGAGGACTGACATTCCGACCCGCCTCCCAAATCCTATTCTGGGTCCTAGTGGCTGATATAGCAGTACTAACATGAATTGGAGGAATACCGGTAGAACACCCATTCATTATCATCGGCCAAATCGCCTCAGTATTGTATTTCTCCTTGTTTCTTGTGTTGAACCCATTAACAGGTTGAATCGAAAACAAAATACTTAATTGA---
087_03_Facciolella_oxyrhyncha                ATGGCAAGCCTACGAAAAAAACACCCACTACTTAAATTAGCTAACGACGCCCTAGTTGACCTACCAGCCCCAGTCAACATCTCAGCATGATGAAACTTCGGATCACTACTAGCACTATGTTTAATTGCACAAATCCTTACAGGATTATTTCTAGCTATGCACTACACCGCAGATGTCTCAACTGCTTTCTCTTCAGTTGCCCACATCTGCCGAGATGTTAACTATGGATGACTTATCCGTAACATACACGCAAACGGAGCCTCATTTTTCTTCATTTGTCTCTACATACACATTGCCCGAGGACTATACTACGGATCATACCTATACAAAGAAGCATGAAACATTGGCGTAGTCTTATTTCTATTAGTTATAATAACAGCATTCGTAGGATATGTGCTCCCATGAGGACAAATATCCTTCTGAGGGGCCACAGTAATTACAAACCTTTTATCAGCTGTTCCCTATGTAGGCGACATATTAGTACAATGGATCTGAGGGGGCTTCTCAGTAGACAATGCCACCCTAACACGATTCTTTGCCTTCCATTTTCTACTCCCATTCGTGGTAGCAGGCGCTAGCCTCATCCACATTATTTTCTTACACGAAACAGGATCAAATAACCCGATAGGCCTAAACTCAGATGCCGACAAAATCCCTTTCCACCCCTACTTCACATACAAAGACCTACTCGGCTTTATCATTATACTCGCAGCCCTGACAGCACTTGCCCTCTTCTTCCCCAACCTCCTCGGCGACCCAGACAATTTTACACCTGCAAACCCGATAGTTACACCCCCACATATTAAACCAGAATGATACTTCCTATTTGCCTACGCCATCCTACGATCAATCCCTAATAAACTTGGAGGGGTCTTAGCCTTACTGTCATCAATCCTAGTACTATTTGTTGTACCTATTTTACACACCTCAAAGCACCGAGGACTAACATTCCGCCCCGCCTCCCAAATCCTATTTTGAGTATTAGTTGCCGACATAGCAATTTTAACATGAATTGGGGGCATGCCCGTAGAACACCCATTCGTTATCATTGGACAGGTAGCCTCAGTATTATACTTTATACTATTCCTTGTAATTACCCCCCTAACAGCATGATTTGAGAACAAGATACTTAACTGA---
088_01_Stemonidium_hypomelas                 ATGGCAAACCTACGAAAAACCCACCCACTACTAAAAATTGTCAACGATGCCCTAGTGGACCTCCCAGCCCCCTCAAACATTTCAACATGATGAAATTTCGGCTCCCTTCTAGGATTATGTCTCATTTCACAAATTCTAACCGGATTATTCTTGGCAATGCACTATACATCAGATATCTCTACTGCCTTTTCCTCCGTAGCCCATATCTGCCGAGATGTAAATTACGGTTGACTTATTCGGAATTTACACGCGAATGGAGCCTCATTTTTCTTCATCTGCCTCTACTTACACATCGCCCGAGGACTTTACTACGGATCATACCTTTACAAAGAAACATGGAACACTGGGGTTATCTTGTTCCTTCTAGTAATGATAACAGCCTTCGTAGGCTACGTACTCCCCTGAGGACAAATATCGTTCTGAGGCGCAACGGTAATTACCAACCTGCTGTCTGCAGTCCCATACGTAGGGGACGCCCTTGTTCAATGGATCTGAGGGGGGTTTTCAGTAGACAATGCTACCCTAACTCGGTTCTTCGCATTTCACTTCCTGTTCCCATTCGTGGTCGCCGGGGTCATAGTACTTCACCTTTTATTTTTACACGAAACAGGTTCAAACAACCCAGCAGGCCTTAATTCCGACGCAGACAAAATTCCATTTCACCCCTACTTTTCCTACAAAGACCTACTCGGGTTCGTTATTATACTTACAGCCCTCACAACCCTTGCCCTATTTTATCCCAACCTCCTCGGGGACCCAGACAATTTCACGCCCGCAAACCCGATGGTTACGCCCCCACACATCAAGCCAGAGTGATATTTCCTGTTTGCTTATGCAATTCTACGGTCTATCCCAAACAAACTAGGGGGTGTATTGGCCCTCCTTTCCTCAATCCTTGTTTTAATGGTAGTCCCCATTATGCATACTTCTAAGCAACGGGGACTGACGTTCCGACCGGCCTCACAACTACTATTCTGGGTCCTAGTCGCGGACATATTCATCCTAACATGAATCGGCGGCATACCAGTCGAACACCCCTACATCATTATCGGCCAACTAGCCTCAGTCCTCTATTTCTCACTATTCCTCGTACTCAACCCATTGGTAGGTTGATTAGAAAATAAAACACTAAACTGA---
088_02_Serrivomer_sector                     ATGGCAAACCTACGAAAAACCCACCCATTACTAAAAATTGTCAACGACGCCCTAGTGGACCTCCCAGCCCCAGCCAACATTTCAACATGATGAAATTTTGGCTCCCTTCTAGGATTATGCCTCATTTCACAAATTCTAACAGGCTTATTCCTAGCCATGCACTATACATCCGATATCTCTACTGCCTTTTCCTCCGTAGCCCATATCTGCCGAGATGTAAATTATGGATGACTAATTCGCAATCTACACGCAAACGGGGCTTCATTTTTCTTTATCTGCCTTTACATACACATCGCCCGAGGGCTTTACTACGGGTCATACCTTTACAAAGAAACATGAAACACTGGAGTTATCTTATTCCTTTTAGTAATGATAACAGCCTTCGTAGGCTATGTACTCCCATGAGGACAAATATCATTCTGAGGAGCAACAGTAATTACTAACCTGCTATCTGCCGTCCCCTACGTAGGCGACGCCCTTGTTCAATGAATCTGAGGGGGCTTCTCAGTAGACAACGCCACTCTAACTCGATTCTTCGCATTCCACTTCCTGTTCCCATTCGTGGTCGCCGGAGCCATGGTGCTCCACCTTTTATTCCTACACGAAACAGGCTCAAACAATCCAGCAGGGATTAATTCCGACGCAGATAAAATTCCATTCCACCCTTACTTCTCCTACAAAGACCTACTCGGATTTGTTATTATACTCACAGCCCTCACAACCCTTGCCCTATTCTACCCCAACCTCCTAGGAGACCCAGACAACTTCACACCTGCAAATCCCATGGTCACACCCCCACACATTAAACCAGAGTGATACTTCCTATTTGCTTACGCAATTTTACGGTCTATCCCAAACAAACTAGGCGGCGTATTAGCTCTTCTTTCATCGATCCTAGTTCTGATAGTAGTACCAATCATGCACACTTCCAAACAACGAGGACTGACGTTCCGACCGGCCTCACAACTATTATTTTGAGTCCTAGTCGCAGACATGTTCATCCTAACATGAATCGGCGGCATACCAGTCGAGCACCCATACATCATTATCGGCCAGCTAGCCTCAGTCCTCTATTTCTCATTATTCCTAGTACTCAACCCACTAGTAGGTTGGTTAGAAAACAAAACACTAAACTGA---
088_03_Serrivomer_beanii                     ATGGCAAACCTACGAAAAACCCACCCATTACTAAAAATTGTCAACGACGCCCTAGTGGACCTCCCAGCCCCCTCCAATATTTCAACATGATGAAATTTTGGTTCCCTTCTAGGATTATGCCTCATTTCACAAATCCTAACAGGGCTATTCCTAGCCATACACTATACATCAGATATCTCCACTGCCTTTTCCTCCGTAGCCCATATCTGCCGAGATGTAAACTATGGATGACTTATCCGCAATTTACACGCAAACGGAGCCTCATTTTTCTTCATCTGCCTTTACATACACATCGCCCGAGGACTTTACTACGGATCCTACCTTTACAAAGAAACCTGAAACACTGGAGTTATCCTATTCCTTCTAGTAATAATAACAGCCTTCGTAGGCTATGTACTACCATGAGGACAGATATCATTCTGAGGGGCAACAGTAATTACCAACCTACTATCTGCCGTCCCATACGTTGGCGACGCCCTTGTTCAATGAATCTGAGGGGGGTTTTCAGTAGATAATGCTACATTGACTCGATTCTTCGCATTCCACTTCCTATTCCCATTCGTTGTTGCCGGGGCCATAGTACTTCACCTTTTGTTTCTACACGAAACAGGCTCAAATAACCCTGCAGGCTTAAATTCTGACGCAGACAAAATCCCTTTTCACCCTTACTTTTCCTACAAGGACCTGCTCGGGTTTGTTATTATGCTTACAGCCCTCACAACACTTGCCCTATTCTACCCCAACCTCCTGGGAGACCCAGACAACTTCACCCCTGCAAACCCAATGGTAACCCCTCCGCACATTAAACCAGAATGATACTTCCTGTTTGCCTATGCAATTTTACGATCTATCCCAAACAAACTAGGAGGCGTATTAGCCCTTCTTTCATCAATCCTAGTACTGATAGTAGTACCAATTCTACACACCTCTAAACAACGAGGCCTAACGTTCCGGCCGGCCTCACAAATACTATTCTGAGTTCTAGTCGCAGACATGTTTATCCTAACATGAATCGGCGGCATACCAGTCGAACACCCATATATTATTATCGGTCAACTAGCCTCCGTCCTTTATTTCTCATTATTCCTAGTACTCAACCCGCTGGTAGGTTGATTAGAAAACAAAACACTGAACTGA---
089_01_Cyema_atrum                           ATGACAAACCTACGAAAAACTCACCCACTACTAAAAATTGCTAACGACGCCCTAGTTGATCTCCCCGCCCCCTCCAACATCTCATCGATATGAAATTTTGGCTCCCTATTAGGGTTATGCCTTATTTCACAAATCCTTACGGGCCTGTTTTTAGCTATACACTATACATCAGACATTACTACCGCCTTCTCCTCCGTTGCCCATATTTGCCGAGATGTAAATTATGGCTGACTTATCCGAAACCTGCACGCAAACGGAGCCTCTTTTTTCTTTATTTGCCTATATATACACATCGCCCGCGGCCTTTACTACGGATCATATCTATATAAAGAGACATGAAACATTGGAGTTGTTCTGTTTCTTTTAGTCATAATAACAGCATTTGTTGGATATGTCCTTCCATGAGGACAAATATCCTTCTGAGGCGCCACAGTAATTACTAACTTATTATCAGCCGTTCCATATATTGGAGGGTCTCTTGTCCAATGAATCTGAGGGGGCTTCTCAGTAGATAATGCTACTTTAACTCGATTTTTTGCATTTCACTTCCTACTCCCATTTGTAGTAGCCGGAGCTACAATAATTCACCTTCTATTCCTGCATGAAACAGGATCTAATAACCCCATGGGCCTAAACTCTAATATAGATAAAATCCCCTTTCACCCATATTTTACCTATAAGGACTTGCTAGGCTTTATTATTCTAATATTTAGCCTTACAATACTCGCCCTATTTTACCCCTACCTTTTAGGAGACCCCGACAATTTTACCCCAGCCAACCCTATAGTGACACCCCCACACATTAAACCAGAATGATACTTTCTATTTGCCTACGCTATTTTACGGTCCATTCCTAACAAATTAGGGGGGGTCCTCGCCTTACTATCGTCAATTCTAGTACTAATAGCCGTACCAATAATGCATACCTCAAACCAACGAAGCCTAATATTCCGCCCCCTATCCCAAATATTATTCTGAATATTAGTCGCAGATATGCTAGTATTAACATGAATTGGAGGCATACCAGTAGAACACCCCTACATTATTATTGGACAGGTAGCATCAGTACTTTATTTTTCACTATTCCTAGTACTAAACCCTCTTGTAGGATGAGTAGAAAATAAAATATTAAAATAT---
089_02_Neocyema_cf_erythrosomaGL             ATGACCAAGCTACGAAAATCTTATCCTATATTATCAACTACCAACGACTCTTTAGTAGACCTACCTGCACCCCCAAACCTATCAGCCTGATGAAACTTCGGCTCACTAATTGGTCTAGCCCTTATTTTACAGATTATTACAGGCATTTTTTTAGGCATAAACTATGCATCAGATATTTCAACAGCCTTCTCTTCTGTAGTTCATGCTCATCGAGAGGTAGAAATAGGCTGAATGATCCGCCATATACACATAAATGGCGCCTCACTACTTTTTGTCTTACTTTATCTACACGCCGCTCGAGGGCTCTACTATGGGTCATACTTATTTATAGAGACCTGAAGCATTGGAGTCATTCTATTTTTACTCATAATAACAACCGCATTCGTAGGATATGTTCTTCCATGAGGACAAATATCCTTCTGAGGCGCAACAGTCATTACTAACCTTACATCTGCTGTCCCCTATATAGGCGATTCTGTAGTACAATGATTATGAGGAGGCTACGCAGTAGATAATGCTACCCTAAACCGATTCTTTACATTTCACTTCTTATTACCATTTATTATTTTGGGTCTCACAACAATCCACCTTATATTTCTGCATGAGACAGGATCAAATAACCCTATTGGACTTAACTCTAACTCAGATAAAATCCCCTTCCACCCATATTTCTCCTATAAAGACTTAGTGGGGTTTTTCATTATCCTTATAATCCTAGTTAATATTGCCCTTTTCTTCCCAAATCTTCTAGGGGATCCAGAAAACTTCACCCAAGCAAACTCTATAACTACACCAGCACACATTAAGCCGGAATGATACTTCCTATTTGCCTATGCCATTCTACGAGCAGTGCCAAACAAAATAGGTGGGGTAATAGCCCTAATATCCTCAATTCTTATCCTACTAGTTACCCCAATTCTACACACCTCAAAGCAACGAGGACTAATATTCCGTCCACCATCAAAATGACTATTCTGAGTCCTAGTTATTATTGTGTTTATACTAACATGGGTAGGAGGAATACCAGTAGAACAGCCCTTCATTGTAATTGGCCAAGTAACATCCGTACTTTACTTTTCCATATTTTTGATCATCCACCCACTAACAGGTTGGCTCGAAAACAAAATACTGATAAAAAAA
090_01_Saccopharynx_lavenbergi               ATGCTAAGCCCACGAAAAGCCCCTCCCCTCATAAAAATTGCTAACGATGCCTTAGTAGATCTGCCAGCCCCCCCAAACCTTTCATATTTGTGGAACTTTGGCTCCCTGTTAGGCTTATGCCTTATTGCCCAAATTCTCACCGGGCTATTCCTGGCTATACACTATACACCTGATATTACGATGGCCTTTTCCTCTGTAGCTCACATTTGTCGAAACGTAAACTTCGGGTGGCTCATCCGTAACCTCCACGCAAACGGCGCCTCCCTATTCTTCATTTGCCTTTATTTACATGTAGCCCGAGGGCTTTATTACGGATCCTATGTCTATAAAAAAACTTGAAACATCGGAGTTATTCTACTCCTTCTAGTAATAATAACAGCGTTTGTAGGTTATGTACTTCCTTGAGGCCAAATATCATTCTGAGGCGCTACAGTTATCACAAACTTATTATCAGCCATCCCATATGTAGGGAATGCCCTAGTTCAATGAATTTGAGGCGGCTTCTCAATTGATAATGCAACTCTTAGTCGATTCTTTGCATTCCACTTCCTCCTACCATTTGTAGTATTAGGACTCACCCTAATTCACCTTCTATTCCTTCATGAGTCTGGGTCGAACAATCCTCTGGGTATTCATTCAAATCTTGATAAAATTCCATTTCACCCTTTCTACACCACCAAAGACCTATTAGGATTCATATTACTCCTCATTGCCCTCATCATACTCTCACTATTTTTTCCATACTTAGTAGGGGACCCAGACAACTTCTCCAACGCCAACCCAATAGTTACTCCCCCCCACATTAAGCCAGAATGAACTTTCTTATTTGCCTACGCCATTTTACGATCAATCCCAAATAAACTTGGAGGTGTACTAGCCCTACTAGCATCTATCTTAATCTTATTAATCGTGCCCTTACTACACCTCTCAAAACAACGGGGCTTAATATTTCGACCTGTCTCTCAATTATTATTCTGACTCCTAATCTCAGATATATTCATCCTCACATGAATCGGAGGGATACCAGTAGAACACCCCTTCATTATTATTGGACAGATCGCATCAGTACTTTATTTTTCACTATTTCTATTCCTTAACCCATTAGCTGCCCACTTAGAAAACCATATAATTAAACCA---
091_01_Eurypharynx_pelecanoides              ATGTCAAATCTCCGAAAAACCCACCCCCTAATTAAAATCGCCAACAATAGTTTTGTAGACCTCCCAGCCCCATCCAACCTCTCAACCTGATGAAACTTTGGCTCCCTCCTAGGGCTATGTCTCATCTTACAAGTCCTCACAGGATTATTCTTAGCTATACACTACACATCAGACATCTCAACCGCCTTCTCCTCCGTAGCGCACATCTGCCGAGATGTAAATTATGGCTGACTAATTCGTAATTTACATGCAAATGGGGCTTCATTATTCTTTATCTGCCTCTATCTTCACATCGCCCGAGGCCTTTACTACGGATCATACAACTTCAAAATAACATGAAACATTGGAGTTATCCTATTCCTCCTAGTAATAATAACAGCATTCGTAGGCTATGTATTACCTTGAGGACAAATATCATTCTGAGGCGCTACAGTAATTACTAACCTACTCTCAGCCGTCCCATATGTAGGAGAAATACTAGTACAATGAATCTGAGGGGGCTTCTCAGTTGACAACGCAACACTTAATCGATTCTTCGCATTTCATTTTCTTCTCCCATTTGTAGTACTAGGAATTACAGTGATTCACCTCGCATCCCTCCATGTAACAGGATCAGTCAACCCAGTCGGAATTATCTCCAACTCAGACAAAGTACCCTTTCACCCCTACTATACTTTTAAAGATTTAGCGGGCTTCCTCATCTTATTCATTCAACTTATCATACTCACACTATTCTTTCCTACCGTACTGGGGGATCCAGACAATTTTACTCCAGCCAACCCAATAGTTACCCCACCCCACATTAAACCTGAGTGGTACTTTCTATTTGCTTACGCTATCTTACGATCTATTCCCAACAAACTAGGCGGCGTAATAGCCCTCCTTTTTTCAATTTTAATCCTTTTAGTAATCCCATTATTACACACCTCAAAACAACGAAACCTAACATACCGCCCAACTTCACAAACAATGTTCTGACTATTCGCCACAAACATACTAATCTTAACATGAATTGGTGGCATGCCCATAGATCAGCCCTATACTATCATTGGACAAGTCGCATCCACCTGACACTTTTCATTAATTCTACTAATCAATCCACTAACCGCTTGGCTAGAAAATAAACACCTAATCCCT---
092_01_Monognathus_jesperseni                ATGACCAACTTACGAAAGACAATTCCACTATTAAAGATAGTTAATGACTCCATTGTAGACCTACCTACCCCCGCCAATATTAATGCCTGATGAAACCTAGGCTCTATTCTAGGGCTGTGTCTTGTCGTCCAGGTCCTAACTGGCCTACTTATAGCAATACACTACGCTTCTGATGTTTCAACCGCCTTCTCTTCCGTTACCCACATCTGCCGGGATGTAAACTATGGCTGGCTTCTACGAAATATTCATGCTAACGGTGCCTCCTTATTCTTTGTTTGTTTATACTTACACATTGCTCGCGGCCTCTACTATGGTTCCTACCTTTATAAAAAGACCTGAAGTGTAGGAGTAATTCTATTTATATTAGTTATAGTGACGGCCTTCATAGGGTATGTACTCCCATGAGGACAGATATCGTTTTGGGGGGCAACTGTGATCACTAACCTACTATCTGCTGCCCCTTATATAGGAGAACCATTAGTACAATGAGTTTGGGGCGGGTTCGCTGTAGATAAAGCCACTCTAACTCGATTCTTTACACTTCACTTCCTCTTTCCTTTCATTATTATAGCCATAACAGCACTACATCTTTTATTTCTTCACGAGACAGGCTCAAACAATCCAACAGGGTTAAACTCTCAAGGAGACAAAGTCCCGTTCCATCCCTATTTTACCTATAAAGACCTCTTTGGATTCATTGGGGCTTTATTCACCCTAAGCTTTATTGCCCTCTATTTCCCTAATATTTTAGGCGATCCTGACAACTTTTCCCCCGCGAATCCCATAATCACCCCCCCACACATCAAACCTGAGTGGTATTTTCTATTCGCCTATGCCATTTTACGGTCTATTCCTAATAAACTTGGAGGTGTCTTAGCACTACTGTTCTCTGTTTTAATCCTACTACTAGTTCCAATCTTACACTTCTCAAAACAACGAGCCCTAACCTTTCGGCCCGCTTCTCAAATGATATTCTGACTCTTAGTGACAAATATACTTATTCTCACATGAGTTGGAGGAATGCCCGTAGAGTACCCCTATGTTACTATCGGCCGGCTCGCATCTATTCTATACTTCTCTTTGTTCCTCTTAGGTGTCCCATTAACAGCATGATGAGAAAATAAAATCAGTGGATAT---

[CO1 1554]
069_01_Elops_hawaiensis                      GTGGCAATCACCCGTTGATTCTTTTCTACTAACCACAAAGACATTGGTACCCTATACCTAATTTTCGGTGCCTGGGCCGGAATAGTCGGGACAGCACTAAGCCTCCTGATCCGAGCCGAATTAAGCCAACCCGGGGCGCTTCTGGGAGACGACCAGATTTATAATGTCATCGTCACAGCACACGCCTTTGTAATAATCTTCTTTATAGTAATGCCAATCATAATTGGTGGCTTTGGAAACTGACTGATCCCTCTCATGATCGGAGCCCCTGACATGGCGTTTCCCCGAATAAATAATATAAGCTTCTGACTTCTACCACCCTCTTTCCTGCTGCTGTTGGCCTCTTCTGGGGTGGAAGCAGGAGCGGGAACCGGATGAACCGTCTATCCGCCCCTGGCGGGAAACCTCGCCCACGCAGGAGCATCCGTCGACCTAACCATCTTCTCCCTCCACCTTGCAGGTGTGTCTTCTATCCTGGGTGCTATCAACTTTATTACTACAATTATTAACATGAAACCGCCAGCAATAACACAATACCAAACGCCACTATTCGTTTGAGCAGTACTGATCACCGCCGTTCTTCTCCTCCTATCGCTGCCAGTGCTAGCTGCTGGCATCACAATGCTGTTAACAGACCGAAACCTGAACACAACCTTCTTTGACCCGGCGGGCGGAGGAGACCCAATCCTTTACCAACACCTATTCTGGTTCTTCGGGCACCCAGAAGTATACATTCTAATCCTCCCAGGCTTCGGAATAATCTCACACATCGTAGCCTACTATGCAGGCAAAAAAGAACCATTCGGCTACATGGGCATAGTATGGGCAATGATGGCTATTGGCCTTCTTGGCTTTATCGTATGGGCACACCACATGTTCACGGTAGGAATGGATGTAGACACACGTGCCTACTTTACCTCTGCTACAATAATTATCGCTATCCCAACAGGTGTAAAAGTTTTCAGCTGACTAGCCACCCTACACGGAGGCTCAATCAAATGAGACACCCCTCTTCTATGAGCCCTAGGGTTTATCTTCCTCTTCACCGTCGGTGGACTAACAGGCATCGTACTAGCAAACTCATCACTAGATATTGTCCTGCACGACACCTATTACGTAGTTGCCCACTTCCACTACGTCCTATCAATAGGAGCTGTTTTCGCCATCATGGGGGCATTCGTCCACTGATTCCCTCTCTTCACAGGTTATACGCTTCACAGTACATGAACAAAAATCCACTTCGGAGTAATGTTCGTAGGTGTCAACCTAACTTTCTTCCCCCAGCACTTCCTGGGTCTAGCCGGAATACCACGACGGTACTCAGATTACCCAGACGCATACACCCTCTGAAACACGGTGTCTTCTATCGGATCAATGGTCTCTCTCGAAGCCGTAATCATATTCCTATTTATTCTATGAGAAGCCTTTGCCGCTAAACGGGAAGTCCTAGCCGTAGAATTAACAGCAACAAACATTGAGTGACTTCACGGCTGCCCTCCACCATATCACACATTCGAAGAGCCAGCCTTCGTACAAATACAATATACA
069_02_Elops_saurus                          GTGGCAATCACCCGTTGATTCTTTTCTACTAACCACAAAGACATTGGTACCCTATACCTAATTTTCGGTGCCTGAGCCGGAATAGTCGGGACAGCACTAAGCCTCCTGATCCGAGCCGAATTAAGCCAACCCGGGGCGCTTCTGGGAGACGACCAGATTTATAATGTCATCGTCACAGCACACGCCTTTGTAATAATCTTCTTTATAGTAATGCCAATCATAATTGGTGGCTTTGGAAACTGACTGATCCCTCTCATGATCGGAGCCCCTGACATGGCGTTTCCCCGAATAAATAATATAAGCTTCTGACTTCTACCACCCTCTTTCCTGCTGTTGTTGGCCTCTTCTGGAGTGGAAGCAGGAGCGGGGACCGGATGAACCGTCTATCCGCCCCTGGCGGGAAACCTCGCCCACGCGGGAGCATCCGTCGACCTAACCATCTTCTCCCTCCACCTTGCAGGTGTGTCTTCTATCCTGGGTGCTATCAACTTTATTACTACAATTATTAACATGAAACCGCCAGCAATAACACAATACCAAACGCCACTATTCGTTTGAGCAGTACTGATCACCGCCGTTCTTCTCCTCCTATCGCTGCCAGTGCTAGCTGCTGGCATCACAATGCTGCTAACAGACCGAAACCTGAACACAACCTTCTTTGACCCGGCAGGCGGAGGAGACCCAATCCTTTACCAACACCTATTCTGGTTCTTCGGGCACCCAGAAGTATACATTCTAATTCTCCCAGGCTTCGGAATAATCTCACACATCGTAGCCTACTATGCAGGCAAAAAAGAACCATTCGGCTACATGGGCATAGTATGGGCAATGATGGCTATTGGTCTTCTTGGCTTTATCGTATGGGCACACCACATGTTCACGGTAGGAATGGATGTAGACACACGTGCCTACTTTACTTCTGCTACAATAATTATCGCCATCCCAACAGGTGTAAAAGTTTTCAGCTGACTAGCCACCCTACACGGAGGCTCAATCAAATGAGACACCCCTCTTCTATGAGCCCTAGGGTTTATCTTCCTCTTCACCGTCGGCGGACTAACAGGTATCGTACTAGCAAACTCATCACTAGATATTGTCCTGCACGACACCTATTACGTAGTTGCCCACTTCCACTACGTCCTATCAATAGGAGCTGTTTTCGCCATCATGGGGGCATTCGTCCACTGATTCCCTCTCTTCACAGGTTATACGCTTCACAGTACATGAACAAAAATCCACTTCGGAGTAATGTTCGTAGGTGTCAACCTAACTTTCTTCCCCCAGCACTTCCTGGGCCTAGCCGGAATACCACGACGGTACTCAGATTACCCAGACGCATACACCCTCTGAAACACGGTGTCTTCTATCGGATCAATGGTCTCTCTCGTAGCCGTAATCATATTCCTATTTATTCTATGAGAAGCCTTTGCCGCTAAACGGGAAGTCCTAGCCGTAGAATTAACAGCAACAAACATTGAGTGACTTCATGGCTGCCCTCCACCATATCACACATTCGAAGAGCCAGCCTTCGTACAAATACAATATACA
070_01_Megalops_atlanticus                   GTGGCAATCACCCGCTGATTCTTTTCTACTAACCACAAAGATATTGGCACCCTTTACCTAGTATTTGGTGCCTGGGCCGGAATAGTTGGAACAGCACTAAGCTTACTAATCCGGGCTGAGCTAAGCCAACCCGGGGCACTACTTGGTGATGACCAAATTTATAATGTCATCGTCACGGCACACGCCTTCGTAATAATCTTCTTTATAGTAATGCCTATTTTAATTGGTGGGTTTGGAAACTGACTAGTCCCTCTTATGATCGGGGCCCCAGACATAGCATTCCCCCGTATAAACAATATAAGCTTCTGGCTTCTCCCGCCGTCATTCCTTCTTCTGTTAGCTTCCTCGGGAGTCGAAGCGGGGGCAGGTACTGGATGAACAGTCTACCCTCCTCTTGCTGGTAACCTAGCCCACGCAGGTGCATCTGTAGACCTTACCATCTTTTCTCTCCACCTGGCAGGTGTCTCCTCAATCCTAGGCGCTATCAACTTTATTACTACAATTATCAACATAAAACCGCCCGCCATGTCACAATACCAAACACCACTATTCGTTTGATCTGTCTTAGTTACCGCAGTACTTCTCCTGCTATCTCTGCCGGTATTAGCTGCAGGTATTACTATACTCCTCACAGATCGCAATCTAAACACAACCTTCTTTGACCCTGCAGGAGGAGGAGACCCAATCCTATACCAACACCTATTTTGATTCTTTGGACACCCAGAAGTTTATATCCTCATCCTGCCAGGATTTGGAATAATTTCCCATATCGTAGCCTACTACGCCGGTAAAAAAGAACCCTTTGGATACATGGGCATGGTTTGAGCAATAATAGCCATTGGTCTACTAGGATTCATTGTATGAGCACACCACATATTCACAGTAGGGATGGATGTGGACACTCGCGCTTATTTTACCTCCGCCACAATAATTATCGCAATTCCAACCGGTGTAAAAGTTTTCAGCTGGTTAGCAACCCTGCATGGCGGATCAATTAAATGAGACACCCCCCTCTTATGAGCTCTCGGATTTATTTTCTTATTTACCGTAGGGGGCCTAACCGGAATTGTCTTAGCAAACTCATCTATTGACATCGTCCTGCACGACACATACTACGTTGTAGCCCACTTCCACTATGTCCTGTCAATGGGAGCCGTATTTGCCATCATAGGGGCCTTTGTGCACTGATTCCCCCTATTTACAGGATATACACTTCACAGCACGTGGACAAAAATCCACTTTGGAGTAATATTTATTGGGGTAAACCTGACTTTCTTTCCCCAGCACTTCCTGGGACTAGCCGGAATACCCCGTCGATATTCAGACTACCCAGACGCCTACACTCTTTGAAACACAATCTCCTCAATTGGTTCCCTTATCTCACTAGTAGCTGTTATTATGTTCCTGTTCATCTTATGAGAGGCATTTGCAGCCAAACGAGAAGTCATGGCTGTGGAACTAACCATGACAAACGTAGAGTGACTACACGGCTGCCCCCCTCCGTACCACACATTCGAAGAACCAGCCTTCGTACAAATACAGTACACA
070_02_Megalops_cyprinoides                  GTGGCAATCACCCGCTGATTCTTTTCTACTAACCACAAAGACATTGGCACCCTTTACCTAGTGTTCGGTGCCTGGGCCGGGATAGTTGGAACAGCACTAAGTTTGCTAATTCGGGCTGAACTAAGCCAACCCGGAGCACTACTTGGTGATGACCAAATCTATAATGTTATCGTCACGGCACATGCCTTCGTAATAATTTTCTTTATAGTAATGCCTATTTTAATTGGCGGATTTGGAAACTGACTGGTTCCACTCATGATCGGAGCCCCCGACATAGCATTTCCCCGCATAAATAACATGAGCTTTTGGCTCCTTCCACCATCATTCCTACTCCTACTGGCCTCTTCAGGAGTTGAAGCAGGAGCAGGAACCGGGTGGACAGTCTACCCCCCTCTTGCCGGAAACCTGGCCCACGCAGGCGCATCCGTAGATCTTACTATTTTTTCCCTTCATCTGGCAGGAGTTTCTTCAATTTTAGGCGCTATTAACTTCATTACTACAATTATTAATATAAAACCACCCGCCATATCACAGTACCAAACACCACTATTTGTTTGATCAGTCTTAGTTACTGCAGTACTTCTCCTACTATCCCTACCAGTCCTAGCGGCGGGAATCACTATACTTCTTACAGACCGCAACTTAAATACAACATTTTTCGATCCGGCAGGAGGAGGAGACCCAATCCTGTACCAACACCTATTCTGATTCTTCGGACACCCAGAAGTCTATATCCTGATCCTACCAGGATTTGGTATAATCTCCCATATTGTAGCCTATTACGCCGGCAAAAAAGAACCTTTCGGATACATGGGCATGGTTTGAGCAATAATAGCCATCGGTTTGCTAGGGTTCATTGTATGGGCACACCACATATTTACAGTAGGAATAGACGTGGACACCCGTGCCTATTTTACTTCCGCCACAATAATCATCGCAATCCCAACCGGGGTAAAAGTTTTCAGCTGACTAGCAACCCTGCATGGCGGGTCAATCAAATGAGACACACCCCTCCTATGAGCCCTTGGGTTCATCTTCCTATTCACCGTGGGTGGCTTAACCGGAATCGTCCTAGCAAACTCATCTCTTGACATCGTTCTACACGACACATACTACGTTGTAGCCCACTTCCACTACGTTCTATCAATAGGTGCTGTATTCGCCATCATAGGTGCTTTCGTCCACTGATTCCCCCTATTCACAGGATACACACTCCACAGCACATGAACAAAAATCCACTTCGGAGTTATATTTGTCGGAGTAAATTTAACCTTCTTCCCACAACACTTCCTAGGACTAGCTGGAATGCCACGCCGATACTCTGACTACCCGGATGCCTACACACTATGAAACACAATCTCTTCAATTGGCTCTCTCATCTCATTAGTGGCCGTTATTATATTCCTATTTATTCTATGAGAAGCATTCGCTGCCAAACGAGAAGTTATGGCCGTAGAGCTTACCACAACAAATGTTGAATGACTGCACGGCTGCCCCCCGCCTTACCACACGTTTGAAGAACCAGCCTTTGTACAAATACAATACACA
071_01_Albula_glossodonta                    ATGGCAATTACTCGATGGTTCTTTTCCACTAACCACAAAGATATCGGTACCCTCTATTTAGTGTTCGGCGCTTGGGCCGGAATGGTGGGTACAGCTTTGAGTCTCCTAATCCGGGCGGAGCTAAGTCAGCCCGGGGCTTTGTTGGGGGATGATCAAATTTACAATGTTATTGTTACAGCGCATGCTTTTGTAATGATTTTCTTTATAGTGATGCCGATCTTGATCGGTGGGTTTGGTAACTGGCTTGTCCCACTTATGATTGGGGCGCCGGATATGGCGTTTCCTCGTATGAATAATATGAGTTTCTGATTGCTACCCCCCTCGTTCCTGCTTCTTCTAGCTTCTTCTGGGGTTGAAGCGGGGGCTGGGACGGGGTGGACGGTTTATCCTCCTCTTTCTGGGAATTTGGCTCATGCTGGGGCGTCGGTAGACTTGACTATCTTCTCTCTACATCTTGCAGGTGTCTCTTCAATCCTTGGGGCTATCAATTTTATTACTACAATTATTAATATGAAGCCTCCTGCTATTTCCCAGTATCAGACTCCTTTATTTGTTTGGTCTGTCCTGGTGACCGCAGTTCTCTTGCTGTTGTCTTTGCCTGTCCTGGCTGCAGGTATTACTATGCTTCTGACTGACCGTAATCTCAACACCACTTTCTTTGACCCGGCGGGAGGAGGGGATCCTATTTTATATCAGCACTTGTTTTGGTTCTTCGGTCATCCTGAGGTTTATATTCTTATTCTCCCAGGGTTTGGTATGATCTCACACATTGTTGCTTACTATTCTGGCAAGAAGGAGCCTTTCGGTTATATGGGGATGGTTTGGGCTATGATGGCCATTGGCCTTCTTGGTTTCATTGTTTGGGCCCATCATATGTTTACTGTTGGGATGGATGTAGATACTCGTGCTTATTTTACTTCTGCTACGATAATTATTGCTATTCCTACTGGGGTAAAGGTGTTCAGTTGATTGGCTACTCTGCATGGTGGCTCTATTAAATGGGACACGCCATTGCTTTGAGCCCTTGGGTTTATTTTCTTGTTCACAGTAGGGGGGTTGACAGGGATTATCTTGTCTAATTCTTCTCTGGACATTGTTCTTCATGACACTTACTATGTGGTAGCTCATTTCCATTATGTCCTTTCCATGGGGGCTGTGTTTGCTATCATGGGCGGGTTTGTGCATTGATTCCCTCTTTTCACTGGTTATACTCTTCATAGTACTTGGACTAAAATCCATTTTGGAGTGATGTTTGTTGGGGTGAATGTTACTTTCTTCCCTCAGCATTTCCTCGGGCTAGCTGGAATGCCTCGTCGGTACTCTGATTATCCGGATGCGTATACCTTGTGAAACACTGTGTCTTCAATTGGGTCTCTTATCTCTCTTGTGGCTGTAATCATGTTCTTGTTCATTCTGTGGGAGGCCTTCGCTGCTAAGCGAGAGGTTCTCTCTGTGGAGTTGGCAGAAAACAATGTGGAGTGATTGCACGGCTGCCCTCCTCCATATCACACATTTGAAGAGCCAGCTTTTGTTCAAGTTCAGTCTAAC
071_02_Pterothrissus_gissu                   GTGGCAATCACCCGTTGATTCTTTTCTACCAACCACAAAGACATTGGTACCCTCTATTTAATATTCGGTGCCTGGGCCGGAATGGTGGGCACAGCATTAAGCCTGTTAATCCGGGCTGAGCTGAGCCAACCCGGCGCCCTTCTGGGAGATGACCAGATTTATAATGTCATCGTTACAGCACACGCCTTTGTTATAATTTTCTTTATAGTAATGCCAATCCTCATCGGGGGATTTGGAAATTGACTAGTACCCCTAATGATCGGAGCACCAGATATGGCGTTTCCCCGAATAAATAATATA-GTTTTTGACTACTGCCCCCTCCTTCTATTACTATTAT--CCTCCTCAGGAGTAGAAGCAGGGGCCGGTACTGGGTGGACAGTCTACCCCCCTCTTGCTGGAAACCTAGCACACGCGGGGGCCTCCGTAGATTTAACCATCTTCTCCCTTCATCTCGCAGGTGTATCCTCAATCCTTGGGGCTATTAACTTCATTACTACAATTATTAATATAAAACCTCCTGCCATTTCACAATATCAGACACCACTGTTTGTATGATCAGTACTCATTACCGCTGTACTCCTCCTACTCTCACTGCCGGTACTAGCTGCAGGCATTACAATACTTCTTACTGACCGTAACCTAAATACAACATTCTTTGACCCGGCGGGCGGAGGTGACCCAATTCTATACCAACACCTGTTCTGGTTCTTCGGCCACCCCGAAGTATATATTCTTATTTTACCAGGATTCGGAATGATTTCACACATTGTTGCCTACTACGCCGGTAAAAAAGAACCCTTCGGATATATAGGAATGGCTTGAGCTATAATGGCTATTGGCCTCCTCGGGTTTATCGTCTGGGCCCATCACATGTTTACAGTAGGTATAGACGTAGACACCCGTGCTTACTTTACATCTGCCACAATAATTATCGCCATCCCAACAGGGGTTAAAGTCTTTAGCTGACTGGCCACCCTGCACGGAGGGTCAATTAAGTGAGACACACCTCTTTTATGGGCCCTTGGGTTCATTTTCCTATTCACGGTCGGAGGACTAACAGGCATTGTACTAGCCAACTCATCCCTTGATATTGTTCTGCACGACACATATTATGTCGTAGCGCACTTCCACTATGTACTATCCATGGGTGCCGTATTTGCAATTATGGGAGGCTTTGTCCACTGATTCCCCTTATTTTCAGGGTATACGCTACACAGCACCTGAACTAAAATCCACTTTGGGGTAATATTTGTAGGAGTTAATTTAACTTTCTTCCCACAACACTTCCTAGGACTAGCAGGAATACCACGACGGTACTCCGACTACCCAGACGCCTATACACTCTGAAACACCGTCTCCTCTATTGGGTCATTAATTTCCCTTGTGGGCGTAATTATATTCCTATTTATCTTATGAGAAGCATTCGCCGCTAAACGAGAAGTCCTGTCTGTTGAACTAACAGCTATAAATGTAGAATGACTACACGGCTGCCCTCCCCCCTACCACACATTCGAGGAACCAGCATTTGTTCAAGTACAATCAAAC
072_01_Aldrovandia_affinis                   GTGGCAATCACTCGCTGATTCTTTTCTACTAATCACAAAGATATTGGCACCCTTTATTTAGTATTCGGTGCCTGAGCAGGGATGGTGGGGACAGCCCTAAGCCTTTTAATTCGGGCAGAACTAAGCCAACCCGGAGCCCTTTTAGGAGATGACCAAATTTATAATGTTATCGTTACAGCACACGCTTTCGTAATGATCTTCTTTATGGTTATACCCGTAATAATTGGAGGCTTCGGAAACTGACTCGTTCCCCTAATGATCGGCGCCCCCGACATAGCATTCCCGCGAATAAACAACATAAGCTTCTGACTCCTACCCCCGTCATTTCTCCTTCTACTCTCTTCCTCTGGGGTTGAGGCAGGGGCAGGAACAGGCTGAACAGTATACCCCCCACTTGCTAGCAACCTAGCACATGCCGGGGCATCCGTCGACCTAACCATCTTCTCCCTACACCTTGCAGGTATCTCATCAATTCTTGGGGCTATTAACTTCATTACCACAATCATTAACATGAAACCCCCAGCAATCTCACAATATCAAACACCCCTATTTGTATGATCAGTACTTGTCACTGCAGTCTTGCTACTCCTATCTCTACCAGTCCTAGCCGCAGGCATTACCATGCTACTTACGGATCGAAATCTTAATACAACATTCTTTGACCCGGCAGGAGGGGGAGACCCAATTCTGTACCAACATCTGTTCTGATTCTTCGGCCACCCCGAGGTGTATATCCTAATCCTCCCTGGGTTCGGAATAATCTCGCACATCGTCGCATATTATGCCGGCAAAAAAGAACCGTTTGGCTACATAGGAATAGTGTGAGCTATAATGGCCATCGGCCTTCTAGGGTTCATTGTCTGAGCACACCACATATTTACAGTAGGCATAGATGTAGACACACGAGCCTATTTTACATCCGCCACAATAATTATCGCCATCCCCACTGGAGTCAAAGTATTCAGCTGACTAGCCACACTGCATGGGGGCTCTATTAAATGAGACACACCCCTTCTCTGAGCCCTAGGGTTCATCTTCCTCTTTACTGTTGGGGGCTTAACAGGAATTGTACTAGCCAACTCCTCCCTAGATATTGTCCTACACGATACATACTATGTCGTCGCACATTTCCACTACGTCCTCTCTATAGGAGCTGTATTTGCCATCATAGGAGCCTTTGTTCACTGATTCCCGCTATTTACAGGCTACACCCTTCACAGTACTTGAACTAAAATCCACTTCGGAGTAATGTTTTTAGGAGTAAACCTAACTTTCTTCCCCCAACATTTTCTAGGACTGGCAGGAATGCCACGACGATACTCAGATTACCCAGACGCATATACCCTATGAAACACAGTCTCATCCATCGGATCCCTAATCTCCCTCATGGCAGTAATTATGTTCTTATTCATTTTATGAGAAGCATTCGCCGCCAAACGAGAAGTCCTATCCGTAGAACTTACAGCTATAAATGTAGAGTGACTTCATGGTTGTCCTCCCCCATACCACACATTCGAGGAACCAGCCTTCGTTCAAGTTCAATCAGCT
072_02_Halosauropsis_macrochir               GTGGCAATCACTCGCTGATTCTTTTCTACTAATCACAAAGACATTGGCACCCTTTATTTTGTATTCGGTGCCTGAGCAGGGATGGTGGGGACAGCTCTAAGCCTTCTTATTCGAGCAGAGCTAAGTCAACCCGGAGCCCTTCTAGGAGATGACCAAATTTATAATGTTATCGTTACAGCACACGCCTTCGTAATGATTTTCTTCATGGTAATACCCGTTATAATTGGAGGCTTTGGAAACTGACTAGTTCCCTTAATAATTGGAGCCCCCGATATAGCATTCCCACGAATAAATAACATAAGCTTTTGACTTCTGCCCCCATCACTCCTCCTTCTATTATCCTCTTCTGGAGTTGAAGCAGGAGCAGGGACAGGATGAACAGTCTACCCCCCGCTTGCTGCTAATCTAGCCCATGCCGGAGCATCCGTAGACCTAACTATCTTCTCACTCCACCTAGCAGGCGTTTCATCAATTCTCGGAGCCATTAACTTTATTACCACAATTATTAACATAAAACCCCCAGCCATCTCACAATACCAAACCCCACTTTTCGTGTGATCAGTGCTTGTTACTGCAGTACTGCTACTATTATCTCTGCCAGTCTTAGCCGCAGGAATCACTATACTACTTACAGACCGAAATCTAAACACAACTTTCTTTGATCCAGCAGGAGGAGGAGACCCAATCCTTTACCAACACCTATTCTGATTCTTTGGTCACCCGGAAGTATATATTCTTATTCTCCCCGGATTTGGGATAGTTTCACACATCGTTGCGTACTATGCCGGTAAAAAAGAACCATTCGGCTATATAGGAATAGTTTGAGCCATGATGGCCATTGGCCTTCTTGGGTTCATTGTCTGAGCTCACCACATGTTTACAGTAGGCATAGACGTAGACACACGAGCCTATTTTACATCCGCCACAATAATTATCGCCATCCCCACTGGAGTCAAAGTCTTTAGCTGACTAGCTACACTGCACGGGGGCTCTATTAAATGGGAAACACCCCTCCTATGAGCCCTAGGCTTCATCTTCTTATTTACTGTTGGAGGCTTAACAGGAATTGTATTAGCGAACTCCTCCCTAGATATTGTTCTACATGATACATACTATGTCGTAGCACACTTCCACTACGTCCTCTCTATAGGCGCTGTATTTGCTATCATGGGTGCCTTCGTACACTGATTCCCGCTATTTACAGGCTATACCCTTCATAGTACTTGAACCAAAATCCACTTCGGAGTAATGTTTTTAGGAGTAAACCTAACCTTCTTCCCCCAACACTTCCTAGGACTAGCAGGGATACCACGACGATACTCAGATTACCCAGACGCATATACCCTATGAAACACAGTTTCTTCCATCGGATCTTTAATCTCCCTAATAGCAGTAATCATGTTTTTGTTCATTTTATGAGAAGCATTCGCTGCTAAACGAGAAGTTCTATCCGTAGAACTAACAGCTATAAATGTAGAGTGACTCCATGGTTGTCCTCCCCCGTACCACACATTTGAGGAACCAGCTTTTGTTCAAGTTCAATCAGCT
072_03_Aldrovandia_oleosa                    GTGGCAATCACTCGCTGATTCTTTTCTACTAATCACAAAGATATTGGCACCCTTTATTTAGTATTCGGTGCCTGAGCAGGGATGGTGGGGACAGCCCTAAGCCTTTTAATCCGGGCAGAACTAAGCCAACCCGGAGCCCTTTTAGGAGATGACCAAATTTATAATGTTATCGTTACAGCACACGCTTTCGTAATGATCTTCTTTATGGTTATACCCGTAATAATTGGAGGCTTCGGAAACTGGCTCGTCCCCCTAATGATCGGCGCCCCCGACATAGCATTCCCACGAATAAACAACATAAGCTTCTGACTCCTACCCCCGTCATTTCTTCTTCTACTTTCTTCCTCAGGGGTTGAAGCAGGGGCAGGAACAGGATGGACAGTATACCCCCCACTTGCTAGCAACCTAGCACATGCCGGAGCATCCGTAGACCTAACCATCTTCTCCCTGCACCTTGCAGGTATCTCATCAATTCTTGGGGCTATTAACTTCATTACCACAATTATTAACATGAAGCCCCCAGCAATCTCACAATACCAAACACCCCTATTTGTCTGATCAGTACTTGTTACTGCAGTCTTACTACTCCTATCTCTGCCAGTCCTAGCCGCAGGCATTACCATGCTACTTACAGATCGAAATCTTAATACAACATTCTTTGACCCGGCAGGAGGGGGAGATCCAATTCTGTATCAACACCTGTTCTGATTCTTTGGCCACCCCGAAGTATATATCCTAATCCTCCCCGGGTTCGGAATAATTTCACACATCGTCGCATATTATGCCGGCAAAAAAGAACCGTTTGGCTACATAGGAATAGTGTGAGCTATAATGGCCATCGGCCTTCTAGGGTTCATTGTCTGAGCACATCACATGTTTACAGTAGGCATAGATGTAGACACACGAGCCTATTTCACGTCCGCCACAATAATTATTGCTATCCCCACTGGAGTCAAAGTATTCAGCTGACTAGCTACACTACATGGGGGCTCTATTAAATGAGAGACACCCCTTCTCTGAGCCCTGGGGTTCATCTTCCTCTTCACTGTAGGAGGCCTAACAGGGATTGTGCTAGCCAATTCCTCCCTAGACATTGTCCTACACGACACATATTATGTCGTCGCACATTTCCACTACGTCCTCTCTATGGGGGCTGTATTTGCCATTATAGGAGCCTTTGTTCACTGATTCCCACTATTTACAGGCTACACCCTTCACAGCACTTGAACTAAAATCCACTTCGGAGTAATGTTTTTAGGAGTAAACCTAACTTTCTTTCCCCAACACTTTTTAGGACTGGCAGGAATGCCACGACGATACTCAGACTACCCAGACGCATATACCCTATGAAACACAGTCTCATCCATCGGATCCCTAATCTCCCTCATGGCAGTAATTATGTTCTTATTCATTTTATGAGAAGCATTTGCCGCCAAACGAGAAGTCTTATCCGTAGAACTTACAGCTATAAATGTAGAGTGACTTCATGGTTGTCCTCCCCCATACCACACATTCGAGGAACCAGCCTTCGTTCAAGTTCAATCAGCT
073_01_Notacanthus_chemnitzi                 GTGGCAATCACTCGCTGATTCTTTTCTACTAATCACAAAGACATTGGCACCCTTTATTTCGTATTCGGTGCCTGAGCAGGAATGGTGGGGACAGCCCTAAGCCTCTTAATTCGAGCAGAACTGAGTCAACCTGGAGCCTTCTTGGGAGACGACCAAATTTACAACGTCATTGTTACAGCACATGCTTTCGTAATGATTTTCTTTATGGTTATACCGATCATAATTGGGGGTTTTGGAAACTGACTGGTGCCTCTAATAATTGGAGCCCCAGACATAGCATTCCCCCGAATAAACAATATAAGCTTTTGACTTCTACCACCTTCATTTCTACTTCTTCTATCTTCCTCAGGAGTTGAAGCTGGGGCAGGAACGGGGTGAACAGTTTATCCCCCTCTTGCTGGCAATTTAGCCCACGCCGGAGCATCAGTAGACCTAACTATTTTCTCTCTTCACTTAGCAGGTGTCTCATCAATTCTTGGAGCCATCAACTTTATTACCACAATTATTAACATGAAACCTCCAGCCATTTCACAATACCAAACCCCTTTATTTGTGTGATCAGTACTTGTTACTGCAGTACTACTATTATTATCACTGCCGGTTTTAGCCGCAGGCATTACCATGCTTCTCACAGATCGAAACTTAAATACAACCTTCTTTGACCCGGCAGGAGGGGGAGATCCAATTTTATACCAACACTTATTCTGATTCTTTGGTCACCCTGAAGTATATATCCTTATTCTCCCAGGATTTGGTATAATTTCACATATTGTTGCATATTATGCCGGGAAAAAAGAACCATTCGGCTACATAGGAATAGTCTGAGCTATAATGGCCATTGGACTCTTAGGGTTTATTGTCTGAGCACACCATATATTTACAGTGGGTATAGACGTAGACACACGAGCCTATTTTACATCAGCTACAATAATTATCGCCATCCCTACAGGGGTTAAAGTCTTTAGTTGACTAGCTACACTACACGGAGGGTCTATCAAATGAGACACCCCCCTTCTATGAGCCCTAGGTTTCATCTTCTTATTTACTGTTGGGGGATTAACAGGCATTGTACTAGCCAACTCATCCCTAGACATTGTTCTACATGATACATATTACGTTGTAGCACATTTCCATTATGTTCTTTCCATAGGAGCCGTATTTGCTATTATAGGGGCTTTCGTACACTGGTTCCCCCTTTTCTCAGGCTATACCCTGCACAGCACTTGAACTAAAATTCACTTTGGAGTAATATTCCTAGGAGTAAACCTAACATTTTTCCCTCAACACTTCCTAGGGTTAGCAGGAATACCACGACGCTACTCAGACTATCCGGACGCCTATACACTATGAAACACCGTTTCCTCAATTGGATCACTAGTATCCCTCTTGGCAGTTATTATGTTCTTATTCATTTTATGAGAAGCATTTGCCGCTAAACGAGAAGTTCTATCCGTAGAACTTACAGCTATAAACGTAGAGTGACTACATGGCTGCCCTCCTCCTTACCACACATTTGAAGAACCAGCATTCGTTCAAGTTCAGCCAGCT
073_02_Polyacanthonotus_rissoanus            GTGGCAATCACTCGCTGATTTTTTTCTACTAATCACAAAGACATTGGCACCCTTTATTTTGTATTCGGTGCTTGGGCAGGGATGGTGGGGACCGCTTTAAGCCTCTTAATCCGAGCTGAGCTGAGTCAACCCGGAGCCTTTTTGGGGGACGACCAAATCTACAACGTCATTGTTACCGCACACGCCTTCGTAATAATCTTTTTTATGGTCATACCAATCATGATCGGAGGATTTGGAAACTGGCTGGTACCCCTAATGATTGGGGCCCCGGACATGGCATTCCCACGAATAAACAACATAAGTTTCTGACTTTTACCGCCTTCATTCCTTCTCTTGCTATCTTCTTCAGGAGTTGAAGCAGGGGCAGGAACAGGATGAACAGTGTACCCACCGCTCGCTGGGAACCTAGCCCACGCCGGAGCATCCGTAGACCTAACCATTTTCTCTCTACACTTGGCAGGTGTTTCATCAATCCTAGGGGCCATTAACTTTATCACCACAATTATTAATATGAAGCCCCCGGCCATCTCACAATACCAGACCCCCTTATTTGTATGGTCTGTATTAGTTACTGCAGTGTTACTGCTTCTATCACTTCCAGTGCTAGCCGCAGGGATCACTATACTGCTTACAGACCGAAACCTAAACACAACATTCTTTGACCCGGCAGGGGGAGGGGACCCAATTCTGTACCAGCACTTATTCTGGTTCTTTGGTCACCCTGAAGTCTACATCCTGATCTTACCCGGATTTGGCATGATCTCACACATTGTTGCGTACTACTCTGGGAAAAAAGAACCATTTGGGTATATGGGGATAGTTTGGGCTATGATAGCCATCGGACTCCTTGGGTTTATTGTTTGAGCACACCACATGTTTACAGTAGGCATAGATGTCGACACACGAGCCTACTTTACATCTGCCACAATAATCATCGCCATTCCCACAGGGGTTAAGGTTTTCAGCTGACTGGCCACGTTACACGGAGGTTCAATCAAATGAGAGACCCCTCTCTTATGAGCCCTAGGGTTTATCTTTTTGTTCACTGTCGGAGGGCTAACGGGCATCGTACTAGCTAACTCATCCCTAGACATTGTTCTGCACGACACATACTACGTTGTAGCCCATTTTCACTATGTATTATCTATGGGAGCCGTATTTGCTATTATAGGGGCCTTCATACACTGATTTCCCTTATTCTCAGGCTATACCCTTCACAGCACTTGAACTAAAATTCACTTCGGAGTCATGTTTTTGGGAGTAAACTTAACGTTCTTCCCTCAACACTTCCTAGGGCTAGCGGGGATACCACGACGCTACTCAGACTACCCAGACGCCTACACACTATGAAACACTGTCTCTTCAATTGGGTCACTTGTATCTCTTCTAGCGGTTATCATGTTTTTATTCATTTTATGAGAAGCATTTGCTGCCAAACGAGAAGTACTATCCGTTGAACTCACCGCTATAAATGTAGAGTGATTACACGGCTGCCCTCCACCACACCACACATTTGAGGAACCAGCATTTGTTCAAGTTCAGCCAGCT
073_03_Notacanthus_chemnitziGL               GTGGCAATCACTCGCTGATTCTTTTCTACTAATCACAAAGACATTGGTACCCTTTATTTTGTATTCGGTGCCTGAGCAGGAATGGTGGGGACAGCCCTAAGCCTCTTAATTCGGGCAGAACTTAGTCAACCTGGAGCCTTCTTGGGAGACGACCAAATTTACAACGTCATTGTTACAGCACATGCTTTTGTAATAATTTTCTTTATAGTCATACCAATCATAATTGGAGGCTTTGGAAACTGACTAGTGCCTCTAATAATTGGAGCCCCAGACATAGCATTCCCCCGAATAAATAACATAAGCTTTTGACTTCTACCACCTTCATTTCTACTCCTACTATCTTCCTCAGGGGTTGAAGCCGGGGCAGGAACAGGATGAACAGTTTATCCCCCTCTTGCTGGCAATTTAGCCCACGCCGGAGCATCAGTAGACCTAACTATTTTCTCTCTTCACTTAGCAGGTGTCTCATCAATTCTTGGAGCCATCAACTTTATTACCACAATTATTAACATGAAACCTCCAGCCATTTCACAATACCAAACCCCTTTATTTGTGTGATCAGTACTTGTTACTGCAGTACTACTATTATTATCCCTACCGGTTTTAGCCGCAGGCATTACCATGCTTCTTACAGATCGAAACTTAAATACAACCTTCTTTGACCCGGCAGGAGGGGGAGACCCAATTTTATACCAACACTTATTCTGATTCTTTGGTCACCCTGAAGTTTATATCCTTATTCTCCCAGGATTTGGTATAATTTCACATATTGTTGCGTATTATGCCGGGAAAAAAGAACCATTCGGCTACATAGGAATAGTCTGAGCTATAATGGCCATTGGACTCTTAGGGTTTATTGTCTGAGCACACCATATATTTACAGTGGGTATAGACGTAGACACACGAGCCTATTTTACATCAGCTACAATGATTATCGCCATTCCTACAGGGGTTAAAGTCTTTAGTTGACTAGCTACGCTGCACGGAGGGTCTATCAAATGAGACACCCCCCTTCTATGAGCCTTAGGTTTCATCTTCTTATTTACTGTTGGGGGATTAACAGGCATTGTACTAGCCAACTCATCCCTAGACATTGTTCTACATGACACATATTACGTTGTAGCACATTTCCATTACGTTCTTTCCATAGGAGCCGTATTTGCCATTATAGGAGCTTTCGTACACTGGTTCCCCCTTTTCTCAGGCTATACCCTACACAGCACTTGAACTAAAATTCACTTTGGAGTAATATTCCTAGGAGTAAACCTAACATTTTTCCCTCAACACTTCTTAGGGTTAGCAGGAATACCACGACGTTACTCAGACTATCCAGACGCCTATACACTATGAAATACCGTCTCCTCAATCGGATCACTAGTATCCCTCTTGGCAGTTATTATGTTCTTATTTATTTTATGAGAAGCATTTGCCGCTAAACGAGAAGTTCTATCCGTAGAACTTACAGCTATAAACGTAGAGTGACTACATGGCTGCCCTCCCCCTTACCACACATTTGAGGAACCAGCATTCGTTCAAGTTCAGCCAGCT
074_01_Anguilla_japonica                     GTGGCAATCACCCGTTGATTCTTTTCTACTAATCACAAAGACATTGGTACCCTATATCTAGTATTTGGTGCCTGAGCCGGAATAGTTGGAACCGCACTAAGCCTTCTAATCCGTGCCGAATTAAGTCAACCAGGCGCCCTTCTTGGAGACGACCAAATTTACAATGTCATCGTCACAGCGCATGCCTTTGTAATGATTTTCTTTATAGTAATACCAGTAATAATTGGAGGATTTGGCAACTGGCTCGTGCCGTTAATGATCGGCGCCCCAGACATAGCATTTCCCCGAATAAACAACATAAGCTTCTGACTTTTACCACCATCATTCCTTCTTCTGCTGGCCTCCTCAGGGGTAGAAGCTGGGGCCGGTACAGGTTGAACCGTATATCCTCCTCTAGCTGGAAACTTAGCCCATGCCGGAGCATCTGTTGACCTGACAATCTTTTCACTTCACCTTGCAGGGATTTCATCAATCCTAGGGGCCATTAATTTTATTACTACAATTATTAATATGAAGCCGCCTGCCATTACACAGTACCAAACCCCACTGTTTGTATGAGCTGTTTTAGTTACCGCTGTTCTACTACTTCTATCCCTCCCAGTCCTAGCTGCAGGTATTACAATACTTCTAACTGACCGAAATTTAAATACAACCTTCTTTGACCCTGCAGGGGGTGGAGACCCAATCCTCTACCAACACCTATTCTGATTCTTTGGTCACCCAGAAGTATACATTTTAATCCTACCAGGATTTGGAATAATCTCACACATTGTTGCCTATTATTCCGGTAAGAAAGAACCATTTGGATATATAGGAATAGTTTGAGCAATGATGGCTATCGGACTTCTAGGATTCATTGTATGAGCACACCATATGTTCACAGTAGGAATAGACGTAGACACTCGTGCTTACTTCACTTCCGCCACAATAATCATCGCAATTCCAACCGGAGTAAAAGTATTCAGCTGACTAGCCACATTACACGGAGGGGTCATCAAATGAGAAACCCCACTCCTTTGAGCTTTGGGTTTTATCTTCCTATTTACAGTCGGGGGCTTGACAGGTATCGTACTAGCAAACTCATCAATCGACATTGTATTACATGACACATACTATGTAGTAGCTCATTTCCATTATGTTCTATCTATAGGAGCAGTCTTTGCTATTATAGGAGGCTTTGTGCACTGATTCCCCCTGTTCTCAGGCTATACACTACACAGCACATGAACCAAAGTACACTTTGGAATTATATTCGTAGGAGTAAACCTAACTTTCTTCCCACAACATTTCCTAGGGTTAGCAGGAATACCACGACGTTATTCAGACTACCCAGATGCCTACACCCTGTGAAACACAATCTCCTCTATTGGGTCACTAATTTCTCTCACAGCCGTAATCCTGTTCCTATTTATCCTTTGAGAAGCATTCACTGCTAAACGAGAAGTAAAATGAGTAGAACTCACAGAAACAAATGTTGAATGACTACACGGATGTCCTCCACCATACCACACATTCGAAGAACCAGCGTACGTCCGAGTTCAACCGCCC   
074_02_Anguilla_anguilla                     GTGGCAATCACCCGTTGATTCTTTTCTACTAATCACAAAGACATTGGTACCCTATATCTCGTATTTGGTGCCTGAGCCGGAATAGTCGGCACTGCACTGAGCCTTCTAATCCGTGCCGAATTAAGTCAACCAGGCGCCCTTCTTGGAGATGACCAAATTTACAATGTCATCGTCACAGCGCATGCCTTTGTAATGATTTTCTTTATAGTAATGCCAGTAATAATTGGAGGATTTGGCAACTGACTTGTGCCATTAATAATCGGCGCCCCAGACATAGCATTTCCCCGAATAAATAATATAAGCTTCTGACTTTTACCCCCATCATTTCTTCTACTACTAGCCTCCTCTGGAGTAGAGGCCGGAGCTGGTACAGGCTGAACTGTATATCCACCCCTGGCTGGAAACTTAGCCCACGCTGGGGCATCTGTTGACCTGACAATTTTCTCACTCCACCTTGCAGGTATTTCATCAATTCTAGGGGCCATTAACTTTATTACTACAATTATTAACATGAAACCGCCTGCAATTACACAGTACCAAACTCCCCTGTTTGTATGAGCTGTATTAGTAACCGCCGTTTTACTACTCCTCTCCCTGCCAGTCCTAGCCGCAGGCATTACAATACTTCTGACTGACCGAAATCTAAATACGACCTTCTTTGATCCTGCAGGGGGTGGAGACCCAATCCTCTACCAACACTTATTCTGATTCTTCGGCCACCCAGAAGTATACATTTTAATCTTACCAGGATTTGGAATAATCTCACATATTGTTGCTTATTATTCCGGAAAGAAAGAACCATTTGGCTATATAGGAATAGTCTGAGCAATGATGGCCATCGGACTACTAGGATTCATCGTATGAGCACACCATATGTTTACGGTCGGAATAGACGTAGACACTCGTGCTTACTTCACTTCCGCCACAATAATTATCGCAATTCCAACTGGGGTAAAAGTATTCAGCTGACTAGCCACATTACATGGAGGCGTTATCAAATGAGAAACCCCACTTCTTTGAGCTTTAGGTTTTATTTTCCTATTCACAGTTGGAGGCCTAACAGGCATTGTTCTAGCAAACTCATCAATCGACATTGTATTACATGATACATACTATGTAGTAGCCCACTTCCATTATGTTCTGTCCATAGGGGCAGTATTTGCTATTATGGGAGGCTTTGTACACTGATTCCCCTTATTTTCAGGCTATACACTACACGACACATGAACCAAAGTACACTTTGGGATTATGTTCGTAGGGGTAAACCTAACCTTCTTCCCACAACATTTCCTAGGCTTAGCAGGAATACCACGGCGTTACTCAGATTACCCAGATGCCTATACCCTATGAAATACAATCTCCTCTATCGGATCCCTAATTTCTCTCACAGCCGTAGTCCTATTCCTATTTATCCTATGAGAAGCATTTACTGCTAAACGAGAGGTAAAATGAGTAGAACTTACAGAAACAAATGTTGAATGACTACATGGATGTCCTCCACCATATCACACATTCGAAGAACCAGCATACGTCCGAGTTCAACCCCCA
074_03_Anguilla_rostrata                     GTGGCAATCACCCGTTGATTCTTTTCTACTAATCACAAAGACATTGGTACCCTATATCTCGTATTTGGTGCCTGAGCCGGAATAGTCGGTACTGCACTGAGCCTTCTAATCCGTGCCGAATTAAGTCAACCAGGCGCCCTTCTTGGAGATGACCAAATTTACAATGTCATCGTCACAGCGCATGCCTTTGTAATGATTTTCTTTATAGTAATGCCAGTAATAATCGGAGGATTTGGCAACTGACTTGTGCCATTAATAATCGGCGCTCCAGACATAGCATTCCCCCGAATAAATAATATAAGCTTCTGACTTTTACCCCCATCATTTCTTCTACTACTAGCCTCCTCTGGAGTAGAGGCTGGGGCTGGTACAGGCTGAACTGTATATCCACCCCTGGCTGGAAACTTAGCCCACGCCGGAGCATCTGTTGACCTGACAATTTTCTCACTTCACCTTGCAGGTATCTCATCAATTCTAGGGGCCATTAATTTTATTACTACAATTATTAACATGAAACCGCCTGCAATTACACAATACCAAACTCCCCTGTTCGTATGAGCTGTATTAGTAACCGCTGTTCTGCTACTCCTCTCCCTGCCAGTCCTAGCCGCAGGCATTACAATACTTCTAACTGACCGAAATCTAAATACAACCTTYYTTKRMCCYKSMRGGGGKKGGGRMCCMAWYCYYYWMCMACACTTATTCTGATTCTTCGGCCACCCAGAAGTATACATTCTAATCTTACCAGGATTTGGAATAATCTCACATATTGTTGCTTATTATTCCGGTAAGAAAGAACCATTTGGGTATATAGGAATAGTCTGAGCAATGATGGCCATCGGACTACTAGGATTCATTGTATGAGCACACCATATGTTTACGGTCGGAATAGACGTAGACACTCGTGCTTACTTCACTTCCGCCACAATAATTATCGCAATTCCAACTGGGGTAAAAGTATTCAGCTGACTAGCCACATTACATGGAGGCGTCATCAAATGAGAAACCCCACTTCTTTGAGCTTTGGGTTTCATTTTCCTATTCACGGTTGGAGGCCTAACAGGCATTGTTCTAGCAAACTCATCAATCGACATTGTATTACATGATACATACTATGTAGTAGCCCATTTCCATTATGTTCTGTCCATAGGAGCAGTATTTGCTATTATGGGGGGCTTTGTACACTGATTCCCTCTATTTTCAGGCTACACGCTACACGACACATGAACTAAAGTACACTTTGGAATTATGTTCGTAGGAGTAAACCTAACCTTCTTCCCGCAACATTTCCTAGGCTTAGCAGGAATACCACGGCGTTACTCAGATTACCCAGATGCCTATACCCTATGAAATACAATCTCCTCTATTGGATCCCTAATTTCTCTCACAGCCGTAGTCCTATTCCTATTTATCCTATGAGAAGCATTTACTGCCAAACGAGAAGTGAAATGAGTAGAACTTACAGAAACAAATGTTGAATGACTACATGGATGTCCTCCACCCTATCATACATTCGAAGAACCAGCATACGTCCGAGTTCAACCACCC
074_04_Anguilla_marmorata                    GTGGCAATCACCCGTTGATTCTTTTCTACTAATCACAAAGACATTGGTACCCTATATCTAGTATTTGGTGCCTGAGCCGGAATGGTGGGAACCGCACTAAGCCTTCTAATCCGTGCCGAATTAAGTCAACCAGGCGCCCTTCTTGGAGATGACCAAATTTACAATGTCATCGTCACAGCGCATGCCTTTGTAATGATTTTCTTTATAGTAATACCAGTAATAATTGGAGGATTTGGCAACTGACTTGTGCCATTAATGATCGGCGCTCCAGACATAGCATTTCCCCGAATAAACAATATAAGCTTCTGACTCTTACCACCATCATTTCTCCTTCTACTAGCCTCCTCAGGAGTAGAAGCTGGGGCTGGTACAGGTTGAACTGTATATCCGCCTCTAGCTGGAAACTTAGCCCACGCCGGAGCATCTGTTGACCTGACAATTTTCTCGCTTCACCTTGCAGGAATTTCATCAATCCTAGGAGCCATTAATTTTATCACTACAATTATTAACATGAAACCGCCTGCCATTACACAATACCAAACCCCTCTGTTTGTATGAGCTGTTTTAGTCACCGCTGTTCTACTACTCCTATCCCTACCAGTCCTAGCTGCAGGTATTACAATACTTCTGACTGACCGAAACTTAAATACAACCTTCTTTGACCCTGCAGGAGGTGGAGACCCAATCCTCTACCAACACCTATTCTGATTCTTTGGTCATCCAGAAGTATACATTTTAATCTTACCAGGGTTTGGAATAATCTCACACATTGTTGCTTATTACTCCGGTAAGAAAGAACCATTTGGGTATATAGGAATGGTCTGAGCAATAATGGCTATCGGACTTCTAGGATTCATTGTTTGAGCACACCATATGTTTACAGTAGGAATAGATGTAGACACCCGTGCCTACTTCACTTCTGCCACAATAATCATCGCAATTCCAACTGGAGTAAAAGTATTCAGCTGACTAGCCACATTACACGGAGGGGCCATCAAATGAGAAACTCCACTCCTTTGAGCTTTAGGCTTTATTTTCCTATTTACAGTTGGTGGTTTAACAGGTATTGTACTAGCAAACTCATCAATCGATATTGTATTACATGACACATACTATGTAGTAGCTCATTTCCATTATGTTTTATCCATAGGAGCAGTCTTTGCTATTATAGGGGGCTTTGTACACTGATTCCCACTGTTTTCAGGATATACACTACACGACACATGAACCAAAGTACACTTTGGAATTATATTCGTAGGGGTAAACCTAACCTTCTTCCCACAACATTTCCTAGGATTAGCAGGAATACCACGACGTTATTCAGACTACCCAGATGCATACACCCTGTGAAACACAATCTCCTCTATTGGATCACTAATTTCCCTCACAGCCGTAGTCCTATTCCTATTCATCCTCTGAGAAGCATTCACTGCCAAACGAGAAGTAAAATGAGTAGAACTCACAGAAACAAACGTTGAATGACTACACGGATGTCCTCCACCATACCACACATTCGAAGAACCAGCGTACGTCCGAGTCCAACCGCCC
074_05_Anguilla_obscura                      GTGGCAATCACCCGTTGATTCTTTTCTACTAATCACAAAGACATTGGTACCCTATATCTAGTATTTGGTGCCTGAGCCGGAATAGTGGGAACCGCACTAAGCCTTCTAATCCGTGCCGAATTAAGTCAACCAGGCGCCCTTCTTGGAGATGACCAAATTTACAATGTCATCGTCACAGCACATGCCTTTGTAATGATTTTCTTTATAGTAATACCAGTAATAATTGGAGGGTTTGGCAACTGACTTGTGCCATTAATGATCGGTGCTCCAGACATGGCATTCCCCCGAATAAACAATATAAGCTTCTGACTATTACCCCCATCATTTCTTCTTCTACTAGCCTCCTCAGGAGTAGAAGCTGGGGCTGGTACAGGTTGAACTGTATATCCACCTCTAGCTGGAAACTTAGCCCATGCCGGAGCATCTGTTGACCTGACAATTTTCTCACTTCACCTTGCAGGAGTTTCATCAATTCTAGGAGCCATTAATTTTATCACTACAATTATTAATATGAAACCGCCTGCCATTACACAATACCAAACCCCTCTGTTTGTATGAGCTGTTTTAGTCACCGCTGTTCTGCTACTCCTATCCCTGCCAGTCCTAGCTGCAGGAATTACAATACTTCTGACTGACCGAAACTTAAATACAACATTCTTTGACCCTGCAGGTGGTGGAGACCCAATCCTATACCAGCACCTATTCTGATTCTTTGGCCACCCAGAAGTATACATTTTAATCTTACCAGGATTTGGAATAATCTCACACATTGTTGCTTATTACTCCGGTAAGAAAGAACCATTTGGGTATATAGGAATGGTTTGAGCAATGATGGCTATCGGGCTTCTAGGATTCATTGTATGAGCACACCATATGTTTACAGTAGGAATAGACGTAGACACCCGTGCTTACTTCACTTCTGCCACAATAATCATCGCAATTCCAACTGGAGTAAAAGTATTCAGCTGACTAGCCACATTACACGGAGGATCCATCAAATGGGAAACCCCACTCCTTTGAGCCCTAGGTTTTATTTTCCTATTTACAGTTGGTGGACTAACAGGTATTGTACTAGCAAACTCATCAATCGACATTGTATTACATGACACATACTATGTAGTAGCTCATTTCCACTATGTTCTGTCCATAGGAGCAGTCTTTGCTATCATAGGAGGCTTTGTACACTGATTCCCCCTGTTCTCAGGATATACACTGCACGACACATGAACCAAAGTACACTTCGGAATTATATTCGTAGGGGTAAACCTAACCTTCTTCCCACAACATTTCCTAGGATTAGCAGGAATACCACGACGTTATTCAGACTACCCAGATGCCTACACCCTATGAAATACAATCTCCTCTATTGGGTCACTAATCTCCCTCACAGCCGTAGTCCTGTTCCTATTCATCCTCTGAGAAGCATTTACTGCCAAACGAGAGGTCAAATGAGTAGAACTCACAGAAACAAATGTTGAATGACTGCACGGATGTCCTCCACCATACCACACATTCGAAGAACCAGCGTACGTCCGAGTTCAACCGCCC
074_06_Anguilla_reinhardtii                  GTGGCAATCACCCGTTGATTCTTTTCTACTAATCACAAAGACATTGGTACCCTATATCTAGTATTTGGTGCCTGAGCCGGAATAGTGGGGACCGCACTAAGCCTTCTCATCCGTGCCGAATTAAGTCAACCAGGCGCTCTTCTTGGAGATGACCAAATTTACAATGTCATCGTCACAGCGCATGCCTTTGTAATGATTTTCTTTATAGTAATACCAGTAATAATTGGAGGATTTGGCAACTGACTTGTACCCTTAATAATTGGCGCCCCGGACATAGCATTTCCCCGAATAAACAACATAAGCTTCTGACTTTTACCACCATCATTTCTTCTTTTACTAGCCTCCTCAGGGGTAGAAGCTGGGGCTGGAACAGGTTGAACTGTATATCCCCCTCTAGCTGGAAACTTAGCTCACGCCGGAGCATCTGTTGACCTAACAATTTTCTCACTCCACCTTGCAGGGATTTCATCAATCCTGGGAGCCATTAACTTTATCACTACAATTATTAACATGAAACCACCTGCCATCACACAATACCAAACTCCCCTGTTTGTATGAGCTGTTTTAGTAACCGCTGTTCTACTACTTCTATCCCTGCCAGTCCTAGCTGCAGGCATTACAATACTTCTAACCGACCGAAATTTAAATACAACCTTCTTCGACCCTGCAGGGGGCGGAGACCCAATCCTCTACCAACACCTATTCTGATTCTTTGGCCACCCAGAAGTATACATTTTAATCTTACCAGGATTTGGAATAATCTCACACATTGTTGCTTATTATTCCGGTAAAAAAGAACCGTTTGGGTACATAGGAATAGTCTGAGCAATAATGGCTATCGGACTTCTAGGATTCATTGTATGAGCACATCATATGTTCACAGTAGGAATAGACGTAGACACCCGTGCCTACTTCACTTCAGCCACAATAATCATCGCAATTCCAACTGGGGTAAAAGTATTCAGCTGATTAGCCACATTACACGGAGGAGCCGTCAAATGAGAAACCCCACTCCTTTGAGCTTTAGGCTTTATTTTCCTATTTACAGTAGGGGGTCTGACAGGTATCGTACTAGCAAACTCATCAATCGATATTGTATTACATGATACATACTATGTAGTAGCCCATTTCCATTATGTCCTATCCATAGGAGCCGTCTTCGCTATCATAGGAGGCTTTGTACACTGATTCCCCCTATTCTCAGGCTACACACTACACGACACATGAACCAAAGTACACTTTGGAATTATATTCGTAGGGGTAAACCTAACCTTCTTCCCACAACATTTCCTAGGACTAGCAGGAATACCACGACGCTATTCAGACTACCCAGATGCCTACACCCTATGAAACACAATCTCCTCTATTGGATCACTAATTTCTCTCACAGCCGTAGTCCTATTCCTATTTATCCTGTGAGAAGCATTCACTGCCAAACGAGAAGTAAAATGAGTAGAGCTTACAGAAACAAATGTTGAATGACTACACGGATGTCCTCCGCCATACCACACATTCGAAGAGCCAGCGTACGTCCGAGTTCAACCACCC
074_07_Anguilla_nebulosa                     GTGGCAATCACCCGTTGATTCTTTTCTACTAATCACAAAGACATTGGTACCCTATATCTAGTATTTGGTGCCTGAGCCGGAATGGTGGGAACCGCACTAAGCCTTCTAATCCGTGCTGAATTAAGTCAACCAGGCGCCCTTCTTGGAGATGACCAAATTTACAATGTCATCGTCACAGCGCATGCTTTTGTAATAATTTTCTTTATAGTAATACCAGTAATAATTGGAGGATTTGGCAACTGACTCGTGCCATTAATGATCGGCGCTCCAGACATAGCATTTCCCCGAATAAACAACATAAGCTTCTGACTCCTACCACCATCATTTCTTCTTCTACTAGCCTCCTCAGGAGTAGAAGCTGGGGCTGGTACAGGTTGAACTGTATATCCCCCTCTAGCTGGAAACCTAGCCCACGCCGGAGCGTCTGTTGACCTGACAATTTTCTCACTTCACCTTGCAGGAATTTCATCAATCCTGGGGGCCATTAATTTTATCACTACAATTATTAACATGAAACCGCCTGCCATTACACAATACCAAACCCCTCTGTTTGTATGAGCTGTTTTAGTCACCGCTGTTCTGTTACTCTTATCCCTGCCAGTCCTAGCTGCAGGAATTACAATACTTCTGACCGACCGAAACTTAAATACAACCTTCTTTGACCCTGCAGGAGGTGGAGACCCAATCCTCTACCAACACCTATTCTGATTCTTTGGCCACCCAGAAGTATACATTTTAATCTTACCAGGATTCGGAATAATCTCACACATTGTTGCTTATTATTCCGGTAAAAAAGAACCATTTGGGTATATAGGAATAGTCTGAGCAATAATGGCTATCGGACTTCTAGGATTCATTGTATGAGCACACCACATGTTTACAGTAGGAATAGACGTAGACACCCGTGCTTACTTCACTTCCGCCACAATAATCATCGCAATTCCAACTGGAGTAAAAGTATTCAGCTGACTAGCCACATTACACGGAGGAGTCATCAAATGAGAAACCCCACTCCTTTGAGCCCTAGGTTTTATTTTCCTATTTACAGTTGGTGGCCTGACAGGTATCGTACTAGCAAACTCATCAATCGATATTGTATTACATGACACATACTATGTAGTAGCTCATTTCCATTATGTTCTATCCATAGGGGCAGTCTTTGCTATTATAGGGGGTTTCGTACACTGATTCCCTCTGTTCTCAGGATATACACTGCACAACACATGAACCAAAGTACACTTCGGAATTATATTTGTAGGAGTAAATCTAACCTTCTTCCCACAACATTTCCTAGGATTAGCAGGAATACCACGACGTTATTCAGACTACCCAGATGCCTACACCCTATGAAACACAATCTCCTCTATTGGATCACTAATCTCCCTCACAGCCGTAGTCTTGTTCCTATTTATCCTCTGAGAAGCATTTACTGCCAAACGAGAAGTAAAATGAGTAGAACTCACAGAAACAAATGTTGAATGACTACACGGATGTCCTCCACCATACCACACATTCGAAGAACCAGCGTACGTCCGAGTTCAACCACCA
074_08_Anguilla_bengalensis                  GTGGCAATCACCCGCTGATTCTTTTCTACTAATCACAAAGACATTGGTACCCTATATCTAGTATTTGGTGCCTGAGCCGGAATGGTGGGAACCGCACTAAGCCTTCTAATCCGTGCTGAATTAAGTCAACCAGGCGCCCTTCTTGGAGATGACCAAATTTACAATGTCATCGTCACAGCGCATGCTTTTGTAATAATTTTCTTTATAGTAATACCAGTAATAATTGGAGGATTTGGCAACTGACTCGTGCCATTAATGATCGGCGCTCCAGACATAGCATTTCCCCGAATAAACAACATAAGCTTCTGACTCCTACCACCATCATTTCTTCTTCTACTAGCCTCCTCAGGAGTAGAAGCTGGAGCTGGTACAGGTTGAACTGTATATCCCCCTCTAGCTGGAAACCTAGCCCACGCCGGAGCGTCTGTTGACCTGACAATTTTCTCACTTCACCTTGCAGGAATTTCATCAATCCTGGGGGCCATTAATTTTATCACTACAATTATTAACATGAAACCGCCTGCCATTACACAATACCAAACCCCTCTGTTTGTATGAGCTGTTTTAGTCACCGCTGTTCTGTTACTCTTATCCCTGCCCGTCCTAGCTGCAGGAATTACAATACTTCTGACCGACCGAAACTTAAATACAACCTTCTTTGACCCCGCAGGAGGTGGAGACCCAATCCTCTACCAACACCTATTCTGATTCTTTGGCCACCCAGAAGTATACATTTTAATCTTACCAGGATTCGGAATAATCTCACACATTGTTGCTTATTATTCCGGTAAGAAAGAACCATTTGGGTATATAGGAATAGTCTGAGCAATAATGGCTATCGGACTTCTAGGATTCATTGTATGAGCACACCACATGTTTACAGTAGGAATAGACGTAGACACCCGTGCTTACTTCACTTCCGCCACAATAATCATCGCAATTCCAACTGGAGTAAAAGTATTCAGCTGACTAGCCACATTACACGGAGGAGTCATCAAATGAGAAACCCCACTCCTTTGAGCCCTAGGTTTTATTTTCCTATTTACAGTTGGTGGCCTGACAGGTATCGTACTAGCAAACTCATCAATCGATATTGTATTACATGACACATACTATGTAGTAGCTCATTTCCATTATGTTCTATCCATAGGGGCAGTCTTTGCTATTATAGGGGGTTTCGTACACTGATTCCCTCTGTTCTCAGGATATACACTGCACAACACATGAACCAAAGTACACTTCGGAATTATATTTGTAGGAGTAAATCTAACCTTTTTCCCACAACATTTCCTAGGATTAGCAGGAATACCACGACGTTATTCAGACTACCCAGATGCCTACACCCTATGAAACACAATCTCCTCTATTGGATCACTAATCTCCCTCACAGCCGTAGTCTTGTTCCTATTTATCCTCTGAGAAGCATTTACTGCCAAACGAGAAGTAAAATGAGTAGAACTCACAGAAACAAATGTTGAATGACTACACGGATGTCCTCCACCATACCACACATTCGAAGAACCAGCGTACGTCCGAGTTCAACCACCA
074_09_Anguilla_mossambica                   GTGGCAATCACCCGTTGATTCTTTTCTACTAATCACAAAGACATTGGCACCCTATATCTAGTATTTGGTGCCTGAGCCGGAATAGTGGGTACCGCACTAAGCCTTCTGATCCGTGCCGAATTAAGTCAACCAGGCGCCCTTCTTGGAGATGATCAAATTTACAATGTCATCGTCACAGCGCATGCCTTCGTAATGATTTTCTTTATAGTAATACCCGTAATAATTGGAGGGTTTGGCAACTGACTTGTGCCATTAATAATCGGCGCCCCAGATATAGCATTCCCCCGAATAAACAACATAAGCTTCTGACTTTTACCCCCGTCATTTCTTCTACTATTAGCCTCTTCGGGAGTAGAGGCTGGGGCTGGTACAGGTTGAACTGTATACCCACCTCTAGCTGGAAACTTAGCCCACGCCGGCGCATCTGTTGACCTAACAATTTTCTCACTTCACCTCGCAGGAATTTCATCAATTCTAGGAGCCATTAATTTTATTACTACAATCATTAACATGAAACCCCCTGCCATCACACAGTACCAAACCCCTCTGTTTGTATGAGCTGTTTTAGTAACCGCTGTTCTACTACTCCTATCCCTGCCAGTCCTAGCCGCAGGTATTACAATACTTCTAACTGACCGAAACCTAAACACAACATTCTTTGACCCTGCAGGGGGTGGAGACCCAATCCTCTACCAACACCTATTCTGATTCTTTGGCCACCCAGAAGTGTACATTTTAATCTTACCAGGATTTGGAATAATCTCACACATTGTTGCTTACTATTCCGGCAAAAAAGAACCATTTGGTTACATAGGAATGGTCTGAGCAATGATGGCTATCGGACTTCTAGGATTCATTGTATGAGCACACCATATATTTACAGTAGGAATAGACGTAGACACCCGTGCTTACTTCACTTCCGCCACAATAATCATCGCAATTCCAACTGGGGTAAAAGTATTTAGCTGACTAGCCACATTACATGGAGGGGTTATTAAATGAGAAACCCCCCTTCTCTGAGCATTAGGTTTTATTTTCCTATTCACAGTCGGAGGTCTAACAGGTATTGTACTAGCAAACTCATCAATCGATATTGTTTTACATGACACATACTATGTAGTAGCCCATTTCCATTATGTTCTATCTATAGGAGCAGTATTTGCTATTATAGGGGGCTTCGTACACTGATTCCCACTATTCTCAGGTTACACACTACACAACACATGAACAAAAGTACACTTTGGAATTATGTTCGTAGGAGTAAACCTAACCTTCTTCCCACAACATTTCCTAGGCCTAGCGGGAATACCACGTCGTTACTCAGATTACCCAGATGCCTACACCCTATGAAATACAATCTCCTCTATTGGATCCTTAATTTCTCTCACAGCCGTAGTCCTATTCTTGTTTATCCTCTGAGAAGCATTTACTGCCAAACGAGAAGTAAAATGAGTAGAACTTACAGAGACAAATGTTGAATGACTACACGGATGCCCTCCACCATATCACACATTCGAAGAGCCAGCGTATGTCCGAGTCCAACCACCA
074_10_Anguilla_megastoma                    GTGGCAATCACCCGTTGATTCTTTTCTACTAATCACAAAGACATTGGTACCCTATATCTAGTATTTGGTGCCTGAGCCGGAATAGTGGGGACTGCATTAAGCCTTCTAATCCGTGCCGAATTAAGTCAACCAGGAGCCCTTCTTGGAGATGACCAAATTTACAATGTCATCGTCACAGCGCATGCCTTTGTAATGATTTTCTTTATAGTAATACCAGTAATAATTGGAGGATTTGGCAACTGACTTGTACCACTAATGATCGGCGCCCCAGACATAGCATTTCCCCGAATAAACAACATAAGTTTCTGACTTCTACCTCCATCATTTCTTCTCCTACTGGCCTCTTCAGGGGTAGAAGCTGGAGCTGGTACAGGTTGAACTGTGTATCCACCTCTAGCTGGAAACTTAGCCCACGCCGGAGCATCTGTTGACCTGACAATTTTCTCACTTCACCTTGCAGGAGTTTCATCAATCCTAGGGGCCATTAATTTTATCACTACAATTATTAACATGAAGCCACCTGCCATTACACAGTACCAAACCCCTCTGTTTGTATGAGCTGTCTTAGTAACCGCTGTTCTATTACTTCTATCCCTGCCAGTCCTAGCTGCAGGTATTACTATACTTCTAACTGATCGAAATCTAAATACAACCTTCTTTGACCCTGCAGGGGGTGGAGACCCAATCCTGTACCAACACCTATTCTGATTCTTTGGCCACCCAGAAGTATACATTTTAATCTTACCAGGATTTGGAATAATCTCACACATTGTTGCTTACTATTCCGGTAAGAAAGAGCCATTTGGGTATATAGGAATGGTCTGAGCAATGATGGCTATCGGACTTCTAGGATTCATTGTATGAGCACACCATATGTTTACAGTAGGAATAGATGTAGACACCCGTGCCTACTTCACTTCCGCCACAATAATCATCGCAATTCCAACTGGGGTAAAAGTATTCAGCTGACTAGCCACATTACACGGAGGGGCTGTCAAATGAGAAACCCCACTCCTTTGGGCTTTAGGTTTTATTTTCCTATTTACAGTCGGAGGTCTGACAGGTATCGTACTAGCAAACTCATCAATCGATATTGTATTACATGATACATACTATGTAGTAGCTCATTTCCACTATGTCCTGTCCATAGGAGCAGTCTTTGCTATTATAGGAGGATTTGTACACTGATTCCCCCTGTTCTCAGGTTATACACTACACGACACATGAACAAAAGTACACTTTGGAATTATGTTCGTAGGAGTAAACCTAACCTTCTTCCCACAACATTTCCTGGGGTTAGCAGGAATACCACGACGTTACTCAGACTACCCAGATGCCTACACCCTATGAAACACAATCTCCTCTATTGGGTCACTAATTTCTCTCACAGCCGTAGTACTGTTCCTATTTATCCTCTGAGAAGCATTTACTGCCAAACGAGAAGTAAAATGAGTAGAACTTACAGAAACAAATGTTGAATGACTACACGGATGCCCTCCACCATACCACACATTCGAAGAACCAGCGTACGTCCGAGTTCAACCGCCC
074_11_Anguilla_interioris                   GTGGCAATCACCCGTTGATTCTTTTCTACTAATCACAAAGACATTGGTACCCTATATTTAGTATTTGGTGCCTGAGCCGGAATAGTGGGAACCGCACTAAGCCTCCTAATCCGTGCCGAATTAAGTCAACCAGGCGCCCTTCTTGGAGATGACCAAATTTACAATGTCATCGTCACAGCGCATGCCTTTGTAATGATTTTCTTTATAGTAATACCAGTAATAATTGGAGGATTTGGCAACTGACTTGTGCCATTAATGATTGGCGCCCCAGATATAGCATTTCCACGAATAAACAACATAAGCTTCTGACTCTTACCACCATCATTTCTTCTTCTACTAGCCTCCTCAGGAGTAGAAGCTGGGGCCGGTACCGGTTGAACTGTATATCCACCCCTAGCTGGAAACTTAGCCCACGCCGGAGCGTCTGTTGACCTGACAATTTTCTCACTTCACCTTGCAGGAGTTTCATCAATCCTAGGGGCCATTAATTTTATCACTACAATTATTAACATGAAGCCACCTGCCATTACACAATATCAAACCCCTCTATTTGTATGAGCTGTTTTAGTCACCGCTGTTCTACTACTCCTATCCCTGCCAGTCCTAGCTGCAGGAATTACAATACTTCTGACTGACCGAAACTTAAATACAACCTTCTTTGACCCTGCAGGGGGTGGAGACCCAATCCTCTATCAACACCTATTCTGATTCTTTGGCCACCCAGAAGTATACATTTTAATCTTACCAGGATTTGGAATAATCTCACACATTGTTGCTTATTACTCCGGTAAGAAAGAACCATTTGGGTATATAGGAATGGTTTGAGCAATGATGGCTATCGGACTTCTAGGATTCATTGTATGAGCACACCACATGTTCACAGTAGGAATAGACGTAGACACCCGTGCTTACTTCACTTCCGCCACAATAATCATCGCAATTCCAACTGGAGTAAAAGTATTCAGCTGACTAGCCACATTACATGGAGGGGTCATCAAATGAGAAACCCCACTCCTTTGAGCTTTAGGTTTTATTTTCCTATTTACAGTTGGTGGTCTAACAGGTATCGTACTAGCAAACTCATCAATCGACATCGTATTACATGACACATACTATGTAGTAGCTCATTTCCATTATGTTCTGTCCATAGGAGCAGTTTTTGCTATTATAGGGGGCTTTGTACACTGATTCCCCCTGTTCTCAGGATATACACTGCACAACACATGAACCAAAGTACACTTCGGAATTATATTCGTAGGGGTAAACCTGACCTTCTTCCCACAACATTTCCTAGGATTAGCAGGAATACCACGACGATATTCAGACTATCCAGATGCCTACACCCTGTGAAACACAATCTCCTCTATTGGATCACTAATCTCACTCACAGCCGTAGTCCTATTCCTATTTATCCTCTGAGAAGCATTTACTGCCAAACGGGAGGTAAAATGAGTAGAACTCACAGAAACAAATGTTGAATGACTACACGGATGTCCTCCGCCATACCACACATTCGAAGAACCAGCATACGTCCGAGTTCAACCGCCC
074_12_Anguilla_dieffenbachii                GTGGCAATCACCCGTTGATTCTTTTCTACTAATCACAAAGACATTGGTACCCTATATCTAGTATTTGGTGCCTGAGCCGGAATAGTGGGCACCGCACTAAGCCTTCTAATCCGTGCCGAATTAAGTCAACCTGGCGCCCTTCTTGGAGATGACCAAATTTACAATGTCATCGTCACAGCGCATGCCTTTGTTATGATTTTCTTTATAGTAATGCCAGTAATAATTGGAGGGTTTGGCAACTGACTCGTACCATTAATGATCGGCGCCCCAGACATAGCATTCCCCCGAATAAACAACATAAGTTTCTGACTTTTACCCCCATCATTTCTTCTACTACTAGCCTCCTCGGGAGTAGAGGCTGGGGCTGGAACAGGATGAACCGTATATCCACCTCTAGCTGGAAACTTAGCCCACGCCGGAGCATCTGTTGACCTGACAATTTTCTCACTTCACCTTGCAGGTATCTCATCAATTCTAGGGGCCATTAATTTTATCACTACAATTATTAACATGAAACCACCTGCCATCACACAATATCAAACCCCTCTGTTTGTATGAGCTGTATTAGTAACCGCTGTTCTGCTACTCCTATCCCTGCCAGTCCTAGCCGCAGGTATTACGATACTTCTAACTGACCGAAATCTAAATACAACCTTCTTTGACCCTGCAGGAGGTGGAGACCCAATCCTCTACCAACACCTATTCTGATTTTTCGGCCACCCAGAAGTATACATTTTAATCTTACCAGGATTTGGAATAATCTCACACATTGTTGCTTATTATTCAGGTAAGAAAGAACCTTTTGGGTATATAGGAATGGTCTGAGCAATGATAGCTATCGGACTACTAGGGTTCATTGTGTGAGCACACCATATGTTTACAGTAGGAATAGACGTAGACACCCGGGCTTACTTCACTTCCGCCACAATAATCATCGCAATTCCAACCGGAGTAAAAGTATTCAGCTGACTAGCCACATTACACGGAGGGGTCATCAAATGAGAAACCCCACTTCTTTGAGCTTTAGGCTTTATTTTCCTATTCACAGTTGGGGGCCTAACAGGTATCGTACTAGCAAACTCATCAATCGATATTGTATTACATGACACATACTATGTAGTAGCCCATTTCCATTATGTTCTGTCTATAGGAGCAGTATTTGCTATTATAGGAGGCTTCGTACACTGATTCCCACTATTTTCGGGCTATACACTACATAACACATGAACCAAAGTACACTTTGGAATTATGTTCGTAGGAGTAAACCTAACCTTCTTCCCACAACATTTCCTAGGCTTAGCAGGAATACCACGGCGTTACTCAGACTACCCAGATGCCTATACCCTATGAAATACAATCTCCTCTATTGGATCCCTAATTTCTCTCACAGCCGTAGTTCTGTTCCTATTTATCCTCTGAGAAGCATTTACTGCCAAACGAGAGGTAAAATGAGTAGAACTTACAGAAACAAATGTTGAATGACTACACGGGTGTCCTCCACCATATCACACATTCGAAGAACCAGCGTACGTCCGAGTCCAACCGCCC
074_13_Anguilla_celebesensis                 GTGGCAATCACCCGTTGATTCTTTTCTACTAATCACAAAGACATTGGTACCCTATATCTAGTATTTGGTGCCTGAGCCGGAATAGTGGGGACCGCACTAAGCCTTCTAATCCGTGCCGAATTAAGTCAACCAGGCGCCCTTCTTGGAGATGACCAAATTTACAATGTCATCGTCACAGCGCATGCCTTTGTAATGATTTTCTTTATAGTAATGCCAGTAATAATTGGAGGATTTGGCAACTGACTTGTACCATTAATGATCGGCGCTCCGGACATAGCATTCCCCCGAATAAACAACATAAGCTTTTGACTTCTACCACCATCATTCCTTCTCCTACTGGCCTCTTCAGGAGTAGAAGCCGGGGCTGGTACAGGTTGAACTGTATATCCACCCCTAGCTGGAAACTTAGCTCATGCCGGAGCATCTGTTGACCTGACAATTTTCTCACTCCACCTTGCAGGGATTTCATCAATCCTGGGAGCCATTAATTTTATCACTACAATTATTAACATGAAGCCACCAGCCATTACACAGTACCAAACCCCTCTATTTGTATGAGCTGTTTTAGTAACCGCTGTTCTGTTACTCCTATCCCTGCCAGTCCTAGCTGCAGGTATTACAATACTTCTAACTGACCGAAACCTAAATACAACCTTCTTTGACCCTGCAGGGGGTGGAGACCCAATCCTCTACCAACACCTATTCTGATTCTTTGGTCACCCAGAAGTATACATTTTAATCTTGCCAGGATTTGGAATAATCTCACACATCGTTGCTTATTATTCCGGTAAGAAAGAACCATTTGGATACATAGGAATGGTCTGAGCAATGATGGCCATCGGACTTCTGGGATTCATTGTATGAGCACACCATATGTTTACAGTAGGGATAGATGTAGACACCCGTGCTTACTTCACTTCCGCCACAATAATCATCGCAATTCCAACCGGAGTAAAAGTATTCAGCTGGCTAGCCACATTGCACGGAGGGGCCGTCAAATGAGAAACCCCACTCCTTTGAGCCTTAGGTTTTATCTTCCTATTTACAGTTGGAGGTCTAACAGGTATCGTACTAGCAAACTCATCAATCGATATTGTATTACATGACACATACTATGTAGTAGCTCATTTCCATTACGTTCTCTCCATAGGAGCAGTCTTTGCCATCATAGGAGGCTTTGTACACTGATTCCCCCTGTTCTCAGGATATACACTACATGACACATGAACAAAAGTACACTTTGGAATTATGTTCGTAGGGGTAAACCTAACCTTCTTCCCACAACATTTCCTGGGATTAGCAGGAATACCACGACGTTATTCAGACTACCCAGATGCCTACACCCTATGAAATACAATCTCCTCTATTGGATCACTAATCTCTCTTACAGCCGTAGTACTGTTCCTATTTATCCTCTGAGAAGCATTCACTGCCAAACGAGAAGTAAAATGAGTAGAGCTTACAGAAACAAATGTTGAATGACTACACGGATGTCCTCCACCATACCACACATTCGAAGAACCAGCGTACGTCCGAGTTCAACCCCCC
074_14_Anguilla_malgumora                    GTGGCAATCACCCGTTGATTCTTTTCTACTAATCACAAAGACATTGGTACCCTATATCTAGTATTTGGTGCCTGAGCCGGAATAGTAGGTACCGCATTAAGCCTTCTAATCCGTGCCGAATTAAGTCAACCAGGCGCCCTTCTTGGGGACGACCAAATTTACAATGTCATCGTCACAGCGCATGCCTTTGTAATGATTTTCTTTATAGTAATACCAGTAATAATTGGAGGATTTGGCAACTGACTTGTACCATTAATAATCGGCGCCCCAGACATAGCATTTCCACGAATAAACAACATAAGCTTCTGACTTCTACCACCATCATTTCTTCTATTGCTAGCCTCCTCAGGAGTAGAAGCTGGGGCTGGAACAGGTTGAACTGTATATCCACCCCTGGCCGGAAACTTAGCCCACGCCGGAGCATCTGTTGACCTGACAATTTTCTCACTTCATCTTGCAGGAATTTCATCAATTCTAGGGGCTATTAATTTTATTACTACTATTATTAATATGAAACCGCCTGCCATTACACAATACCAGACTCCTCTTTTTGTATGAGCTGTTTTAGTAACTGCTGTCCTGCTCCTCCTATCCCTACCAGTCCTAGCCGCAGGTATTACAATACTTCTAACTGACCGAAACCTGAACACAACGTTCTTTGACCCTGCAGGAGGTGGAGACCCAATCCTCTACCAACACCTATTCTGATTCTTCGGCCACCCAGAAGTATACATTTTAATTTTACCGGGGTTTGGAATAATCTCACACATTGTTGCTTATTATTCCGGTAAAAAAGAACCATTTGGATATATAGGAATGGTCTGAGCAATAATAGCAATTGGACTACTAGGATTCATTGTATGAGCACACCATATGTTTACAGTAGGAATAGACGTAGACACCCGTGCCTACTTCACTTCCGCCACAATAATCATCGCAATTCCAACCGGGGTAAAAGTATTCAGCTGACTGGCCACACTACACGGAGGGGTCGTCAAATGAGAAACCCCGCTTCTTTGAGCATTAGGTTTTATTTTCCTATTTACAGTAGGAGGCCTAACAGGTATTGTACTAGCAAACTCATCAATCGATATTGTGTTACATGACACATACTATGTAGTAGCCCATTTCCATTACGTTCTATCCATAGGAGCAGTATTTGCCATTATAGGTGGCTTCGTACACTGATTCCCCCTATTCTCAGGCTATACCCTACACAATACATGAACCAAAGTGCACTTTGGAATTATGTTCGTAGGAGTAAACCTAACATTCTTCCCACAACACTTCCTAGGTTTAGCAGGAATACCACGACGCTATTCAGACTACCCAGATGCCTACACCCTGTGAAATACAATCTCCTCTATCGGTTCCCTAATCTCCCTCACAGCCGTAATCCTATTCCTATTTATTCTCTGAGAAGCATTCACTGCCAAACGAGAAGTAAAATGAGTAGAACTCACAGAAACAAATGTTGAATGACTACACGGATGTCCTCCACCATATCACACATTCGAAGAACCAGCGTACGTACGGGTTCAACCACCA
074_15_Anguilla_bicolor_bicolor              GTGGCAATCACCCGTTGATTCTTCTCTACTAATCACAAAGACATTGGTACCCTATATCTAGTATTTGGTGCCTGAGCCGGAATAGTGGGAACCGCATTAAGCCTTCTAATCCGTGCCGAATTAAGTCAACCAGGCGCCCTTCTTGGAGATGACCAAATTTACAATGTCATCGTCACAGCGCATGCCTTCGTAATGATTTTCTTTATAGTAATACCAGTAATAATTGGAGGGTTTGGCAACTGACTTGTACCATTAATAATCGGTGCCCCAGACATGGCATTTCCCCGAATAAATAATATAAGCTTCTGACTCTTACCCCCATCATTTCTTCTCCTACTAGCCTCTTCAGGAGTAGAGGCTGGAGCTGGTACAGGTTGAACTGTATATCCCCCTCTAGCTGGGAATTTAGCCCATGCTGGAGCATCTGTCGACCTGACAATTTTCTCACTTCACCTTGCAGGAGTTTCATCAATCCTGGGAGCCATTAATTTTATTACTACAATTATTAACATGAAACCGCCTGCCATTACACAATACCAAACCCCTCTGTTTGTATGAGCTGTTTTAGTCACCGCTGTTCTGCTGCTCCTATCCCTACCAGTCCTAGCTGCAGGAATTACAATACTTCTGACTGACCGAAACTTAAATACAACATTCTTTGACCCTGCAGGAGGCGGAGACCCAATCCTCTACCAACATCTATTCTGATTCTTTGGCCACCCAGAAGTATACATTTTAATCTTACCAGGATTTGGAATAATCTCACACATTGTTGCTTATTATTCCGGTAAAAAAGAACCATTTGGGTATATAGGAATGGTTTGAGCAATGATGGCTATCGGACTTCTAGGATTCATTGTATGAGCACACCACATGTTTACAGTAGGAATAGACGTAGACACCCGTGCTTACTTCACTTCCGCCACAATAATCATCGCAATTCCAACTGGGGTAAAAGTATTCAGCTGACTAGCCACATTACATGGAGGAGCCATCAAATGAGAAACCCCCCTCCTTTGAGCCCTAGGTTTTATTTTCCTATTTACAGTTGGTGGTCTAACAGGCATCGTACTAGCAAACTCCTCAATCGACATTGTATTACATGACACATACTATGTAGTAGCTCATTTCCACTATGTTCTATCCATAGGAGCAGTCTTTGCTATTATAGGGGGCTTTGTACACTGATTCCCCCTATTCTCAGGATATACACTGCACGACACATGAACCAAAGTACACTTCGGAATTATATTCGTAGGGGTAAACCTAACCTTCTTCCCACAACATTTCCTAGGATTGGCAGGAATACCACGACGTTATTCAGACTACCCAGATGCCTACACCCTATGAAACACAATCTCCTCTATTGGGTCACTAATCTCCCTCACAGCCGTAGTTCTGTTCCTATTTATTCTCTGAGAAGCATTTACTGCCAAACGAGAGGTAAAATGAGTAGAACTCACAGAAACAAATGTTGAATGACTACACGGATGTCCTCCACCATACCACACATTCGAAGAACCAGCGTACGTCCGAGTTCAACCGCCC
074_16_Anguilla_bicolor_pacifica             GTGGCAATCACCCGTTGATTCTTCTCTACTAATCACAAAGACATTGGTACCCTATATCTAGTATTTGGTGCCTGAGCCGGAATAGTGGGAACCGCATTAAGCCTTCTAATCCGTGCCGAATTAAGTCAACCAGGCGCCCTTCTTGGAGATGACCAAATTTACAATGTCATCGTCACAGCGCATGCCTTCGTAATGATTTTCTTTATAGTAATACCAGTAATAATTGGAGGGTTTGGCAACTGACTTGTACCATTAATAATCGGTGCTCCAGACATGGCATTTCCCCGAATAAATAATATAAGCTTCTGACTCTTACCCCCATCATTTCTTCTCCTACTAGCCTCCTCAGGAGTAGAGGCTGGAGCTGGCACAGGTTGAACTGTATATCCACCTCTAGCTGGAAATTTAGCCCATGCTGGAGCATCTGTCGACCTGACAATTTTCTCACTTCACCTTGCAGGAGTTTCATCAATCCTGGGGGCCATTAATTTTATTACTACAATTATCAACATGAAACCGCCTGCCATTACACAATACCAAACCCCTCTGTTTGTATGAGCTGTTTTAGTCACCGCTGTTCTGCTACTCCTATCCCTGCCAGTCCTAGCTGCAGGAATTACGATACTTCTGACTGACCGAAACTTAAATACAACATTCTTTGACCCTGCAGGAGGCGGAGACCCAATCCTCTACCAACATCTATTCTGATTCTTTGGCCACCCAGAAGTATACATTTTAATCTTACCAGGATTTGGAATAATCTCACACATTGTTGCTTATTATTCCGGTAAGAAAGAACCATTTGGGTATATAGGAATGGTTTGAGCAATGATGGCTATCGGGCTTCTAGGATTCATTGTATGAGCACACCATATGTTTACAGTAGGAATAGACGTAGACACCCGTGCTTACTTCACTTCCGCCACAATAATCATCGCAATTCCAACTGGGGTAAAAGTATTCAGCTGACTAGCCACATTACATGGAGGAGCCATCAAATGAGAAACCCCCCTCCTTTGAGCCCTAGGTTTTATTTTCCTATTTACAGTTGGTGGTCTAACAGGCATCGTACTAGCAAACTCATCAATCGACATTGTATTACATGACACATACTATGTAGTAGCTCATTTCCACTATGTTCTATCCATAGGAGCAGTCTTTGCTATTATAGGGGGCTTTGTACACTGATTCCCCCTGTTCTCAGGATATACACTGCACGACACATGAACCAAAGTACACTTCGGAATCATATTCGTAGGGGTAAACCTAACCTTCTTCCCACAACATTTCCTAGGATTGGCAGGAATACCACGACGTTATTCAGACTACCCAGATGCCTACACCCTATGAAACACAATCTCCTCTATTGGGTCACTAATCTCCCTCACAGCCGTAGTTCTATTCCTATTTATTCTCTGAGAAGCATTTACTGCCAAACGAGAGGTAAAATGAGTGGAACTCACAGAAACAAATGTTGAATGACTACACGGATGTCCTCCACCATACCACACATTCGAAGAACCAGCGTACGTCCGAGTTCAACCGCCC
074_17_Anguilla_australis_australis          GTGGCAATCACCCGTTGATTCTTTTCTACTAATCACAAAGACATTGGCACCCTATATCTAGTATTTGGTGCCTGAGCCGGAATAGTGGGCACCGCACTAAGCCTTCTAATCCGTGCCGAACTAAGTCAACCTGGCGCCCTTCTTGGAGATGACCAAATTTACAATGTCATCGTCACAGCGCATGCCTTTGTTATGATTTTCTTTATAGTAATGCCAGTAATAATCGGAGGATTTGGCAACTGACTCGTGCCGCTAATAATCGGCGCCCCAGACATAGCATTCCCCCGAATAAACAACATAAGCTTCTGACTTTTACCCCCATCATTTCTTCTACTACTAGCCTCCTCAGGAGTAGAAGCTGGGGCTGGTACAGGTTGAACTGTATATCCACCTCTAGCTGGAAACTTAGCTCACGCCGGAGCATCTGTTGACCTAACAATTTTCTCACTTCACCTTGCAGGTATTTCATCAATTCTAGGAGCCATTAACTTTATTACCACAATTATTAATATAAAACCGCCTGCCATCACACAATACCAAACCCCTCTGTTTGTATGAGCCGTTTTAGTAACTGCTGTTCTGCTCCTTCTATCCCTACCAGTCCTAGCCGCAGGGATTACAATGCTTCTAACTGACCGAAATCTAAATACAACCTTCTTTGACCCTGCAGGGGGTGGAGACCCAATTCTCTACCAACACCTGTTCTGATTCTTCGGCCACCCAGAAGTATACATTTTAATCTTACCAGGATTTGGAATGATCTCACACATTGTTGCTTACTACTCCGGTAAAAAAGAACCATTTGGGTATATAGGAATGGTCTGAGCAATGATGGCTATTGGACTACTAGGATTCATTGTATGAGCACACCATATGTTTACAGTAGGAATAGATGTAGACACCCGTGCTTACTTTACTTCCGCCACAATAATTATCGCAATTCCAACTGGGGTAAAAGTATTCAGCTGACTAGCCACATTGCATGGAGGAGTCATCAAATGAGAAACCCCACTTCTTTGAGCTTTAGGCTTTATTTTCCTATTTACAGTTGGAGGCCTAACAGGTATCGTACTAGCAAACTCATCAATCGATATTGTATTACATGACACATACTATGTAGTAGCCCATTTCCATTATGTTTTATCCATAGGAGCAGTATTTGCCATTATAGGAGGCTTCGTACACTGATTCCCCTTATTTTCGGGTTACACACTACACGACACATGAACCAAAGTACACTTTGGAATTATGTTCGTAGGAGTAAACCTAACCTTCTTCCCACAACATTTCCTAGGTTTAGCAGGAATGCCACGGCGTTACTCAGACTACCCAGATGCCTATACCCTATGAAATACAATCTCCTCTATTGGTTCCCTAATTTCTCTCACAGCTGTAGTCCTGTTCCTATTTATCCTCTGAGAAGCATTTACTGCCAAACGAGAAGTAAAATGAGTGGAACTTACAGAAACAAATGTTGAATGACTACACGGGTGTCCTCCACCATATCACACATTCGAAGAACCAGCGTACGTCCGAGTTCAACCACCA
074_18_Anguilla_australis_schmidtii          GTGGCAATCACCCGTTGATTCTTTTCTACTAATCACAAAGACATTGGCACCCTATATCTAGTATTTGGTGCCTGAGCCGGAATAGTGGGCACCGCACTAAGCCTTCTAATCCGTGCCGAACTAAGTCAACCTGGCGCCCTTCTTGGAGATGACCAAATTTACAATGTCATCGTCACAGCGCATGCCTTTGTTATGATTTTCTTTATAGTAATGCCAGTAATAATCGGAGGATTTGGCAACTGACTCGTGCCGCTAATAATCGGCGCCCCAGACATAGCATTCCCCCGAATAAACAACATAAGCTTCTGACTTTTACCCCCATCATTTCTTCTACTACTAGCCTCCTCAGGAGTAGAAGCTGGGGCTGGTACAGGTTGAACTGTATATCCACCTCTAGCTGGAAACTTAGCTCACGCCGGAGCATCTGTTGACCTAACAATTTTCTCACTTCACCTTGCAGGTATTTCATCAATTCTAGGAGCCATTAACTTTATTACCACAATTATTAATATAAAACCGCCTGCCATCACACAATACCAAACCCCTCTGTTTGTATGAGCCGTTTTAGTAACTGCTGTTCTGCTCCTTCTATCCCTACCAGTCCTAGCCGCAGGGATTACAATGCTTCTAACTGACCGAAATCTAAATACAACCTTCTTTGACCCTGCAGGGGGTGGAGACCCAATTCTCTACCAACACCTGTTCTGATTCTTCGGCCACCCAGAAGTATACATTTTAATCTTACCAGGATTTGGAATGATCTCACACATTGTTGCTTACTACTCCGGTAAAAAAGAACCATTTGGGTATATAGGAATGGTCTGAGCAATGATGGCTATTGGACTACTAGGATTCATTGTATGAGCACACCATATGTTTACAGTAGGAATAGATGTAGACACCCGTGCTTACTTTACTTCCGCCACAATAATTATCGCAATTCCAACTGGGGTAAAAGTATTCAGCTGACTAGCCACATTGCATGGAGGAGTCATCAAATGAGAAACCCCACTTCTTTGAGCTTTAGGCTTTATTTTCCTATTTACAGTTGGAGGCCTAACAGGTATCGTACTAGCAAACTCATCAATCGATATTGTATTACATGACACATACTATGTAGTAGCCCATTTCCATTATGTTTTATCCATAGGAGCAGTATTTGCCATTATAGGAGGCTTCGTACACTGATTCCCCTTATTTTCGGGTTACACACTACACGACACATGAACCAAAGTACACTTTGGAATTATGTTCGTAGGAGTAAACCTAACCTTCTTCCCACAACATTTCCTAGGTTTAGCAGGAATGCCACGGCGTTACTCAGACTACCCAGATGCCTATACCCTATGAAATACAATCTCCTCTATTGGTTCCCTAATTTCTCTCACAGCTGTAGTCCTGTTCCTATTTATCCTCTGAGAAGCATTTACTGCCAAACGAGAAGTAAAATGAGTGGAACTTACAGAAACAAATGTTGAATGACTACACGGGTGTCCTCCACCATATCACACATTCGAAGAACCAGCGTACGTCCGAGTTCAACCACCA
074_19_Anguilla_luzonensis                   GTGGCAATCACCCGTTGATTCTTTTCTACTAATCACAAAGACATTGGTACCCTATATCTAGTATTTGGTGCCTGAGCCGGAATAGTGGGAACCGCACTAAGCCTTCTAATCCGTGCCGAATTAAGTCAACCAGGCGCCCTTCTTGGAGATGACCAAATTTACAATGTCATCGTCACAGCGCATGCCTTTGTAATGATTTTCTTTATAGTAATACCAGTAATAATTGGAGGATTTGGCAACTGACTTGTACCATTAATGATTGGCGCTCCAGACATAGCATTTCCACGAATAAACAACATAAGCTTTTGACTCTTACCCCCATCATTTCTTCTTCTACTAGCCTCCTCAGGAGTAGAAGCTGGGGCTGGTACAGGTTGAACTGTATATCCGCCTCTAGCTGGAAACCTAGCCCACGCCGGGGCATCTGTTGACCTGACAATTTTCTCACTTCACCTTGCAGGAATTTCATCAATCCTAGGGGCCATTAATTTTATTACTACAATTATTAACATGAAACCGCCTGCCATTACACAATACCAAACCCCTCTATTTGTATGAGCTGTTTTAGTCACTGCTGTTCTACTTCTACTATCCCTGCCAGTCCTAGCTGCAGGAATTACAATACTTCTGACTGACCGAAACTTAAATACAACCTTCTTTGATCCTGCAGGGGGTGGAGACCCGATCCTTTACCAACACCTATTCTGATTCTTTGGCCACCCAGAAGTATACATTTTAATCTTACCAGGATTTGGAATAATCTCACACATTGTTGCTTATTATTCCGGTAAAAAAGAACCATTTGGGTATATAGGAATGGTCTGAGCAATAATGGCTATCGGACTTCTAGGATTCATTGTATGAGCACACCATATGTTTACAGTAGGAATAGACGTAGACACCCGCGCTTACTTCACTTCCGCCACAATAATCATTGCAATTCCAACCGGAGTAAAAGTATTCAGCTGACTAGCCACATTACACGGAGGGGTCATCAAATGAGAAACCCCACTCCTTTGAGCTTTAGGTTTTATTTTCCTATTTACAGTCGGTGGTCTAACAGGTATCGTACTAGCAAACTCATCAATCGACATTGTACTACATGACACATACTATGTAGTAGCTCATTTCCATTATGTTCTGTCCATAGGGGCAGTCTTTGCTATTATAGGGGGCTTTGTACACTGATTCCCCCTGTTCTCAGGATATACAATGCACAACACATGAACCAAAGTACACTTCGGAATTATATTCGTAGGAGTAAACCTAACCTTCTTTCCACAACATTTCCTAGGATTGGCAGGAATACCACGACGTTATTCAGACTACCCAGATGCCTACACCCTATGAAACACAATTTCCTCTATTGGATCACTAATTTCCCTCACAGCCGTAGTCCTATTCCTATTTATCCTCTGAGAAGCATTTACTGCCAAACGGGAAGTAAAATGAGTAGAACTCACAGAAACAAATGTTGAATGATTACACGGATGTCCTCCACCATACCACACATTCGAAGAACCAGCATACGTCCGAGTTCAACCGCCA
074_20_Leptocephalus_sp_larvae               GTGGCAATCACCCGCTGATTCTTTTCCACTAATCACAAAGACATTGGCACCCTATATCTAGTATTTGGTGCTTGAGCCGGCATAGTAGGAACTGCCCTAAGCCTACTAATTCGAGCCGAACTAAGCCAACCCGGGGCCCTCCTTGGGGATGATCAAATTTATAATGTAATTGTTACGGCACATGCCTTCGTAATAATCTTCTTTATAGTAATACCAGTAATGATCGGTGGGTTTGGTAACTGACTAATTCCACTAATGATCGGGGCCCCAGATATAGCATTCCCACGAATAAATAACATAAGCTTCTGACTCCTCCCCCCCTCATTTCTTTTATTATTGGCCTCATCCGGAGTTGAAGCCGGGGCGGGGACCGGATGAACTGTTTATCCCCCTCTGGCAGGTAACCTGGCTCACGCCGGGGCGTCAGTAGACCTGACAATCTTCTCCCTCCACCTCGCAGGTGTATCATCCATTCTAGGTGCCATTAATTTTATTACTACAATTATTAATATAAAACCCCCAGCCATTACGCAATACCAGACACCCCTATTCGTGTGAGCTGTTTTAGTAACAGCCGTACTACTACTACTATCCCTGCCCGTCCTTGCCGCAGGTATTACAATGCTACTAACAGATCGAAATTTAAACACAACATTCTTTGATCCAGCAGGCGGAGGAGACCCAATTCTCTACCAACACCTATTCTGATTTTTCGGGCACCCGGAAGTTTACATTTTAATTTTACCCGGATTCGGGATAATTTCCCACATCGTTGCCTACTACGCCGGTAAAAAAGAACCATTCGGGTATATAGGAATAGTATGGGCTATGATGGCCATCGGACTCCTTGGCTTCATTGTTTGAGCACACCATATGTTTACAGTTGGAATGGACGTAGATACTCGAGCCTACTTTACATCAGCCACAATAATTATTGCCATCCCCACGGGGGTAAAAGTCTTCAGCTGGCTGGCCACCCTGCACGGAGGGTCTATTAAATGAGAAACCCCCCTGCTGTGGGCCCTGGGGTTTATTTTCCTGTTTACAGTAGGAGGTCTGACAGGCATCATCCTGGCAAACTCATCTATCGACATTGTACTACACGACACATACTATGTTGTTGCACACTTCCACTACGTCCTATCCATAGGGGCCGTATTTGCAATCATGGGCGGCTTTGTCCACTGATTTCCCCTCTTTACCGGCTACACACTGCACAACACCTGAACTAAGATCCACTTTGGAGTTATATTTATTGGGGTTAATCTAACCTTCTTCCCACAACATTTCCTAGGGTTAGCAGGCATACCTCGACGCTACTCCGACTACCCAGATGCATACACCCTGTGAAACACAGTATCATCTATTGGCTCCCTCGTGTCTTTAACTGCCGTCATTTTATTCTTATTTATCTTATGAGAAGCATTTGCTGCCAAACGGGAGGTGAAATGAGTAGAACTGACCGTTTCAAACGTCGAATGACTACATGGATGCCCCCCACCTTATCACACATTTGAAGAGCCGGCATACGTGCGAGTACACCCAGCA
074_21_Anguilla_bengalensis_bengalensis      GTGGCAATCACCCGTTGATTCTTTTCTACTAATCACAAAGACATTGGTACCCTATATCTAGTATTTGGTGCCTGAGCCGGAATGGTGGGAACCGCACTAAGCCTTCTAATCCGTGCTGAATTAAGTCAACCAGGCGCCCTTCTTGGAGATGACCAAATTTACAATGTCATCGTCACAGCGCATGCTTTTGTAATAATTTTCTTTATAGTAATACCAGTAATAATTGGAGGATTTGGCAACTGACTCGTGCCATTAATGATCGGCGCTCCAGACATAGCATTTCCCCGAATAAACAACATAAGCTTCTGACTCCTACCACCATCATTTCTTCTTCTACTAGCCTCCTCAGGAGTAGAAGCTGGGGCTGGTACAGGTTGAACTGTATATCCGCCTCTAGCTGGAAACCTAGCCCACGCCGGAGCGTCTGTTGACCTGACAATTTTCTCACTTCACCTTGCAGGAATTTCATCAATCCTGGGGGCCATTAATTTTATCACTACAATTATTAACATGAAACCGCCTGCCATTACACAATACCAAACCCCTCTGTTTGTATGAGCTGTTTTAGTCACCGCTGTTCTGTTACTCTTATCCCTGCCAGTCCTAGCTGCAGGAATTACAATACTTCTGACCGACCGAAACTTAAATACAACCTTCTTTGACCCTGCAGGGGGTGGAGACCCAATCCTCTACCAACACCTATTCTGATTCTTTGGCCACCCAGAAGTATACATTTTAATCTTACCAGGATTCGGAATAATCTCACACATTGTTGCTTATTATTCCGGTAAGAAAGAACCATTTGGGTATATAGGAATAGTCTGAGCAATAATGGCTATCGGACTTCTAGGATTCATTGTATGAGCACACCACATGTTTACAGTAGGAATAGACGTAGACACCCGTGCTTACTTCACTTCCGCCACAATAATCATCGCAATTCCAACTGGAGTAAAAGTATTCAGCTGACTAGCCACATTACACGGAGGAGTCATCAAATGAGAAACCCCACTCCTTTGAGCCCTAGGTTTTATTTTCCTATTTACAGTTGGTGGCCTGACAGGTATCGTACTAGCAAACTCATCAATCGATATTGTATTACATGACACATACTATGTAGTAGCTCATTTCCATTATGTTCTATCCATAGGGGCAGTCTTTGCTATTATAGGGGGTTTCGTACACTGATTCCCTCTGTTCTCAGGATATACACTGCACAACACATGAACCAAAGTACACTTCGGAATTATATTTGTAGGAGTAAATCTAACCTTCTTCCCACAACATTTCCTAGGATTAGCAGGAATACCACGACGTTATTCAGACTACCCAGATGCCTACACCCTGTGAAACACAATCTCCTCTATTGGATCACTAATCTCCCTCACAGCCGTAGTCTTGTTCCTATTTATCCTCTGAGAAGCATTTACTGCCAAACGAGAAGTAAAATGAGTAGAACTCACAGAAACAAATGTTGAATGACTACACGGATGTCCTCCACCATACCACACATTCGAAGAACCAGCGTACGTCCGAGTTCAACCACCA
075_01_Pythonichthys_micropththalmus         GTGACAATCACCCGTTGATTTTTCTCCACCAACCACAAAGATATCGGCACCCTCTACCTAATCTTTGGTGCTTGAGCCGGAATAGTAGGAACAGCACTAAGCCTATTAATTCGAGCCGAACTAAGCCAACCTGGCGCGCTACTCGGCGACGATCAGATTTATAATGTTATCGTTACAGCTCACGCCTTCGTAATAATTTTCTTTATAGTAATACCCATTATAATTGGAGGCTTTGGCAACTGACTCCTGCCTTTGATGATTGGGGCTCCTGACATGGCCTTCCCCCGAATAAACAACATGAGCTTCTGACTTCTCCCCCCCTCCTTCCTCCTACTCCTTGCCTCCTCTGGCGTAGAAGCAGGTGCAGGTACTGGGTGGACCGTCTACCCGCCCCTCGCAGGCAATCTCGCCCACGCCGGGGCATCCGTCGACCTAACAATCTTCTCCCTCCATCTTGCCGGTGTGTCTTCTATCCTTGGGGCGATTAATTTTATTACCACAATCATTAACATGAAGCCCCCAGCCATTACACAATATCAAACACCCCTATTTATTTGAGCAGTCCTCATCACGGCTGTTCTACTACTTCTGTCTCTTCCAGTTCTCGCGGCAGGAATTACCATGCTTTTAACTGACCGAAACCTAAACACAACCTTCTTCGACCCGGCAGGAGGAGGAGACCCAATTCTATATCAGCACCTCTTCTGATTCTTTGGTCACCCCGAAGTATACATTCTAATTCTACCAGGATTTGGCATCATCTCACATATTGTAGCTTACTACGCCGGAAAGCCCCAACCCTTCGGCTATATGGGAATAGTTTGAGCAATAATAGCCATCGGACTTCTAGGTTTCATTGTCTGAGCACACCACATGTTCACGGTAGGAATAGACGTAGATACCCGGGCCTACTTCACATCTGCCACAATAATTATTGCCATCCCAACTGGAGTAAAAGTATTTAGCTGACTAGCCACACTTCATGGGGGCTCAATCAAATGAGAAACCCCCCTCCTATGAGCACTCGGCTTCATTTTCCTATTTACAGTAGGAGGCCTAACCGGAGTTGTCCTAGCCAACTCATCCATCGACATTATGCTCCACGACACATACTACGTTGTAGCTCACTTCCACTATGTATTGTCCATGGGGGCTGTATTCGCAATTATAGGAGGATTCGTACACTGATTCCCCCTATTCTCAGGCTATACCCTACACGACACCTGAACAAAAATCCACTTTGGAGTAATATTTGTAGGAGTAAATTTAACCTTCTTCCCTCAACACTTCCTAGGCCTAGCAGGAATACCTCGACGATACTCCGACTATCCAGATGCATATACCCTGTGAAATACTGTTTCATCAATTGGATCCCTCATCTCACTAACCGCTGTAATCCTATTCCTATTTATCCTATGAGAAGCCTTTGCTGCCAAACGGGAAGTAAAAGGAGTGGCAATAACAACGACAAACGTAGAATGACTACACGGATGTCCTCCACCATATCACACCTTTGAAGAACCCGGCTACGTACGAGTTCACCCATCA
076_01_Moringua_microchir                    GTGGCAATCACCCGTTGATTCTTCTCTACTAACCATAAAGACATTGGCACCCTATACTTAGTTTTCGGTGCATGAGCCGGCATGGTAGGGACTGCATTAAGCCTCCTAATCCGAGCCGAACTTAGTCAGCCCGGGGCTCTCCTTGGGGATGATCAAATTTACAATGTCATCGTCACAGCACATGCTTTTGTGATGATTTTCTTTATAGTAATGCCAGTAATGATCGGGGGGTTCGGTAACTGACTCGTACCATTAATAATTGGCGCCCCTGACATAGCATTTCCTCGGATAAACAATATGAGTTTCTGATTATTGCCCCCCTCATTCTTGCTCCTATTAGCCTCATCAGGCGTGGAAGCTGGAGCAGGCACTGGATGAACTGTGTACCCCCCGCTAGCCGGGAATCTAGCGCATGCCGGAGCATCTGTTGATCTAACTATTTTTTCACTACACCTCGCAGGTGTCTCATCCATTTTAGGGGCTATTAACTTCATCACTACAATTTTAAACATGAAGCCCCCCGCAATCACACAATACCAAACCCCATTATTTGTGTGAGCTGTCCTTGTAACAGCAGTACTTCTTCTCCTTTCTCTCCCCGTATTGGCAGCTGGTATTACAATACTACTGACAGACCGAAATCTAAACACAACATTCTTCGACCCCGCCGGGGGAGGAGATCCAATCCTCTACCAACACCTATTCTGATTTTTTGGGCACCCAGAAGTGTATATTCTAATCTTACCAGGGTTTGGAATAATTTCACACATTGTTGCCTATTATGCAGGTAAAAAAGAACCATTCGGATACATGGGCATGGTTTGAGCCATAATAGCTATTGGGCTCCTTGGGTTCATCGTGTGGGCCCACCATATGTTTACGGTAGGAATGGATGTAGACACTCGCGCTTATTTCACATCAGCCACAATAATTATTGCAATCCCCACAGGGGTGAAAGTATTCAGCTGACTGGCTACCCTGCATGGAGGGGCTATTAAATGAGAGACCCCACTTCTCTGAGCACTAGGGTTCATCTTCCTGTTTACCGTCGGAGGGCTTACCGGCATCGTGCTAGCAAACTCATCAATCGACATTGTGCTTCATGATACATACTATGTTGTAGCACATTTTCACTATGTATTGTCCATAGGAGCTGTATTTGCAATCATGGGAGGCTTCGTGCACTGATTTCCACTATTCACAGGTTACACCCTGCATAGTACATGAACTAAAATCCACTTCGGAGTAATATTCATTGGAGTAAACCTAACATTCTTCCCACAACACTTCCTAGGCCTCGCAGGCATGCCACGGCGCTACTCCGACTACCCCGACGCCTACACCCTCTGAAACACGATCTCCTCTATCGGCTCCCTAGTATCGCTTACGGCAGTAGTATTATTTTTATTTATCCTGTGAGAGGCTTTCTCAGCCAAACGACAGGTAAAATGGGTAGAACTAACACTCACAAACGTTGAGTGACTGCATGGATGTCCACCCCCCTACCACACATTTGAAGAGCCAGGATACGTTCGAGTGCATCCGGCC
076_02_Moringua_edwardsi                     GTGGCAATCACCCGTTGATTCTTCTCTACTAATCATAAAGACATTGGCACCCTATACCTAGTTTTCGGTGCATGAGCTGGCATAGTAGGAACCGCATTAAGCCTACTAATCCGAGCCGAACTAAGCCAGCCCGGAGCACTTCTTGGAGACGACCAGATCTATAATGTTATCGTCACAGCACATGCTTTCGTAATAATTTTCTTTATAGTAATACCAGTAATGATCGGGGGGTTCGGCAACTGGCTTGTACCATTAATAATTGGCGCCCCCGATATGGCATTTCCACGAATAAACAACATAAGCTTCTGACTCCTGCCTCCTTCATTCTTACTCTTACTAGCCTCCTCAGGCGTAGAAGCTGGGGCCGGCACCGGATGAACTGTCTACCCCCCATTGGCCGGGAACCTAGCTCACGCCGGAGCATCCGTTGATTTGACTATCTTTTCACTTCACCTCGCAGGTGTTTCATCAATCTTAGGAGCCATCAACTTTATTACCACAATTTTAAATATAAAACCCCCCGCCATTACACAGTACCAAACCCCTCTATTTGTATGGGCCGTTCTTGTAACAGCAGTCCTTCTTCTCCTATCTCTCCCCGTACTAGCAGCTGGAATTACAATATTACTAACAGACCGAAACTTAAACACAACATTCTTTGACCCCGCCGGAGGAGGAGACCCAATTCTCTACCAACACCTATTCTGATTTTTCGGGCACCCAGAAGTATATATTCTAATCTTACCAGGCTTTGGAATAATTTCGCATATCGTTGCCTACTACGCTGGTAAAAAAGAGCCCTTTGGGTATATGGGTATAGTCTGAGCAATAATAGCTATTGGACTCCTTGGGTTCATCGTGTGGGCTCACCATATGTTTACAGTGGGAATAGACGTAGACACCCGCGCCTACTTTACATCAGCTACAATAATCATTGCAATCCCCACGGGAGTAAAAGTATTTAGCTGATTAGCCACCCTGCACGGAGGGGCCATTAAATGAGAAACCCCCCTCCTCTGAGCATTAGGGTTTATCTTCCTATTTACCGTTGGAGGACTAACTGGCATTGTACTAGCAAATTCATCAATCGATATTGTACTTCACGACACCTACTATGTTGTAGCACATTTCCACTATGTATTATCCATAGGTGCTGTATTTGCAATTATAGGCGGTTTCGTACATTGATTCCCATTATTCACAGGCTACACACTTCACAGTACATGAACCAAAATTCACTTCGGAGTAATATTTGTTGGAGTAAACCTAACATTCTTTCCACAACACTTCCTAGGCCTCGCAGGAATGCCACGACGCTACTCTGACTACCCAGACGCTTACACCCTTTGAAATACAGTCTCATCCATCGGCTCCCTAGTTTCTCTCACAGCAGTAGTACTATTTTTATTTATTTTATGGGAAGCCTTTTCCGCTAAACGACAAGTAAAATGAGTAGAGCTAACACTTACAAATGTTGAATGATTGCACGGTTGTCCACCCCCATACCATACCTTTGAAGAACCCGGATATGTCCGAGTACACCCAGCC
077_01_Thalassenchelys_sp                    GTGGCAATCACCCGCTGATTCTTCTCAACTAATCACAAAGATATTGGTACCCTATACCTAGTATTTGGCGCCTGAGCCGGCATGGTCGGCACTGCCCTAAGCTTGCTAATTCGAGCCGAACTAAGCCAACCGGGGGCCTTACTTGGAGATGACCAAATTTATAATGTCATCGTCACGGCACATGCCTTCGTAATAATCTTCTTTATAGTGATGCCAGTAATAATCGGAGGATTTGGAAACTGGCTTATTCCCCTAATGATCGGAGCCCCGGACATGGCCTTCCCCCGAATGAATAACATAAGCTTCTGGCTGCTCCCCCCATCATTTCTACTTCTACTAGCCTCTTCAGGTGTTGAAGCCGGAGCAGGTACCGGATGAACAGTCTATCCCCCTCTAGCTGGAAACTTAGCCCACGCCGGAGCATCCGTCGACTTAACTATCTTCTCCCTCCACCTCGCAGGGATTTCCTCTATTCTAGGAGCTATCAACTTTATCACTACAATTATCAATATAAAACCCCCAGCCATCTCACAATACCAAACTCCTTTATTCGTGTGGGCCGTACTTGTAACCGCTGTACTCCTACTTCTATCTCTACCCGTACTAGCGGCAGGTATTACGATACTACTAACAGACCGAAATCTAAACACAACCTTCTTTGACCCCGCGGGAGGAGGAGACCCTATCCTCTATCAACACCTGTTCTGATTCTTCGGGCACCCCGAAGTATATATTTTAATTTTACCTGGTTTCGGAATAATCTCACATATCGTGGCCTACTATGCAGGTAAAAAAGAGCCTTTCGGCTATATAGGAATAGTATGGGCTATGATGGCCATTGGACTTCTTGGGTTTATTGTATGAGCCCACCATATGTTTACGGTAGGAATAGACGTAGACACCCGAGCCTACTTTACATCCGCTACAATAATTATCGCCATCCCAACGGGCGTAAAAGTGTTTAGCTGACTGGCTACCCTACACGGAGGATCAATTAAATGGGAAACCCCCCTACTCTGAGCCCTAGGTTTTATCTTCCTATTTACAGTTGGAGGCCTGACAGGAATCGTATTAGCAAACTCATCTATCGACATCGTCCTACACGACACATATTACGTAGTAGCACACTTCCATTATGTTTTATCCATAGGAGCTGTGTTCGCAATCATGGGAGGGTTCGTACATTGATTCCCACTATTCACCGGCTATACCCTTCATGACACCTGAACTAAAATCCACTTTGGAGTTATGTTCATCGGTGTTAACCTAACCTTCTTTCCCCAACACTTCCTTGGTCTAGCAGGCATGCCACGACGCTACTCCGACTACCCAGATGCTTACACCCTATGAAACACCGTATCATCAATCGGGTCCCTAGTGTCACTAACTGCCGTAATCCTATTCCTATTCATCTTATGAGAAGCATTCGCTGCCAAACGAGAAGTTAAAGGAGTAGAACTAACAGTATCAAACGTTGAATGACTACATGGCTGCCCACCCCCCTACCACACATTCGAAGAGCCAGCCTACGTCCGAGTCCACCCAGCA
077_02_Robinsia_catherinae                   GTGGCAATCACCCGTTGATTTTTCTCTACAAATCACAAAGACATCGGTACCCTATATTTAGTATTTGGTGCTTGGGCCGGCATAGTAGGAACAGCCCTAAGCCTACTAATTCGGGCCGAACTGAGTCAACCAGGAGCCCTCCTTGGAGATGACCAAATTTATAATGTTATCGTTACAGCACATGCTTTCGTAATGATTTTCTTTATAGTAATGCCAGTAATGATCGGAGGGTTTGGAAACTGACTTATCCCCCTGATAATCGGCGCCCCTGACATGGCATTCCCACGAATAAATAATATAAGCTTTTGACTTCTTCCCCCCTCTTTTCTTCTACTGCTTGCATCCTCTGGGGTAGAGGCGGGGGCGGGAACAGGATGAACCGTTTACCCACCTTTGGCCGGTAACCTGGCCCATGCCGGAGCATCAGTTGATTTAACCATCTTCTCCCTCCACTTGGCTGGGGTCTCTTCTATTCTTGGGGCCATTAACTTCATTACCACAATTATTAACATAAAACCCCCTGCCATCACACAATATCAAACCCCNCTATTTGTATGAGCAGTCTTAATCACGGCCGTACTTCTTCTGCTCTCCCTTCCAGTGCTTGCTGCCGGGATTACTATATTATTAACAGACCGGAACCTAAACACAACATTCTTCGACCCAGCCGGGGGCGGAGACCCAATTCTTTACCAGCACCTATTCTGGTTCTTCGGCCACCCAGAAGTATATATTTTAATTATCCCCGGGTTCGGGATGATCTCTCACATCGTTGCCTACTACGCGGGCAAGAAAGAACCTTTCGGCTACATAGGAATAGTATGAGCAATGATGGCAATCGGGCTGCTGGGGTTTATCGTCTGGGCTCATCACATGTTTACAGTGGGAATAGACGTAGACACCCGTGCTTATTTTACATCCGCCACAATAATCATCGCAATCCCAACTGGGGTAAAAGTCTTCAGCTGATTGGCCACCCTTCATGGGGGCTCTATCAAATGAGAAACCCCTATGCTATGAGCACTTGGGTTTATCTTTCTTTTTACAGTCGGCGGCCTCACCGGGATCGTGCTGGCAAACTCATCCATTGATATTGTACTACACGACACATACTACGTAGTAGCACACTTCCACTATGTCCTATCTATAGGAGCTGTGTTCGCGATCATAGGAGGATTTGTTCACTGATTCCCCCTATTTGCAGGGTACACACTTCATGACACATGANNTAAAATTCACTTCGGGGTAATATTTGTTGGGGTTAATCTAACTTTCTTCCCACAGCACTTCCTTGGACTAGCGGGTATGCCACGGCGCTACTCAGATTATCCGGATGCCTATACCCTGTGAAACACAATCTCATCAATTGGCTCATTAATCTCACTAACGGCAGTCGTACTATTCCTTTTTATCCTATGAGAAGCATTTACTGCTAAACGGGAAGTTAAATGAGTAGAACTAACAGAATCTAATGTGGAATGACTCCACGGATGCCCACCACCTTATCACACATTTGAAGAGCCAGCCTACGTTCGAGTGCATCCCGCA
077_03_Kaupichthys_hyoproroides              GTGGCAATCACTCGTTGGTTCTTCTCTACAAACCACAAAGACATTGGCACCCTTTATCTAGTATTTGGTGCTTGAGCTGGAATAGTAGGAACCGCACTAAGCCTATTAATTCGAGCTGAGTTAAGTCAGCCTGGGGCCCTCCTAGGAGATGATCAGATCTACAATGTCATCGTTACGGCACATGCTTTCGTTATAATTTTCTTTATAGTAATGCCCGTAATAATCGGCGGGTTCGGAAACTGATTAGTACCATTAATAATCGGCGCCCCCGATATGGCCTTCCCACGAATAAATAACATAAGCTTTTGGCTCCTGCCCCCGTCCTTCCTGCTCCTCCTCGCATCTTCGGGGGTAGAAGCTGGCGCAGGAACTGGATGAACAGTTTATCCTCCTTTAGCCGGAAACTTAGCCCACGCTGGAGCATCAGTTGACCTAACCATTTTCTCTTTACACCTAGCGGGTGTATCTTCAATTCTAGGAGCAATCAACTTTATCACCACTATTATTAACATAAAACCCCCAGCAATGACACAATATCAAACACCCCTATTTGTGTGAGCTGTATTAGTCACGGCTGTCCTCCTGCTATTATCTCTCCCAGTACTTGCCGCTGGTATTACAATACTGTTAACAGACCGAAACTTAAATACAACATTCTTCGACCCAGCCGGAGGTGGAGACCCTATCCTATATCAACACTTATTTTGATTCTTTGGTCACCCAGAAGTATATATTCTAATTATCCCAGGATTCGGCATGATTTCACACATTGTTGCCTATTATGCAGGTAAAAAGGAACCATTTGGGTACATAGGAATAGTATGAGCAATAATAGCCATCGGTTTATTAGGCTTTATCGTATGAGCCCATCACATATTCACAGTTGGTATAGATGTTGACACTCGTGCATACTTTACATCCGCCACAATAATTATTGCTATTCCAACAGGGGTAAAAGTATTTAGCTGACTAGCCACACTTCATGGAGGATCGATTAAATGAGAAACCCCCCTCTTATGAGCGCTAGGGTTTATCTTCTTGTTCACAGTTGGAGGTCTTACCGGAATTGTGTTAGCAAACTCATCAATTGACATTGTACTACACGACACATACTATGTAGTAGCACACTTCCACTATGTTCTATCCATAGGAGCTGTCTTTGCGATTATGGGCGGATTCGTACACTGATTCCCACTATTCACAGGATATACACTTCATGATACATGAACTAAAATTCACTTCGGAGTAATATTTGTAGGAGTTAACCTAACCTTTTTCCCACAACACTTTCTTGGTCTAGCAGGCATGCCCCGACGTTACTCAGACTACCCAGACGCTTATACCCTGTGAAACACAATCTCATCAATCGGATCATTAGTGTCATTAACAGCTGTAGTATTATTTCTCTTCATCTTATGAGAAGCATTTACTGCTAAACGAGAGGTAAAATGAGTAGAACTAACATCCTCCAATGTAGAATGACTTAACGGCTGCCCACCCCCCTACCACACCTTCGAAGAGCCAGCCTATGTTCGAGTCCACATTTCA
078_01_Myroconger_compressus                 GTGGCAATTACCCGTTGATTCTTCTCCACTAACCATAAAGATATTGGCACCCTTTATCTCGTATTTGGCGCCTGAGCTGGAATAGTAGGAACCGCATTAAGCCTACTAATCCGAGCCGAACTTAGTCAACCCGGAGCCCTTCTTGGCGACGACCAAATTTATAATGTCATCGTCACAGCACACGCCTTCGTCATAATCTTCTTTATAGTTATACCCGTAATAATTGGGGGGTTCGGTAACTGGCTTGTTCCATTAATAATTGGAGCTCCCGATATAGCATTCCCGCGAATAAATAATATAAGCTTCTGGCTTCTGCCCCCTTCGTTTTTACTACTTCTAGCCTCCTCTGGGGTAGAAGCAGGGGCCGGAACCGGGTGAACAGTATATCCCCCTCTGGCAGGTAATCTCGCCCACGCCGGCGCCTCAGTTGATCTAACCATCTTTTCTTTACACCTAGCGGGTGTCTCCTCGATCCTGGGCGCAATTAACTTCATTACCACTATCATTAATATAAAACCCCCAGCTATTACACAATACCAAACCCCTTTATTTGTCTGAGCAGTATTAGTCACTGCTGTTCTACTACTTCTTTCCCTCCCCGTACTAGCTGCAGGAATTACAATACTATTAACTGACCGAAACCTAAACACAACATTTTTTGACCCGGCAGGAGGGGGAGACCCAATTCTGTATCAACACCTATTCTGATTCTTCGGACACCCAGAGGTTTACATTTTGATTTTACCCGGGTTCGGAATTATTTCACATATTGTTGCCTATTATGCTGGAAAGCCTCAACCATTTGGTTATATGGGCATAGTATGGGCAATGATGGCAATTGGTCTTCTAGGCTTCATTGTATGGGCTCACCACATGTTCACCGTTGGTATAGACGTTGATACTCGTGCCTATTTTACATCGGCTACAATAATTATTGCTATTCCAACCGGGGTAAAAGTTTTCAGCTGACTTGCTACACTCCACGGAGGACAAATCAAATGAGAAACCCCTCTTCTTTGAGCCCTAGGCTTCATTTTTCTATTTACAGTAGGAGGATTAACGGGAATTGTTCTGGCAAACTCGTCAATTGATATTGTACTTCATGACACATACTATGTTGTTGCTCACTTCCATTATGTATTATCAATGGGGGCTGTATTCGCAATTATGGGCGGATTTGTACACTGATTTCCACTTTTCACAGGATATACCCTGCACGACACCTGAACCAAAATCCACTTTGGAATCATGTTTATTGGAGTCAACCTAACCTTTTTTCCACAACATTTCCTAGGATTAGCTGGCATACCCCGGCGATATTCAGATTACCCAGACGCTTATACTCTCTGAAACACGATCTCCTCTATTGGCTCGCTGGTCTCTCTCACCGCCGTAATCTTATTTTTATTTATTTTATGAGAAGCATTTGCTTCTAAACGAGAGGTCAAATGAGTAGAACTAACCCCAACAAACGTCGAATGGCTCCATGGCTGCCCGCCCCCCTACCATACATTTGAAGAGCCAGGGTACGTTCGAGTTCATCCAGCC
079_01_Gymnothorax_kidako                    GTGGCAATCACCCGTTGATTCTTCTCTACCAACCATAAAGATATCGGTACCCTGTATTTAGTATTTGGTGCCTGAGCCGGCATGGTCGGCACCGCCCTGAGCCTTCTTATTCGAGCTGAACTAAGCCAGCCCGGGGCTCTTTTAGGTGACGACCAAATTTACAATGTAATCGTAACAGCACATGCCTTCGTAATAATTTTCTTTATAGTAATGCCCATTATGATTGGGGGTTTCGGGAACTGACTTATTCCTCTTATGATCGGGGCCCCTGACATGGCGTTCCCCCGAATAAACAATATGAGCTTCTGGTTATTACCTCCATCCTTCCTGCTGCTTCTGGCCTCTTCCGGTGTTGAAGCAGGGGCAGGCACTGGATGAACTGTCTATCCGCCTCTTGCAGGTAATCTCGCTCACGCTGGGGCATCTGTTGACCTAACCATCTTTTCTCTTCATTTAGCCGGAGTTTCATCAATCCTAGGGGCAATCAACTTTATTACAACTATTATTAACATAAAACCCCCTGCCATCACACAATACCAAACGCCTCTGTTTGTATGGGCCGTATTAGTTACCGCAGTACTTCTCTTGCTCTCTTTACCCGTTCTAGCAGCTGGAATTACAATGCTTCTAACTGACCGAAACCTAAATACTACCTTCTTCGACCCTGCTGGAGGAGGAGACCCTATTCTTTACCAACATCTATTTTGGTTCTTCGGCCACCCTGAGGTATATATTCTTATTTTACCCGGCTTCGGCATGATCTCCCACATCGTCGCATATTACGCTGGTAAGCCTCAACCCTTTGGTTATATAGGAATGGTTTGAGCCATGATAGCAATTGGGCTCCTAGGATTCATCGTGTGAGCACACCACATGTTTACAGTAGGAATAGATGTAGACACCCGCGCTTATTTCACTTCCGCCACAATAATCATTGCTATTCCAACTGGTGTAAAAGTTTTCAGCTGGCTCGCCACCCTTCATGGGGGACAAATCAAATGAGAGACACCCCTTCTTTGAGCCCTAGGCTTTATTTTCCTTTTTACAGTGGGAGGTCTAACAGGAATTGTATTAGCCAACTCATCCATTGACATTGTTCTTCATGACACTTATTATGTAGTAGCCCACTTCCACTATGTTCTTTCTATAGGAGCAGTATTTGCAATTATAGGAGGCTTCGTACACTGATTTCCCTTATTTACAGGATACACCCTACATGACACCTGAACTAAAATCCACTTTGGAATTATGTTTATTGGCGTAAATCTTACCTTCTTCCCTCAACATTTTTTAGGCTTAGCTGGAATACCCCGACGTTACTCAGACTATCCTGACGCCTACACCCTATGAAACACAATTTCTTCTATTGGTTCTTTAGTGTCTCTTACAGCCGTAATTCTGTTCCTCTTTATTCTGTGGGAAGCCTTCGCTTCAAAACGAACTGTTAAATGAGTAGAACTTACCCCAACAAACGTTGAGTGACTACATGGATGCCCTCCTCCTTACCATACATTTGAGGAGCCCGGATATGTCCGTGTTCACCCAGCA
079_02_Anarchias_sp                          GTGGCAATTACCCGTTGATTTTTCTCCACTAACCATAAAGATATTGGCACCCTCTACCTTGTATTCGGTGCCTGAGCAGGCATGGTTGGAACCGCGCTAAGCCTACTAATTCGGGCCGAACTCAGCCAGCCCGGTGCTCTGCTCGGAGACGACCAAATTTATAATGTTATCGTTACAGCACACGCCTTCGTAATAATTTTCTTTATAGTAATACCCCTAATAATCGGAGGGTTCGGAAACTGGCTAGTACCTCTCATAATTGGGGCCCCCGACATAGCCTTCCCCCGTATAAACAACATAAGCTTTTGGCTTCTGCCCCCCTCTTTCCTACTTCTCCTGGCCTCTTCCGGCGTAGAAGCCGGTGCCGGGACAGGCTGAACCGTCTACCCCCCACTCGCAGGCAACCTTGCACACGCCGGGGCCTCTGTTGATCTTACAATTTTTTCACTACACCTGGCTGGGGTGTCTTCAATCTTAGGAGCAATTAACTTCATCACCACCATCATCAACATAAAACCTCCTGCAATTACACAATATCAAACACCCCTATTTGTGTGAGCAGTTCTCGTAACCGCTGTACTACTGTTGCTCTCCCTTCCAGTGCTCGCCGCCGGCATTACTATGCTATTAACGGACCGAAACCTAAACACAACCTTCTTTGATCCTGCCGGAGGGGGGGACCCAATCTTATATCAACATTTATTCTGGTTCTTCGGACACCCGGAAGTGTACATTTTAATCCTACCCGGGTTCGGAATGATCTCACACATTGTTGCCTACTACGCCGGAAAACAACAGCCCTTCGGCTATATGGGAATAGTTTGGGCAATAATGGCCATTGGTCTTCTAGGCTTCATCGTATGGGCCCACCACATGTTCACCGTCGGAATGGATGTAGACACCCGCGCCTACTTTACCTCTGCTACAATAATTATCGCAATCCCAACAGGGGTCAAAGTTTTCAGCTGACTAGCCACTCTCCACGGGGGCCAAATTAAATGAGAGACCCCCCTTCTATGAGCCCTAGGCTTTATTTTCCTGTTTACAGTTGGAGGACTAACAGGTATTGTCCTGGCCAACTCATCACTCGACATTGTACTTCATGACACCTACTACGTAGTAGCCCACTTTCATTATGTCCTGTCAATAGGAGCGGTATTCGCAATCATAGCAGGATTCGTACACTGGTTTCCACTTTTCACCGGATATACACTACACAACACCTGAACCAAAATTCATTTCGGAGTCATGTTTGTAGGGGTCAACCTAACCTTCTTCCCCCAACACTTTCTGGGGTTAGCAGGAATGCCTCGTCGGTACTCAGACTACCCGGACGCGTATACACTTTGAAACACAATCTCTTCTATTGGCTCACTCGTTTCTCTCACAGCTGTAATTCTTTTCCTCTTTATTCTATGAGAAGCCTTCGCCTCAAAACGAGAAGTCAAATGAGTTGAACTGACCCCTACAAACGTTGAATGACTACACGGGTGCCCGCCTCCATATCATACATTCGAGGAGCCAGGCTACGTACGAGTTCACCCGTCT
079_03_Rhinomuraena_quaesita                 GTGGCAATCACCCGTTGATTCTTTTCTACAAACCATAAAGATATCGGCACCCTTTATTTAGTCTTTGGTGCTTGAGCCGGCATGGTTGGCACTGCATTGAGCCTTCTTATCCGGGCGGAGCTAAGCCAACCCGGGGCCCTTCTAGGTGACGACCAAATTTACAATGTTATCGTAACAGCCCACGCTTTTGTAATAATCTTTTTTATAGTGATACCAATTATAATTGGAGGTTTTGGAAACTGGCTTATTCCATTAATAATTGGGGCCCCAGACATGGCTTTTCCGCGCATAAATAACATAAGCTTCTGACTACTCCCCCCCTCATTTCTTTTACTTCTAGCCTCATCCGGCATTGAAGCGGGGGCAGGGACCGGCTGAACGGTTTACCCGCCCCTTGCAGGAAACCTGGCTCATGCCGGAGCATCTGTTGATCTAACGATCTTTTCCCTCCACCTTGCGGGTGTGTCATCAATCCTAGGTGCAATCAACTTTATTACAACTATTGTTAACATAAAACCCCCAGCCATTACTCAATACCAAACACCCTTATTTGTTTGAGCAGTGTTAGTCACAGCAGTGCTCCTCTTACTCTCTCTCCCAGTTCTAGCAGCTGGTATTACAATGCTTCTAACCGATCGAAACCTAAACACTACGTTCTTTGACCCTGCCGGAGGAGGTGACCCAATCCTATATCAACACCTATTCTGATTCTTTGGCCACCCAGAAGTCTACATTTTAATCCTACCCGGGTTCGGAATGATTTCTCATATTGTTGCCTACTATGCTGGTAAACCTCAACCTTTTGGTTATATAGGGATGGTTTGAGCAATAATGGCAATTGGTCTGCTAGGCTTTATTGTGTGAGCCCACCATATATTTACAGTAGGAATAGATGTAGATACTCGAGCATATTTTACTTCAGCAACAATAATTATTGCGATCCCCACTGGAGTAAAAGTTTTTAGCTGACTTGCTACCCTTCATGGAGGCCAAATCAAATGAGAAACCCCATTACTCTGAGCCCTCGGCTTCATTTTTCTATTTACAGTTGGAGGCCTAACCGGAATCGTTCTAGCCAATTCATCTATTGATATTGTACTTCATGACACATATTATGTAGTAGCACACTTCCACTATGTTCTTTCTATGGGAGCTGTTTTTGCGAATATAGGAGGCTTCGTACATTGATTCCCCTTATTTACAGGCTACACTTTACATGACACTTGAACCAAAATCCATTTTGGGGTTATATTTATTGGGGTAAACCTTACCTTCTTCCCTCAACATTTCTTAGGTCTAGCAGGCATACCACGACGATACTCAGATTACCCCGATGCCTATACCCTATGAAACACCATCTCATCTATTGGCTCCTTGGTCTCTCTAACAGCTGTCATCTTATTCCTGTTTATTTTATGGGAGGCCTTTGCCTCAAAACGCGAAGTAAAATGGGTAGAACTAACCCCAACAAACGTCGAGTGACTTCATGGCTGCCCCCCTCCATATCATACATTTGAAGAACCAGGATACGTTCGTGTACATCCAGCC
079_04_Enchelynassa_canina                   GTGGCAATTACCCGTTGATTTTTTTCTACTAACCATAAAGATATCGGCACCCTGTATCTTGTATTCGGTGCCTGAGCCGGCATGGTCGGTACTGCCCTAAGCCTTCTTATCCGGGCCGAGCTTAGTCAGCCCGGCGCTCTTTTAGGGGACGACCAGATTTATAATGTTATTGTAACAGCACATGCCTTTGTAATAATCTTCTTTATAGTAATGCCTGTTATGATTGGAGGCTTCGGGAACTGACTCATCCCCCTTATAATCGGGGCCCCCGATATGGCATTCCCTCGAATAAATAACATGAGCTTCTGACTACTTCCCCCCTCCTTCCTCCTGCTGTTAGCCTCCTCCGGGGTGGAGGCAGGGGCGGGAACCGGATGAACCGTATACCCCCCTCTCGCAGGAAACCTAGCTCACGCCGGAGCATCTGTTGACCTAACTATTTTTTCCCTCCATCTGGCAGGGGTATCGTCGATTCTAGGGGCAATTAACTTCATCACAACCATTGTCAACATAAAACCTCCCGCCATTACACAATACCAAACACCTCTATTTGTATGAGCGGTATTAGTCACGGCAGTACTTCTCTTACTCTCCCTCCCAGTTCTAGCAGCCGGTATTACCATGCTCTTAACTGACCGAAACCTTAATACAACTTTCTTTGACCCTGCCGGAGGGGGTGACCCAATTCTCTACCAACACTTATTTTGATTCTTTGGCCACCCTGAAGTCTACATCCTCATCCTGCCAGGATTTGGGATGATTTCTCACATCGTTGCATACTACGCAGGCAAACCTCAACCATTTGGATATATAGGGATGGTTTGAGCAATAATGGCAATCGGCCTGCTAGGGTTTATCGTATGGGCTCATCACATGTTCACAGTAGGTATAGACGTAGACACACGTGCTTATTTTACCTCCGCCACAATAATTATTGCGATCCCAACTGGAGTAAAAGTCTTTAGCTGACTTGCTACCCTTCACGGGGGGCAAATTAAATGAGAAACACCACTACTCTGGGCCCTGGGCTTTATCTTTCTTTTTACGGTCGGTGGACTAACCGGGATTGTACTAGCCAATTCGTCAATCGATATTGTCCTTCATGATACCTACTACGTAGTAGCACATTTCCACTACGTTCTATCTATGGGTGCGGTGTTCGCCATCATAGGGGGCTTCGTACATTGATTTCCTCTCTTTACAGGATACACCCTGCACGACACATGAACTAAAATTCATTTTGGGGTCATGTTTATTGGTGTAAATCTCACTTTCTTCCCCCAACACTTCCTAGGTTTGGCGGGGATGCCTCGGCGGTACTCAGACTATCCCGACGCCTACACGCTTTGAAACACTATTTCTTCTATCGGCTCCTTAGTCTCACTCACAGCTGTCATTTTATTCCTCTTCATTCTATGAGAAGCTTTCGCCTCGAAACGGGAAGTTAAGTGAGTAGAGCTAACCCCAACAAACGTTGAATGGTTGCACGGCTGTCCTCCTCCCTACCACACATTTGAAGAGCCAGGGTATGTCCGTGTACATCCAGCC
079_05_Gymnomuraena_zebra                    GTGGCAATCACCCGTTGATTTTTCTCTACCAATCATAAAGACATCGGCACCCTTTATTTAGTATTTGGTGCTTGAGCCGGGATGGTAGGCACTGCCTTAAGCCTGCTAATCCGAGCCGAACTGAGTCAGCCTGGAGCCCTTTTAGGTGACGACCAAATTTATAATGTAATCGTGACAGCGCACGCTTTCGTAATGATTTTCTTTATAGTAATACCCGTGATGATCGGCGGTTTCGGAAATTGACTTATTCCATTAATAATTGGAGCCCCTGATATAGCATTCCCTCGAATAAATAATATAAGCTTCTGACTTCTTCCCCCCTCGTTCCTGCTGTTACTAGCCTCCTCGGGGGTAGAAGCAGGAGCAGGAACTGGGTGAACTGTTTACCCCCCATTAGCAGGAAATCTCGCGCACGCCGGGGCGTCCGTAGACCTAACTATTTTCTCACTGCATTTGGCCGGTGTATCATCAATTTTAGGGGCAATTAATTTTATTACCACAATTATTAACATGAAACCCCCAGCAATTACACAGTATCAAACCCCTCTTTTCGTATGGGCAGTTCTAGTCACAGCCGTTCTTCTACTCCTCTCCCTGCCCGTACTAGCTGCTGGCATTACCATACTACTAACGGATCGAAACCTTAATACAACTTTCTTTGACCCCGCAGGAGGGGGTGACCCAATCCTTTATCAACACCTATTCTGATTCTTCGGCCACCCTGAAGTCTATATTTTAATTCTCCCCGGATTTGGAATAATCTCTCACATCGTTGCATATTATGCCGGAAAACCCCAACCTTTCGGGTACATGGGAATGGTCTGAGCAATGATAGCGATCGGATTACTAGGCTTTATTGTATGAGCCCACCATATGTTCACAGTAGGAATAGACGTGGACACGCGTGCTTATTTCACTTCTGCTACAATGATTATTGCTATTCCAACAGGAGTAAAAGTTTTCAGCTGACTTGCTACGCTCCACGGGGGGCAGATTAAGTGAGAAACCCCACTATTATGGGCTTTAGGTTTTATTTTCTTATTCACTGTTGGGGGACTGACCGGAATCGTCCTGGCCAACTCATCAATCGACATTGTTTTGCATGACACTTACTACGTCGTGGCACACTTCCATTATGTCCTATCGATAGGAGCGGTATTTGCTATCATAGGAGGATTCGTCCACTGATTCCCGCTATTTACCGGATATACCCTCCACGACACTTGAACAAAAATCCACTTCGGGGTAATGTTTATCGGTGTTAACCTTACCTTTTTCCCTCAACATTTCCTAGGCCTTGCGGGAATACCCCGACGTTACTCAGACTACCCAGATGCTTACACCCTTTGAAATACAATTTCCTCTATCGGCTCACTGGTATCGCTCACAGCTGTAATTTTATTCTTATTTATCCTATGGGAAGCTTTCGCCTCAAAACGGGAAGTAAAATGAGTAGAATTAACCCCAACAAACGTAGAATGACTCCATGGCTGCCCTCCGCCTTATCATACTTTTGAAGAGCCTGGTTATGTCCGAGTCCATCCCGCC
079_06_Gymnothorax_niphostigmus              GTGGCAATCACCCGTTGATTCTTCTCTACCAACCATAAAGATATCGGCACCCTGTATTTAGTATTTGGTGCCTGAGCCGGCATGGTCGGCACCGCCCTGAGCCTTCTTATTCGAGCTGAACTAAGCCAGCCCGGGGCTCTTCTAGGTGACGACCAAATCTACAATGTAATCGTAACAGCACATGCCTTTGTAATAATTTTCTTTATAGTAATACCCATTATGATTGGAGGTTTCGGGAACTGACTAATTCCTCTTATGATTGGGGCCCCTGATATGGCGTTCCCCCGAATGAACAATATGAGCTTCTGATTATTACCCCCATCCTTCCTACTGCTTCTAGCCTCTTCCGGTGTCGAAGCAGGGGCAGGTACTGGATGGACTGTCTATCCACCCCTTGCAGGTAATCTAGCCCACGCTGGGGCATCTGTTGATCTAACCATCTTTTCTCTTCATCTAGCCGGAGTTTCATCAATTCTAGGAGCAATCAACTTTATTACAACTATTATTAACATGAAACCCCCTGCCATTACACAATACCAAACACCTTTATTTGTATGGGCCGTATTAGTTACCGCAGTACTTCTCTTGCTCTCTTTACCGGTTCTAGCAGCTGGCATTACGATGCTTCTGACTGACCGAAACCTAAATACAACCTTCTTTGATCCTGCTGGAGGAGGAGACCCTATCCTTTACCAACATCTATTTTGGTTCTTTGGTCACCCTGAAGTATATATTCTTATTCTACCCGGCTTCGGTATAATTTCCCACATCGTCGCATACTACGCTGGTAAACCTCAACCCTTTGGTTATATAGGAATGGTTTGAGCCATGATAGCAATTGGGCTCTTAGGATTTATCGTGTGAGCACATCATATATTTACAGTAGGAATAGATGTAGATACTCGCGCCTATTTTACCTCCGCCACAATAATCATTGCTATTCCAACTGGTGTAAAAGTCTTCAGCTGGCTCGCCACCCTTCATGGAGGACAAATCAAATGAGAAACACCCCTTCTTTGAGCCCTAGGCTTTATTTTCCTTTTCACAGTTGGAGGCCTAACAGGGATTGTATTAGCCAACTCGTCTATTGACATTGTTCTTCATGATACCTATTATGTAGTAGCGCACTTCCACTATGTTCTTTCTATAGGAGCAGTATTTGCAATCATAGGAGGCTTCGTACACTGATTCCCCCTATTTACAGGCTACACCCTACATGACACCTGAACTAAAATCCACTTTGGAATTATGTTTATTGGCGTAAATCTTACCTTCTTCCCTCAACATTTCTTAGGTTTAGCTGGGATACCTCGACGCTACTCAGATTATCCTGACGCCTACACCCTATGAAACACAATTTCTTCCATTGGTTCTTTAGTGTCTCTTACGGCCGTAATTTTATTCCTCTTTATCCTGTGGGAAGCCTTCGCTTCAAAACGAACTGTTAAATGAGTAGAACTTACCCCAACAAACGTTGAGTGACTACATGGGTGCCCTCCTCCTTATCATACATTTGAGGAGCCCGGATATGTCCGTGTTCACCCATCA
079_07_Gymnothorax_formosus                  GTGGCAATCACCCGTTGATTTTTCTCTACTAACCATAAAGACATCGGCACCCTCTATTTAGTATTTGGTGCCTGGGCCGGGATGGTCGGTACCGCATTGAGCCTTCTTATCCGGGCTGAACTTAGCCAACCCGGCGCTCTTTTAGGAGACGACCAGATTTATAACGTTATCGTAACAGCACATGCGTTTGTAATAATTTTCTTTATAGTAATACCTGTAATAATTGGAGGCTTCGGAAACTGGCTAATTCCCTTAATAATTGGAGCCCCTGACATGGCCTTCCCACGGATAAATAACATAAGCTTTTGACTACTTCCTCCCTCTTTTCTTCTGCTCTTAGCCTCTTCTGGGGTTGAGGCCGGGGCAGGGACAGGATGAACTGTCTATCCACCCCTTGCAGGGAACCTTGCACATGCCGGGGCTTCTGTTGATTTAACTATTTTTTCTCTTCACCTAGCTGGGGTGTCTTCAATCTTAGGGGCAATTAACTTTATTACAACAATCATTAATATGAAACCACCAGCCATCACGCAATACCAAACCCCTTTATTTGTATGAGCGGTGTTAGTAACAGCGGTGCTTCTCCTGCTCTCCCTTCCAGTCTTAGCGGCTGGCATTACGATACTTCTAACCGATCGAAATCTTAACACCACTTTCTTTGACCCTGCTGGAGGAGGTGACCCGATCCTTTATCAACACTTGTTCTGATTCTTTGGGCACCCTGAAGTTTACATTCTAATTTTGCCCGGGTTTGGAATGATTTCCCACATCGTTGCATACTATGCAGGCAAACCCCAACCCTTCGGTTACATAGGAATGGTTTGAGCAATAATAGCGATCGGGCTACTAGGCTTCATCGTATGGGCCCATCACATATTTACGGTCGGTATGGACGTAGACACACGTGCCTACTTTACTTCAGCCACAATAATTATCGCAATTCCAACTGGGGTAAAAGTTTTTAGCTGACTCGCTACTCTTCACGGAGGCCAGATTAAATGAGAAACACCCCTACTCTGAGCCTTAGGCTTTATTTTCCTCTTCACCGTTGGAGGTCTAACCGGTATTGTCCTAGCCAACTCGTCAATCGATATTGTCCTCCACGATACCTATTATGTAGTAGCTCACTTCCACTATGTTCTCTCCATGGGGGCGGTGTTTGCAATCATAGGAGGATTTGTCCACTGATTTCCTCTATTTACAGGATATACTTTACACGACACTTGAACTAAAATCCACTTTGGAGTTATGTTTATTGGCGTAAACCTAACCTTTTTCCCCCAACACTTCCTGGGCCTAGCGGGGATGCCCCGACGATACTCAGACTACCCCGATGCCTACACCCTGTGAAACACAATCTCCTCTATTGGCTCGTTAGTCTCGCTTACAGCTGTAATTCTATTCCTATTCATCCTGTGAGAAGCCTTTGCCTCAAAACGGGAAGTAAAATGAGTAGAACTCACCCCAACAAACGTTGAATGATTACACGGCTGCCCTCCTCCCTACCACACATTTGAAGAGCCAGGATACGTTCGTGTTCACCCGGCC
079_08_Scuticaria_tigrina                    GTGGCAATTACTCGATGATTCTTCTCCACTAACCATAAAGACATTGGCACCCTCTATCTGGTATTCGGTGCCTGAGCCGGAATGGTCGGAACCGCTCTTAGCCTTTTAATTCGGGCTGAACTTAGCCAACCCGGGGCCCTGCTAGGGGACGACCAGATCTATAATGTTATCGTCACGGCACACGCATTTGTGATGATTTTCTTTATAGTAATGCCATTAATAATCGGAGGTTTCGGAAACTGGCTAGTACCCCTGATAATTGGGGCCCCCGATATGGCCTTCCCGCGAATAAATAACATGAGCTTCTGACTGCTTCCCCCCTCTTTTCTACTGCTCCTAGCCTCTTCAGGCGTAGAGGCAGGGGCGGGAACAGGCTGAACAGTTTATCCTCCCCTCGCAGGAAATCTTGCACACGCTGGGGCTTCTGTTGACCTCACCATCTTCTCACTACACCTGGCAGGTGTCTCCTCGATCTTGGGGGCAATTAACTTTATTACTACGATTATTAACATGAAGCCCCCCGCAATTACACAGTACCAAACCCCTCTATTCGTGTGGGCAGTCCTTGTAACTGCCGTGCTCCTTCTACTCTCACTGCCGGTCCTAGCCGCTGGAATTACGATGCTGTTAACAGACCGAAATCTGAATACAACCTTCTTTGACCCTGCCGGGGGTGGGGACCCGATCCTATACCAGCACCTATTTTGATTCTTTGGCCACCCGGAAGTGTACATTCTAATTCTTCCCGGGTTTGGGATAATCTCCCACATTGTTGCCTACTACGCCGGGAAGCCACAACCCTTTGGCTATATAGGAATAGTCTGAGCAATGATGGCCATCGGCCTCCTAGGCTTTATCGTGTGAGCCCACCATATGTTTACCGTAGGGATAGATGTTGACACACGTGCATACTTTACCTCTGCCACAATAATTATCGCAATTCCCACCGGAGTTAAAGTCTTTAGCTGGTTAGCAACTCTTCACGGAGGCCAAATCAAATGGGAGACCCCGCTCCTCTGAGCCCTAGGCTTCATCTTTTTATTTACAGTTGGGGGCCTGACAGGCATTGTCCTGGCCAACTCATCAATCGACATTGTGCTCCACGACACTTACTATGTAGTAGCCCACTTCCACTACGTGCTATCGATGGGCGCTGTATTCGCAATTATAGCAGGGTTTGTCCACTGATTTCCCCTTTTCACTGGTTACACACTACACAACACCTGAACCAAAATCCACTTTGGAGTAATGTTTATCGGGGTTAACCTAACCTTCTTCCCCCAGCACTTTCTGGGCCTAGCGGGAATACCTCGTCGATACTCGGACTACCCAGACGCATACACGCTCTGAAATACAATCTCCTCTATCGGGTCACTAGTCTCTCTTACAGCTGTGATTTTGTTCCTGTTCATCCTCTGAGAGGCCTTCGCCTCAAAACGAGAAGTCAAATGAGTAGAGCTAACCCCTACCAATGTCGAATGACTCCATGGATGTCCTCCCCCTTACCATACCTTCGAAGAACCAGGCTATGTTCGAGTACACCCAGCT
080_01_Synaphobranchus_kaupi                 GTGACAATTACCCGCTGATTTTTTTCTACTAACCACAAAGACATTGGCACCCTGTATCTAGTATTTGGTGCTTGAGCTGGCATGGTGGGCACCGCGCTCAGCCTGCTAATCCGAGCCGAGCTTAGCCAACCCGGAGCCCTACTTGGAGACGACCAAATCTATAATGTTATCGTTACAGCACATGCCTTCGTAATGATCTTCTTTATAGTAATACCCGTGATAATCGGGGGATTTGGCAATTGATTGGTACCCCTAATAATTGGGGCCCCAGATATAGCATTCCCACGAATAAATAACATAAGCTTCTGACTCCTCCCCCCATCATTTCTTCTACTATTAGCCTCGTCTGGGGTAGAAGCTGGTGCGGGGACAGGATGAACAGTCTACCCGCCCCTTGCTGGCAACCTGGCCCACGCCGGGGCCTCCGTAGACTTAACCATTTTCTCCCTCCATCTCGCAGGGATCTCGTCTATCCTTGGGGCCATTAACTTTATCACTACAATTATTAATATAAAACCCCCTGCCATCTCACAATACCAAACCCCACTATTTGTTTGAGCCGTCCTGGTAACAGCAGTCCTTCTACTACTATCCCTGCCAGTTCTTGCCGCAGGTATCACCATGCTCCTTACTGACCGAAACCTAAATACAACCTTCTTTGACCCAGCAGGGGGAGGGGACCCTATTTTATACCAACACTTATTTTGATTCTTTGGCCACCCAGAAGTATATATTTTAATCTTACCCGGCTTTGGAATGATTTCACACATTGTTGCATACTATGCTGGCAAAAAAGAGCCCTTCGGCTACATGGGAATAGTATGAGCCATGATGGCTATCGGCCTCCTCGGCTTCATTGTATGAGCCCATCATATGTTCACAGTCGGGATAGACGTGGACACACGCGCCTACTTTACATCCGCCACAATAATTATCGCAATCCCAACCGGAGTAAAAGTATTTAGCTGACTAGCCACTCTACATGGAGGGGCCATCAAATGAGAAACCCCCCTCCTCTGAGCTCTCGGGTTCATCTTCTTATTTACTGTCGGGGGCCTCACAGGAATTGTACTAGCAAACTCATCGCTAGATATTGTACTACATGACACATATTATGTTGTAGCACATTTCCACTACGTCTTATCTATGGGGGCTGTATTTGCCATTATGGGCGGCTTCGTCCACTGATTCCCACTATTTACAGGCTACACCCTTCACAGCACCTGAACTAAAATTCACTTCGGAATTATATTTGTAGGAGTTAACCTAACATTCTTCCCACAACACTTCCTCGGCCTAGCAGGGATGCCCCGACGATACTCAGATTATCCAGATGCATATACCCTCTGAAATACAATTTCATCCATTGGGTCATTAATTTCCCTAACAGCAGTTATCTTATTCCTATTTATCTTATGAGAAGCATTTACTGCCAAACGAGAAGTTAAATGAGTAGAACTAACAACTATAAATGTTGAATGATTACATGGATGCCCGCCCCCATATCATACATTCGAGGAGCCAGCATATGTTCGAGTCCAGCCGGCA
080_02_Simenchelys_parasitica                GTGGCAATCACCCGATGATTTTTTTCTACTAACCATAAAGATATTGGCACCCTATATTTAGTATTCGGTGCTTGAGCTGGTATAGTGGGCACCGCACTTAGCCTACTGATTCGGGCTGAACTAAGTCAGCCCGGAGCCCTACTCGGAGATGACCAAATTTATAATGTTATTGTTACAGCACACGCCTTTGTAATGATTTTCTTTATAGTAATGCCCGTAATAATTGGTGGGTTTGGTAATTGACTTGTACCCCTAATGATTGGTGCCCCCGATATAGCATTCCCCCGAATAAATAACATAAGCTTCTGACTGCTCCCCCCCTCATTTCTTCTCCTATTAGCCTCTTCAGGGGTAGAGGCCGGAGCTGGGACAGGATGAACAGTTTATCCCCCCCTTGCCGGAAATTTAGCCCACGCCGGAGCATCCGTAGATTTAACCATTTTCTCATTACACTTAGCAGGTATTTCATCTATTTTAGGTGCCATCAACTTTATTACTACTATTCTCAATATGAAACCCCCAGCCATCTCACAGTATCAAACACCCCTATTTGTATGAGCCGTCCTAGTCACGGCAGTTTTACTACTATTATCTTTACCAGTCCTCGCTGCAGGAATTACTATACTACTTACCGATCGAAACCTTAATACAACCTTCTTCGACCCCGCAGGAGGGGGGGATCCCATTCTGTACCAACACCTATTCTGGTTCTTCGGACATCCAGAAGTATACATTTTAATCCTGCCGGGCTTTGGAATAGTTTCACACATTGTTGCCTACTATGCCGGCAAAAAAGAACCTTTCGGCTATATAGGTATAGTATGAGCCATGATAGCCATTGGCCTCCTTGGTTTCATTGTCTGAGCCCACCACATGTTCACAGTAGGAATAGACGTAGACACCCGTGCTTACTTCACATCCGCCACAATAATTATTGCTATCCCAACCGGAGTTAAGGTATTTAGCTGATTGGCCACCCTTCACGGCGGGTCAATTAAATGGGAAACACCGCTCCTCTGAGCCCTTGGGTTTATCTTCTTATTTACTGGTGGGGGACTAACAGGTATTGTACTAGCAAATTCATCTTTAGATATTGTTCTGCATGACACATATTATGTTGTAGCACACTTCCACTACGTTTTATCCATAGGGGCAGTATTTGCAATTATGGGGGGCTTCGTCCACTGATTCCCACTATTCACAGGCTACACGCTACACAGCACTTGGACTAAAATCCACTTTGGGATTATATTCGTAGGAGTAAACCTAACATTTTTCCCACAACATTTCCTCGGATTAGCAGGGATACCACGACGCTATTCAGACTACCCAGATGCATATACCCTTTGAAACACAGTCTCATCTATTGGATCCCTAATCTCCCTAACAGCAGTAATCCTATTCCTATTTATTCTTTGAGAAGCATTTACTGCTAAGCGGGAAGTTAAATGAGTAGAATTAACAACTATAAATGTTGAATGACTACATGGATGCCCACCTCCGTACCATACATTTGAGGAACCAGCCTACGTTCGAGTTCAACCAGCA
080_03_Ilyophis_brunneus                     GTGGCAATTACCCGCTGATTTTTTTCTACTAACCACAAAGACATTGGCACCCTCTATCTAGTATTTGGTGCTTGAGCTGGCATGGTGGGCACCGCGCTCAGCCTGCTTATCCGAGCCGAGCTTAGCCAACCCGGAGCCCTACTTGGAGACGACCAAATCTATAATGTTATCGTTACAGCACATGCCTTCGTAATGATCTTCTTTATAGTAATACCCGTGATAATCGGGGGATTTGGCAATTGATTGGTACCCCTAATAATTGGGGCCCCAGATATAGCATTCCCACGAATAAATAACATAAGCTTCTGACTCCTCCCCCCATCATTTCTTCTACTATTAGCCTCGTCTGGGGTGGAAGCTGGTGCGGGGACAGGATGAACAGTTTACCCGCCCCTTGCTGGCAACCTGGCCCACGCCGGGGCCTCCGTAGACTTAACCATTTTCTCCCTCCATCTCGCAGGAATCTCGTCTATCCTTGGGGCCATTAACTTTATCACTACAATTATCAATATAAAACCCCCTGCCATCTCACAATACCAAACCCCACTATTTGTTTGAGCCGTCCTGGTAACAGCAGTCCTTCTGCTACTATCCCTGCCAGTTCTTGCCGCAGGCATCACCATACTCCTTACTGACCGAAACCTAAATACAACCTTCTTTGACCCAGCAGGGGGAGGGGACCCTATTCTATACCAACACTTATTTTGATTCTTTGGCCACCCAGAAGTATATATTTTAATCTTGCCCGGCTTTGGAATAATTTCACACATTGTTGCATACTATGCTGGCAAAAAAGAGCCCTTCGGCTACATGGGAATAGTATGAGCCATGATGGCTATCGGCCTCCTCGGCTTCATTGTATGAGCCCATCATATGTTCACAGTCGGAATAGACGTGGACACACGCGCCTACTTTACATCCGCCACAATAATCATCGCAATCCCAACCGGAGTAAAAGTATTTAGCTGACTAGCCACTCTACATGGAGGGGCCATCAAATGAGAAACCCCCCTCCTCTGAGCTCTCGGGTTCATCTTCTTATTTACTGTCGGGGGCCTCACAGGAATTGTACTAGCAAACTCATCGCTAGATATTGTGCTACATGACACATATTATGTTGTAGCACATTTCCACTACGTCTTATCTATGGGGGCTGTATTTGCCATTATGGGCGGCTTCGTCCACTGATTCCCACTATTTACAGGCTACACCCTTCACAGCACCTGAACTAAAATTCACTTCGGAATTATATTTGTAGGAGTTAACCTAACATTCTTCCCACAACACTTCCTCGGCCTAGCAGGGATGCCCCGACGATACTCAGATTATCCAGATGCATATACCCTCTGAAATACAATTTCATCCATTGGATCATTAATTTCCCTAACAGCAGTTATCTTATTCCTATTTATCTTATGAGAAGCATTTACTGCCAAACGAGAAGTTAAATGAGTAGAACTAACAACTATAAATGTTGAATGATTACATGGATGCCCGCCCCCATATCATACATTCGAGGAACCAGCATATGTTCGAGTCCAACCGGCA
080_04_Protoanguilla_palau                   GTGACCATCACCCGTTGATTCTTTTCTACTAATCATAAAGACATTGGCACCCTTTACTTAGTGTTTGGTGCCTGGGCTGGTATAGTAGGTACCGCCCTAAGCCTTCTTATCCGAGCGGAGTTGAGCCAGCCCGGAGCCCTGCTTGGAGACGATCAAATTTACAATGTTATCGTCACAGCACACGCCTTTGTTATAATTTTCTTTATAGTAATGCCTATTATAATTGGCGGATTCGGCAACTGACTAGTGCCTTTAATAATTGGAGCCCCTGACATGGCATTCCCACGAATAAATAACATAAGCTTCTGACTCCTTCCCCCATCCTTCCTCCTCCTTCTAGCCTCCTCTGGAGTAGAGGCCGGGGCAGGGACCGGATGAACCGTCTACCCACCCCTCGCCGGAAACTTAGCCCACGCTGGGGCATCAGTAGACCTCACTATTTTCTCCCTGCACCTTGCAGGAGTCTCATCAATTCTGGGAGCCATTAACTTTATCACCACAATTATTAATATGAAACCCCCCGCCATCTCACAATACCAGACCCCACTATTCGTTTGAGCTGTCCTAGTTACAGCAGTGTTATTACTATTATCTTTACCAGTACTCGCCGCAGGAATTACAATACTCCTAACTGATCGGAACCTGAACACAACATTTTTTGACCCCGCTGGAGGAGGGGACCCGATTCTATACCAACACTTGTTCTGATTCTTCGGCCACCCCGAAGTATACATCTTAATCCTCCCTGGGTTTGGGATAATCTCCCATATTGTTGCCTACTATGCTGGTAAAAAAGAACCATTCGGCTACATGGGAATAGTCTGAGCTATAATGGCTATCGGACTCCTAGGGTTTATTGTATGAGCACATCACATATTTACGGTAGGGATAGACGTAGATACCCGTGCTTACTTTACATCTGCTACAATAATTATTGCAATCCCAACAGGAGTAAAAGTATTTAGCTGATTAGCCACCTTGCACGGAGGCTCTATCAAATGAGAAACACCACTCCTATGAGCCCTAGGCTTCATCTTTTTATTTACAGTAGGGGGACTAACAGGAATCGTTCTAGCAAACTCATCCCTAGATATTGTACTACACGATACATACTATGTTGTAGCACACTTCCACTATGTGTTATCAATAGGAGCCGTATTCGCGATCATAGGAGGCTTTGTACACTGATTTCCACTCTTCACGGGCTACACTCTTCACGAGACCTGAACAAAAATCCACTTCGGAATTATATTCGTTGGGGTCAACTTAACCTTCTTCCCACAACATTTCTTAGGATTAGCTGGAATACCACGACGCTACTCAGACTATCCAGACGCGTACACCCTATGAAACACAATTTCATCAATCGGATCTCTAGTGTCACTCACGGCAGTAATCCTATTTCTATTTATTCTGTGAGAGGCATTTGTTGCTAAGCGAGAAGTAATATGAATCGAACTAACAGCCACAAACGTTGAATGAATACACGGGTGTCCTCCGCCATATCACACATTTGAAGAGCCGGCATATGTCCGAGTAAACCAAGCA
081_01_Ophisurus_macrorhynchus               GTGACAATCACCCGATGATTTTTTTCTACTAACCACAAAGATATTGGCACCCTATATCTAGTATTTGGTGCTTGAGCCGGAATAGTAGGTACTGCCCTAAGCCTGCTAATTCGAGCCGAACTAAGCCAACCCGGAGCCCTTCTGGGAGATGACCAAATTTACAATGTTATTGTTACGGCACATGCCTTTGTAATAATTTTCTTTATAGTAATGCCAGTAATAATTGGAGGATTCGGCAACTGACTAGTGCCACTAATAATTGGAGCCCCAGATATAGCATTTCCACGAATAAATAACATAAGCTTCTGACTCCTTCCCCCCTCATTTTTACTTTTGCTAGCCTCTTCCGGAGTCGAAGCCGGAGCAGGAACAGGATGAACTGTATACCCGCCCCTAGCTGGCAATCTTGCTCACGCCGGAGCTTCTGTTGACCTAACAATCTTTTCTCTCCATCTCGCCGGAGTCTCATCAATCCTAGGAGCAATTAACTTTATCACTACAATTATTAACATAAAACCCCCGGCAATTACACAATATCAAACTCCACTATTCGTCTGATCCGTTCTAGTAACGGCTGTCCTTCTGCTCCTATCCTTACCGGTTCTTGCCGCAGGAATTACAATGCTACTGACAGACCGAAACCTAAATACAACATTCTTTGATCCAGCAGGAGGAGGAGACCCTATTTTATACCAACACCTATTTTGATTTTTTGGACACCCAGAAGTTTACATTCTTATTCTACCTGGGTTTGGAATAATCTCACACGTTGTTACTTACTATGCAGGTAAAAAAGAGCCATTTGGATATATAGGCATGGTGTGAGCCATAATAGCTATTGGACTCTTAGGATTTATTGTTTGAGCTCATCACATGTTTACAGTAGGAATGGACGTAGACACCCGAGCCTATTTTACATCCGCTACTATAATTATTGCCATTCCTACGGGAGTTAAAGTATTTAGCTGATTGGCAACTCTACACGGAGGGGCAATTAAATGAGAGACTCCAATATTATGAGCCCTAGGCTTTATTTTTCTATTTACAGTTGGAGGCTTAACAGGAATTGTATTAGCAAACTCATCCATCGATATTGTGCTTCATGACACATACTACGTAGTAGCACATTTCCACTATGTCCTGTCTATAGGGGCCGTATTTGCAATTATGGCCGGCTTTGTCCACTGATTTCCCCTGTTCACCGGATATACCCTGCACGACACCTGAACAAAAATCCACTTTGGAGTTATGTTTATTGGGGTCAATTTAACTTTCTTCCCACAACACTTCTTAGGGTTAGCCGGAATACCACGACGCTATTCTGACTATCCAGACGCATATACCCTATGAAATACAGTCTCATCTATTGGGTCACTAGTTTCACTAACTGCAGTAGTATTATTCCTATTTATTCTATGAGAAGCATTCTCTGCCAAACGAGAAGTAAAATGAGTGGAACTAACAACCTCCAACATTGAATGACTAAACGGCTGCCCACCACCATATCACACATTTGAGGAACCAGCATATGTCCGAGTTCACCCAGCA
081_02_Myrichthys_maculosus                  GTGACAATTACCCGATGATTTTTCTCTACTAACCACAAAGACATTGGCACCCTATACCTAGTATTTGGGGCCTGAGCCGGAATAGTGGGCACTGCCCTAAGCCTACTAATTCGAGCTGAATTGAGTCAACCCGGGGCTCTTCTGGGGGATGACCAAATTTACAACGTTATCGTTACCGCACATGCCTTCGTAATAATTTTCTTTATAGTAATACCAGTAATAATTGGAGGATTTGGTAACTGACTCGTGCCTTTAATAATTGGGGCCCCCGACATAGCATTCCCACGAATAAACAACATAAGCTTTTGACTCCTGCCCCCCTCATTCCTGCTCCTACTAGCCTCCTCCGGAGTTGAGGCCGGTGCTGGAACAGGGTGGACTGTATACCCGCCTCTGGCTGGAAACCTTGCCCACGCCGGAGCATCAGTTGATCTGACAATTTTCTCACTACACCTCGCGGGAGTTTCATCAATTTTGGGGGCAATTAACTTTATCACCACAATCATTAACATAAAACCACCGGCAATTACACAATATCAAACTCCACTGTTCGTATGGTCCGTCCTGGTAACTGCTGTCCTTTTACTCTTATCCCTGCCCGTTCTCGCCGCGGGTATTACTATACTCCTTACAGATCGAAATCTAAATACAACGTTCTTTGACCCAGCAGGAGGAGGGGACCCCATTTTATACCAACACTTATTCTGATTCTTTGGACACCCAGAGGTTTATATCCTAATTCTGCCAGGGTTCGGGATTATCTCACACGTAGTCACTTACTATGCAGGAAAAAAAGAACCATTTGGCTACATAGGAATAGTATGAGCCATAATGGCCATCGGTCTCCTTGGATTCATTGTCTGAGCCCACCACATGTTTACAGTAGGAATAGATGTAGACACTCGAGCCTATTTTACATCTGCTACTATAATTATTGCCATCCCTACAGGAGTAAAAGTATTTAGCTGATTAGCAACACTGCACGGAGGAGCAATTAAATGAGAAACCCCAATCCTATGAGCTCTTGGCTTCATCTTCCTGTTTACGGTAGGAGGCCTAACAGGCATCGTACTAGCAAACTCGTCCATCGACGTTGTACTCCACGACACATACTACGTAGTAGCACACTTTCACTATGTTCTATCAATAGGAGCTGTATTCGCAATTATGGCCGGATTCGTTCACTGATTCCCATTATTCACTGGATACACCATACACGACACCTGAACAAAAATTCACTTTGGAGTAATGTTCGTGGGAGTTAACCTAACTTTCTTCCCACAACACTTCCTTGGACTGGCCGGAATACCCCGACGTTATTCTGACTACCCAGACGCATATACTTTATGAAACACAATCTCATCTATCGGCTCACTAGTCTCGTTAACTGCAGTGGTTTTATTCCTGTTTATCCTATGAGAAGCATTTTCTGCCAAACGAGAGGTAAAATGAGTAGAACTAACAACCTCTAATGTTGAATGACTAAACGGCTGCCCTCCCCCATACCACACATTCGAAGAACCAGCGTACGTCCGAGTGCACCCAGCA
082_01_Coloconger_cadenati                   GTGGCAATCACACGTTGATTCTTCTCTACTAATCACAAAGATATCGGTACCTTATATCTGGTATTCGGCGCCTGAGCCGGCATAGTAGGCACTGCCCTAAGCCTTTTAATCCGTGCCGAACTAAGTCAACCGGGGGCCCTCCTTGGAGATGACCAAATTTATAATGTCATCGTCACTGCACACGCCTTCGTAATAATCTTCTTTATAGTAATACCAATCATGATCGGCGGATTTGGAAACTGACTCATCCCCCTAATAATTGGGGCCCCCGACATGGCCTTTCCCCGAATAAACAACATAAGCTTCTGACTACTCCCACCATCATTCCTATTATTACTAGCCTCCTCCGGAGTTGAAGCCGGGGCAGGCACTGGGTGAACAGTCTACCCCCCTCTCGCCGGAAACTTGGCCCATGCCGGAGCATCCGTCGACCTAACTATCTTTTCCCTACACCTCGCAGGAGTCTCTTCTATTCTAGGGGCCATCAACTTTATTACTACAATTATTAACATAAAACCCCCTGCCATTTCACAATACCAGACCCCTTTATTCGTATGGGCGGTATTAGTCACAGCTGTACTTCTACTCCTATCTCTGCCCGTACTAGCTGCAGGCATTACAATATTATTAACAGACCGAAATTTGAATACAACCTTCTTTGACCCTGCAGGAGGGGGTGACCCAATCCTTTACCAACACCTATTCTGATTCTTCGGACACCCAGAAGTTTATATTCTTATTTTACCTGGATTCGGAATAATCTCTCATATTGTCGCCTACTACGCAGGCAAAAAAGAACCCTTTGGTTATATAGGAATAGTCTGAGCCATGATGGCCATCGGCCTTCTTGGGTTTATCGTATGGGCACACCACATGTTCACAGTAGGAATAGATGTTGATACCCGAGCCTACTTTACATCTGCCACCATAATTATCGCAATCCCAACAGGAGTAAAAGTATTTAGCTGGCTGGCCACCCTGCATGGAGGATCAATTAAATGAGAAACCCCCCTCCTCTGAGCCCTAGGCTTTATTTTCCTATTTACAGTCGGAGGTTTAACAGGAATTGTACTAGCCAACTCGTCCATCGATATTGTTCTCCACGACACATACTATGTTGTAGCCCACTTCCACTATGTCTTATCCATGGGAGCTGTATTTGCAATTATAGGAGGCTTCGTACACTGATTCCCCTTATTTACTGGTTATACCCTACATGGTACCTGAACTAAAATCCACTTTGGAATTATGTTTATTGGAGTCAACCTAACTTTTTTCCCACAACACTTCCTAGGATTAGCAGGCATGCCTCGACGCTACTCCGACTATCCAGACGCATATACCCTGTGAAACACAGTATCATCAATTGGGTCCCTAGTCTCACTAACGGCCGTGATCTTATTCCTCTTTATCTTATGAGAAGCATTCACTGCCAAACGAGAAGTAAAATGAGTAGAACTAACCGTATCAAATGTTGAATGACTGCACGGGTGCCCACCCCCCTACCACACATTTGAAGAGCCGGCATATGTCCGAGTTCACCCAGCA
083_01_Nessorhamphus_ingolfianus             GTGGCAATCACTCGCTGACTCTTCTCTACTAATCACAAAGACATTGGTACTTTGTACCTCGTATTTGGCGCCTGAGCCGGCATGGTGGGCACTGCCCTAAGCCTGCTGATCCGAGCCGAATTTAGTCAACCTGGAGCACTTCTTGGGGATGACCAAATTTATAACGTCATCGTCACAGCACATGCCTTCGTAATAATTTTCTTTATAGTAATACCAGTAATAATCGGCGGGTTTGGTAATTGACTTGTACCATTAATGATTGGGGCCCCAGACATGGCTTTCCCACGTATGAATAATATAAGCTTCTGGCTACTCCCCCCATCATTTCTGCTTCTATTAGCCTCCTCCGGAGTTGAGGCCGGAGCGGGCACAGGGTGAACCGTATATCCGCCTCTCGCCGGAAATCTAGCCCACGCAGGAGCATCCGTCGACCTAACCATCTTCTCCTTACACCTCGCAGGAATTTCTTCTATTCTTGGTGCTATTAACTTCATCACTACAATTATTAACATAAAACCCCCTGCTATCTCACAATACCAAACCCCTTTATTTGTATGAGCCGTATTAGTAACAGCCGTACTACTACTCCTCTCTCTCCCTGTACTAGCTGCAGGTATTACTATACTACTAACAGACCGAAACCTAAACACAACCTTTTTCGACCCCGCAGGAGGAGGAGACCCAATTCTCTATCAACACTTATTCTGATTCTTCGGACACCCAGAAGTATATATCTTAATCCTACCTGGTTTCGGAATAATTTCACATATTGTCGCCTACTATGCCGGCAAAAAAGAACCATTTGGTTATATAGGAATGGTTTGAGCCATAATGGCTATTGGCCTTCTAGGTTTCATTGTATGGGCTCACCACATATTTACAGTAGGAATAGACGTAGATACCCGAGCTTACTTTACATCTGCTACAATAATTATTGCTATCCCAACAGGAGTTAAAGTCTTTAGCTGACTAGCTACCCTGCATGGAGGCTCAGTCAAATGAGAAACCCCCCTCCTTTGAGCCCTGGGCTTTATCTTCCTGTTTACGGTCGGAGGACTAACAGGAATCGTACTAGCAAACTCCTCCCTTGATATTGTTCTACATGACACATACTATGTCGTTGCACATTTCCACTATGTATTGTCTATGGGAGCTGTCTTTGCAATCATAGGCGGCTTTGTACACTGATTTCCACTATTTACTGGCTATACCCTACATGACACCTGAACTAAAATCCACTTTGGTATTATGTTCATCGGGGTTAACCTAACTTTCTTCCCACAACACTTCCTAGGTCTAGCGGGCATGCCCCGACGCTATTCTGATTACCCAGACGCATACGCCCTATGAAATACAGTATCATCAATCGGATCCCTAGTATCATTAACTGCAGTAATCCTATTCCTCTTTATTCTATGAGAAGCATTCACTGCCAAACGAGAAGTAAAATGAGTAGAGCTGACAGTCTCAAATGTTGAATGACTAAATGGCTGCCCTCCCCCATATCACACATTCGAAGAACCGGCCTACGTCCGAGTTCACCCAGCA
083_02_Derichthys_serpentinus                GTGGTAATCACTCGTTGATTCTTCTCTACCAATCACAAAGACATTGGCACCCTCTACTTAGTATTCGGAGCCTGAGCCGGCATGGTCGGTACTGCCCTAAGCTTACTGATTCGAGCCGAACTAAGTCAGCCAGGCGCCCTCCTAGGAGACGACCAAATTTACAATGTCATCGTCACGGCACACGCCTTCGTAATAATTTTCTTTATGGTAATGCCCATTATAATCGGCGGGTTCGGCAACTGACTGGTACCCCTAATGATTGGGGCCCCCGACATGGCCTTCCCGCGAATGAATAACATGAGCTTCTGATTACTTCCCCCATCATTTCTGCTGTTACTCTCCTCCTCCGGTGTTGAAGCCGGGGCGGGCACCGGGTGGACAGTATACCCCCCCCTCGCCGGAAACCTGGCCCACGCCGGAGCATCCGTCGACTTGACTATCTTTTCTCTCCATCTCGCGGGGGTCTCTTCTATCCTGGGGGCCATTAACTTCATTACTACAATTGTTAACATAAAACCCCCTGCCATCACACAATACCAAACCCCCTTATTCGTGTGATCTGTACTAGTAACAGCCGTTCTTCTGCTCCTCTCCCTCCCCGTACTAGCAGCAGGAATTACAATACTGCTAACAGACCGAAACCTAAATACGACATTCTTTGACCCCGCAGGGGGGGGGGACCCAATCCTCTATCAACACTTATTCTGATTCTTCGGACACCCAAAAGTATATATTTTAATCCTACCCGGGTTCGGAATAATCTCACACATTGTAGCCTACTACGCCGGCAAAAAAGAGCCCTTTGGCTATATGGGAATAGTCTGGGCCATAATAGCCATTGGCCTACTCGGATTTATTGTTTGAGCACACCACATGTTTACAGTAGGGATAGACGTAGATACCCGAGCTTATTTTACATCTGCCACAATAATCATTGCAATCCCAACGGGGGTTAAAGTTTTTAGCTGACTAGCCACCCTACACGGAGGCTCAATTAAATGAGAAACCCCCCTCCTTTGAGCCCTGGGCTTTATTTTTCTGTTTACAGTCGGAGGCTTAACAGGGATTGTATTAGCAAACTCATCTATTGATATTGTCTTACACGACACCTACTACGTTGTTGCACATTTCCACTATGTTCTCTCTATGGGGGCTGTATTTGCAATTATAGGTGGCTTCGTACACTGATTCCCTCTATTCTCAGGCTACACTATACACAACACCTGAACCAAAATTCACTTTGGAATTATATTTATTGGTGTTAACTTAACCTTTTTCCCACAACACTTTCTAGGCCTGGCAGGAATACCCCGACGCTACTCTGACTACCCAGACGCGTACACCCTATGAAACACAGTGTCATCAATTGGGTCCCTAGTGTCATTAACTGCAGTAATCTTGTTCCTATTTATCCTGTGAGAAGCATTCACTGCTAAGCGTGAAGTAAAATGAGTTGAATTAACAGTCTCAAATGTCGAATGACTACACGGATGTCCACCCCCATACCACACATTTGAAGAACCGGCCTACGTACGAATCCATCCGGCA
084_01_Muraenesox_bagio                      GTGACAATTACTCGTTGATTCTTTTCTACAAACCATAAAGACATCGGCACCCTATATTTGGTATTTGGTGCCTGGGCCGGTATAGTTGGCACTGCTCTAAGCTTACTAATTCGAGCAGAGCTTAGCCAGCCTGGAGCCCTTCTCGGCGACGATCAGATTTATAATGTTATCGTTACGGCACACGCCTTCGTAATAATTTTCTTTATAGTAATACCAGTAATAATTGGCGGTTTTGGCAATTGACTTATCCCTATAATAATTGGGGCCCCAGACATAGCATTTCCGCGAATAAATAACATAAGCTTCTGACTGTTACCCCCGTCATTCCTTCTTCTACTAGCCTCCTCTATAGTTGAAGCGGGGGCTGGTACAGGATGAACTGTTTATCCACCACTTGCCGGGAACTTAGCACACGCCGGAGCCTCGGTTGACCTAACAATCTTTTCCCTTCACCTTGCCGGTGTCTCATCAATTTTAGGGGCAATTAATTTTATTACTACAATCATTAACATAAAACCCCCTGCAATTAATCAATATCACACACCCCTATTTGTGTGGTCAGTTTTAGTTACTGCTGTCCTTCTGCTTCTCTCTCTGCCGGTTCTTGCTGCCGGGATTACGATGCTACTTACGGATCGTAATCTTAATACCACATTCTTTGACCCTGCAGGTGGAGGTGACCCGATCCTATACCAACATCTGTTCTGATTCTTTGGGCACCCAGAAGTTTATATTCTTATCCTCCCCGGGTTCGGCATCATTTCACACATCGTCGCTTACTATGCCGGGAAAAAAGAATCATTTGGATACATAGGAATAGTATGAGCTATAATGGCTATTGGACTCCTTGGATTTATTGTATGGGCACACCATATATTTACAGTTGGTATAGACGTAGATACACGAGCTTACTTTACATCAGCCACAATAATTATTGCCATCCCAACCGGAGTGAAAGTCTTTAGCTGACTAGCTACACTGCACGGAGGAACTATTAAATGAGAGACACCACTTTTATGAGCCCTCGGATTTATTTTTTTATTTACAGTCGGCGGCCTTACAGGGATTGTATTAGCAAACTCATCAATCGACATTGTACTTCATGACACATATTACGTAGTAGCACATTTCCATTACGTATTATCTATAGGAGCCGTATTCGCGATCATGGGGGGATTTGTACATTGATTTCCCCTTTTCACCGGCTTTACTCTACATGACACCTGAACAAAAGTCCACTTCGGAGTTATATTCGTTGGGGTAAATCTTACCTTCTTCCCGCAACACTTCTTAGGATTAGCTGGTATGCCCCGACGTTATTCTGATTACCCAGATGCATATACCCTATGAAATGCTATCTCATCCATCGGGTCCCTAGTTTCATTAACTGCAGTAGTCCTATTCTTATTTATTTTATGAGAAGCATTTTCTGCCAAACGACAAGTAAAATGAGTTGAACTAGTTCATTCAAATGTAGAATGACTACATGGATGCCCACCACCATATCACACATTTGAAGAACCAGCATATGTTCGAGTACACCCAGAT
084_02_Cynoponticus_ferox                    GTGACACTTACCCGTTGATTTTTCTCTACTAATCATAAAGACATCGGCACCCTATATTTAGTATTTGGTGCCTGAGCCGGAATAGTAGGCACCGCCCTCAGCCTACTGATCCGAGCCGAACTTAGCCAACCCGGGGCTTTACTGGGAGATGACCAAATTTATAATGTTATCGTCACGGCACATGCTTTCGTGATGATCTTCTTTATAGTAATGCCAGTAATAATTGGCGGATTCGGCAACTGACTCGTTCCAATGATAATTGGCGCCCCTGATATAGCCTTTCCACGAATAAATAACATAAGCTTTTGACTTCTCCCCCCCTCATTCCTGTTACTACTAGCTTCCTCCGGAGTCGAAGCGGGGGCTGGCACAGGATGAACCGTATATCCTCCACTCGCCGGCAACTTGGCCCATGCCGGAGCCTCAGTCGACCTAACAATCTTCTCCCTCCACCTCGCCGGTGTATCATCAATTTTAGGGGCTATTAATTTTATTACAACTATTACTAATATAAAACCCCCAGCAATTACACAATATCAAACCCCTCTATTCGTATGATCTGTCCTAGTAACAGCTGTTCTTCTATTACTCTCCCTGCCTGTTCTCGCTGCAGGTATTACAATATTACTAACAGACCGTAATCTAAACACAACATTTTTTGACCCCGCAGGGGGGGGAGACCCAATCTTATATCAACACTTATTTTGATTCTTCGGGCATCCAGAAGTGTATATTCTTATCTTACCAGGATTTGGTATTATTTCACATATTGTTGCCTACTACGCCGGTAAAAAAGAATCATTTGGTTATATGGGAATAGTATGAGCTATAATGGCCATCGGCCTTCTTGGGTTTATTGTCTGGGCCCATCATATATTTACGGTAGGAATAGACGTAGACACCCGAGCTTATTTTACATCTGCCACAATGATTATTGCCATCCCAACTGGGGTAAAAGTTTTTAGCTGATTGGCCACCCTGCACGGAGGGACAATTAAATGAGAAACGCCCCTACTATGGGCCTTAGGATTTATTTTTTTATTTACAGTAGGAGGCCTTACAGGAATTGTTCTAGCAAATTCATCAATTGATATTGTTCTGCACGACACCTACTATGTAGTCGCCCACTTCCATTACGTGCTCTCTATAGGAGCAGTATTCGCAATCATAGGAGGGTTCGTCCACTGATTCCCCTTATTTACAGGTTATACTTTACATGATACCTGAACAAAAATCCACTTCGGAGTAATATTTATTGGGGTAAATCTCACCTTTTTCCCACAACATTTCCTAGGTTTGGCCGGAATACCCCGACGTTATTCTGACTACCCAGACGCATATACCCTATGAAACGCTATTTCATCTATTGGGTCTTTAGTTTCACTAACTGCAGTAATCTTATTCTTATTTATCTTATGAGAAGCGTTCTCAGCCAAACGAGAAGTAAAATGAGTTGAATTAACATACTCAAATGTAGAATGACTACATGGATGCCCTCCACCATATCACACATTTGAAGAGCCAGCATATGTTCGAGTTCACCCAGAA
085_01_Nemichthys_scolopaceus                GTGGCAATTACCCGCTGATTTTTCTCTACCAATCATAAGGACATTGGCACCCTCTACCTAGTATTCGGTGCCTGAGCTGGGATAGTGGGGACAGCACTTAGCCTGCTAATCCGTGCTGAACTCAGCCAGCCAGGTGCCCTCTTAGGAGACGATCAAATCTACAACGTTATTGTCACGGCCCATGCCTTCGTGATAATTTTCTTTATAGTAATGCCCGTCATGATTGGGGGGTTTGGAAACTGACTTATCCCTTTAATGATCGGTGCCCCAGACATAGCATTCCCCCGGATGAACAACATAAGCTTTTGACTCCTTCCCCCCTCATTTCTTTTACTCCTAGCTTCCTCTGGTGTAGAAGCAGGAGCGGGCACAGGCTGAACGGTATACCCCCCTTTAGCCGGGAACTTGGCACACGCAGGAGCATCTGTAGACCTCACAATCTTCTCCCTCCACCTTGCAGGCATCTCGTCAATCTTAGGAGCGATCAACTTTATCACCACAATTATTAACATAAAACCCCCTGCCATCACCCAATACCAAACACCTTTATTTGTGTGGGCAGTGCTAGTTACGGCTGTGCTCCTTCTCCTCTCCCTGCCCGTCCTAGCTGCGGGAATTACAATACTTTTAACAGACCGAAACCTGAATACAACTTTTTTTGATCCCGCGGGGGGGGGAGACCCTATCCTTTATCAACACTTATTTTGGTTCTTTGGTCACCCAGAAGTATATATTCTGATCTTACCAGGGTTCGGCATAATTTCCCACATTGTAGCCTATTACTCGGGGAAAAAAGAGCCATTTGGGTACATAGGAATGGTGTGAGCAATAATAGCAATCGGACTATTAGGCTTCATCGTGTGAGCCCACCATATATTCACTGTAGGCATAGACGTAGACACACGAGCCTACTTCACCTCCGCCACAATAATTATCGCTATCCCCACAGGGGTCAAAGTATTCAGCTGACTGGCCACCTTGCACGGAGGTGTAATTAAATGAGAAACCCCGCTTCTCTGGGCTCTTGGCTTTATCTTTCTTTTCACAGTAGGGGGGCTAACAGGCATTGTACTAGCAAATTCGTCAATTGACATCGTGCTACATGACACATATTATGTGGTGGCCCACTTCCATTACGTGCTATCGATAGGGGCAGTATTTGCCATCATAGGAGGGTTCGTACACTGATTCCCCCTATTTACAGGGTATACCCTACACAATACATGGACTAAAGTACACTTCGGGATCATATTTTTAGGCGTAAACCTCACATTCTTCCCACAACATTTTCTGGGCCTCGCAGGAATACCACGCCGATATTCGGACTACCCTGATGCCTACACGCTATGAAACACAATCTCTACTATCGGGTCACTAATTTCCCTTACAGCAGTAGTCCTGTTCCTGTTCATCCTATGAGAAGCGTTTACCGCTAAACGAGAGGTAAAATGGGTCGAACTGACAGAAACCAACGTTGAATGACTCCACGGATGTCCTCCACCTTACCACACGTTTGAAGAACCAGCGTATGTCCGAGTCCAACAACCC
085_02_Labichthys_carinatus                  GTGGCAATCACCCGTTGATTCTTTTCTACTAATCACAAAGATATTGGTACCCTATATCTAGTATTTGGTGCCTGAGCCGGAATGGTAGGCACTGCGTTAAGCTTACTAATCCGTGCTGAGCTAAGTCAGCCTGGTGCCCTCCTTGGAGACGACCAGATCTACAATGTAATTGTTACGGCCCATGCCTTCGTAATAATCTTCTTTATAGTAATGCCAGTAATAATTGGGGGGTTTGGCAATTGACTCGTACCCCTAATGATCGGCGCCCCAGACATGGCATTCCCTCGAATGAACAACATAAGCTTCTGACTTTTACCCCCCTCATTTCTTCTGCTACTAGCATCCTCTGGGGTAGAAGCAGGTGCGGGTACAGGTTGAACGGTATACCCGCCCTTAGCGGGGAACCTGGCTCATGCTGGGGCATCAGTTGACCTTACAATTTTTTCACTACACCTTGCAGGTGTCTCATCCATTTTAGGGGCCATTAATTTCATTACCACTATTATTAACATAAAACCCCCAGCCATTACACAATATCAAACACCTCTATTCGTATGAGCTGTACTAGTAACAGCCGTACTACTACTCTTATCTTTACCGGTTTTAGCTGCAGGTATCACAATACTCTTAACTGACCGAAACCTAAACACAACCTTTTTCGACCCAGCGGGAGGGGGGGACCCAATCCTTTATCAACACCTATTCTGGTTCTTCGGTCACCCAGAGGTATATATTTTAATTCTGCCCGGATTTGGAATGATCTCGCACATCGTAGCCTATTACTCAGGCAAAAAAGAGCCCTTCGGGTACATGGGCATGGTTTGAGCGATGATGGCGATTGGGCTACTAGGGTTCATCGTATGGGCCCACCATATGTTTACCGTAGGAATAGATGTGGACACTCGAGCCTACTTTACTTCTGCCACAATAATTATCGCAATTCCCACGGGTGTAAAAGTGTTTAGCTGACTGGCCACACTGCACGGAGGAGCAATCAAATGAGAAACACCCCTTCTTTGAGCGCTGGGATTTATTTTTCTTTTTACGGTCGGAGGCTTGACTGGGATTGTACTAGCAAATTCGTCGATCGACATCGTACTGCATGACACATACTACGTAGTAGCTCATTTCCACTACGTACTGTCAATAGGAGCAGTATTCGCAATCATGGGTGGTTTTGTACACTGATTTCCTTTATTCACTGGCTACACTCTACACAGCACATGAACCAAAGTACACTTCGGAATCATGTTCCTAGGAGTAAACTTAACATTCTTTCCACAACACTTCTTAGGGCTAGCTGGAATACCACGCCGTTATTCGGACTACCCAGATGCTTACACCCTGTGAAATACAGTCTCATCCATTGGATCAATGATCTCTCTCACAGCAGTAGTATTATTCTTATTTATCCTCTGAGAAGCATTCACTGCCAAACGAGAGGTGAAATGAGTAGAACTCACAGAAACCAATGTTGAGTGACTCCACGGGTGCCCTCCACCATACCACACATTTGAGGAACCGGCATACGTTCGGGTGCAACAAGCT
085_03_Avocettina_infans                     GTGGCAATCACCCGTTGATTCTTTTCTACTAATCACAAAGATATTGGTACCCTATATCTAGTATTTGGTGCCTGAGCCGGAATGGTAGGCACTGCGTTAAGCTTACTAATCCGTGCTGAGCTAAGTCAGCCTGGTGCCCTCCTTGGAGACGACCAGATCTACAATGTAATTGTTACGGCTCATGCCTTCGTAATAATCTTCTTTATAGTAATGCCAGTAATAATTGGGGGGTTTGGCAATTGACTCGTACCCCTAATGATCGGCGCCCCAGACATGGCATTCCCTCGAATGAACAACATAAGCTTCTGACTTTTACCCCCCTCATTTCTTCTGCTACTAGCATCCTCTGGGGTAGAAGCAGGTGCGGGCACAGGTTGAACGGTATACCCGCCCTTAGCGGGGAACCTGGCTCATGCTGGGGCATCAGTTGACCTTACAATTTTTTCACTACACCTTGCAGGTGTCTCATCCATTTTAGGGGCCATTAATTTCATTACCACTATTATTAACATGAAACCCCCAGCCATTACACAATATCAGACACCTCTATTCGTATGAGCTGTGCTAGTAACAGCCGTACTGCTACTCCTATCTTTACCGGTTTTAGCTGCAGGTATCACAATGCTCTTAACTGACCGAAACCTAAACACAACCTTTTTCGACCCAGCGGGAGGGGGGGACCCAATCCTCTATCAACACCTATTCTGGTTCTTCGGTCACCCAGAGGTATATATTTTAATTCTGCCCGGATTTGGAATGATCTCGCACATCGTAGCCTATTACTCAGGCAAAAAAGAGCCCTTCGGGTACATGGGCATGGTTTGAGCAATGATGGCGATTGGGCTGCTAGGGTTCATCGTATGGGCCCACCATATGTTTACCGTAGGAATAGATGTGGACACTCGAGCCTACTTTACTTCTGCCACAATAATTATCGCAATTCCCACGGGTGTAAAAGTGTTTAGCTGACTGGCCACACTGCACGGGGGGGCAATCAAATGAGAAACACCCCTTCTTTGAGCGCTGGGATTTATTTTTCTTTTTACGGTCGGAGGCTTGACTGGGATTGTACTAGCAAATTCGTCGATCGACATCGTACTACATGACACATACTACGTAGTAGCTCATTTCCACTACGTACTGTCAATAGGAGCAGTATTCGCAATCATGGGGGGTTTTGTACACTGATTTCCTTTATTCAGTGGCTACACTCTACACAGCACATGAACCAAAGTACACTTCGGAATCATGTTCCTGGGAGTAAACTTAACATTCTTTCCACAACACTTCTTAGGGCTAGCTGGGATACCACGCCGTTATTCGGACTACCCAGATGCTTATACCCTGTGAAACACAGTCTCATCGATTGGATCAATGATCTCTCTCACAGCAGTAGTATTATTCTTATTTATCCTCTGAGAAGCATTCACTGCCAAACGAGAGGTGAAATGAGTCGAACTCACAGAAACCAATGTTGAGTGACTCCACGGGTGCCCTCCACCATACCACACATTTGAAGAGCCAGCATACGTTCGGGTGCAACAAGCT
086_01_Conger_myriaster                      GTGGCAATTAACCGTTGATTCTTTTCCACTAATCACAAAGACATTGGCACCCTTTATTTAGTATTTGGTGCTTGAGCCGGCATAGTAGGAACCGCTTTAAGTCTGCTAATTCGAGCTGAATTAAGTCAACCTGGAGCTCTCCTTGGAGATGACCAGATCTATAATGTTATCGTAACAGCACATGCCTTTGTAATAATTTTCTTTATAGTAATACCAGTTATAATTGGTGGATTCGGCAATTGACTTGTGCCACTAATAATTGGGGCCCCAGACATGGCATTCCCTCGAATAAACAACATAAGCTTCTGATTATTACCACCATCATTTCTTCTATTATTAACCTCATCTGGAGTTGAAGCAGGGGCCGGAACAGGATGAACTGTTTATCCCCCACTATCAGGGAACCTGGCCCACGCTGGGGCATCAGTGGACCTAACAATCTTTTCTCTACACCTAGCAGGTGTCTCATCCATCCTGGGGGCCATTAACTTTATTACTACTATTATTAATATAAAACCACCAGCCACTACACAATATCAAACCCCCCTATTTGTATGGTCTGTTTTAATCACTGCCGTTCTACTACTTTTATCACTCCCTGTTCTTGCTGCGGGTATTACAATGCTTTTAACAGATCGAAATCTTAATACCACCTTCTTTGACCCAGCTGGGGGAGGAGACCCAATTCTTTACCAACACCTATTCTGATTCTTTGGTCACCCAGAAGTATATATTTTAATCCTACCAGGTTTCGGAATAATTTCACATATTGTTGCCTATTACTCTGGTAAAAAAGAACCATTCGGCTACATAGGAATAGTGTGAGCTATAATGGCTATTGGTCTTTTAGGCTTTATTGTCTGAGCACATCATATGTTTACAGTAGGAATAGATGTTGATACTCGGGCTTACTTTACATCAGCTACAATAATTATTGCTATTCCAACAGGGGTTAAAGTTTTTAGCTGACTGGCAACTCTACATGGGGGGACAATCAAATGGGACACTCCACTCCTATGAGCCCTCGGATTTATCTTTCTATTTACAGTTGGAGGCCTTACAGGCATTGTACTAGCAAACTCATCTATTGATATTGTACTTCATGACACATATTATGTCGTTGCACATTTTCATTATGTCTTATCAATAGGAGCTGTATTCGCAATTATAGGAGGCTTCGTCCACTGATTCCCGTTATTTTCTGGTTATACCCTACACAGTCTCTGAACTAAAATTCACTTTGGGGTTATATTTGCCGGAGTAAACATAACCTTTTTTCCACAGCACTTCCTAGGATTAGCAGGAATACCTCGGCGTTACTCTGACTATCCAGATGCCTACACACTATGAAATACTATCTCCTCTATTGGATCTCTAGTATCATTAACTGCCGTAGTTTTATTCTTATTTATTTTGTGAGAAGCATTTGCTGCAAAACGGGAAGTAAAATGAGTAGAACTAACAACCTCAAACGTTGAATGACTACACGGCTGTCCTCCACCCTACCACACATTCGAAGAACCAGCGTATGTCCAAGTACAACCCTAC
086_02_Ariosoma_shiroanago                   GTGATAATTACCCGATGATTTTTTTCTACTAATCATAAAGACATTGGCACTCTGTATTTAGTCTTTGGTGCCTGGGCTGGTATAGTAGGGACAGCCCTTAGCCTTTTAATCCGAGCTGAACTTAGTCAACCCGGAGCTCTTCTTGGGGACGACCAAATTTACAATGTTATTGTTACCGCACATGCATTCGTCATGATTTTCTTTATAGTAATACCCGTAATAATTGGAGGGTTTGGAAACTGACTAGTGCCAATGATGATTGGAGCGCCTGATATAGCATTTCCACGAATAAACAACATAAGCTTCTGGTTGCTCCCCCCCTCATTCCTGCTTCTATTAGCATCCTCCGGAGTTGAAGCTGGTGCAGGCACAGGGTGAACTGTCTACCCCCCTCTGGCCGGAAACCTAGCACATGCAGGCGCATCTGTAGATCTTACCATTTTCTCTTTACATTTGGCGGGCGTGTCATCAATTTTAGGAGCAATTAACTTTATTACTACTATTATTAATATAAAACCCCCAGCAGTCTCACAATACCAAACTAGCTTATTTGTTTGATCTGTACTAGTAACTGCTGTTCTACTACTCCTATCTTTACCTGTGCTGGCTGCAGGTATTACAATATTACTTACAGACCGGAACTTAAACACAACCTTTTTTGACCCAGCTGGGGGAGGGGACCCAATCCTCTATCAACATCTATTTTGATTCTTTGGACACCCGGAGGTTTACATTTTAATTTTACCAGGCTTTGGAATCATCTCCCATATTGTTGCCTATTACTCTGGTAAAAAAGAGTCATTTGGTCACATAGGAATAGTATGAGCAATAATAGCCATCGGGCTTCTGGGATTTATTGTCTGAGCCCACCATATATTTACAGTAGGAATAGACGTAGACACTCGAGCTTATTTTACTTCTGCCACAATAATTATTGCAATTCCAACAGGAGTTAAAGTATTCAGCTGGTTGGCCACACTACACGGAGGAACAATCAAATGAGATACACCAATACTATGGGCCTTGGGGTTTATTTTCTTATTTACAGTGGGGGGGTTAACCGGAATTGTACTAGCCAACTCATCTATCGATATTGTATTACACGACACATATTATGTTGTAGCACATTTCCACTATGTCTTATCTATAGGAGCTGTATTTGCCATTATAGGAGGCTTTGTTCACTGATTCCCGTTGTTTACAGGATACACAATACATAATACATGAACAAAAGTTCACTTCGCCGTAATATTTGCTGGGGTAAATCTAACATTTTTCCCACAACATTTCCTAGGACTAGCTGGAATACCACGACGTTACTCCGACTACCCAGATGCATATACACTCTGAAACACAGTGTCATCAGTTGGATCCTTAATGTCATTAACCGCAGTTATTTTGTTCCTATTTATTCTTTGAGAAGCCTTCGCATCCAAACGAGAAGTAAAATGAGTACCACTTATGATATCAAACGTTGAATGACTACACGGATCCCCACCCCCATATCATACATTTGAAGAACCTGCATTTGTTCGAGTACACCCAGCA
086_03_Heteroconger_hassi                    GTGACAATCACCCGTTGATTCTTCTCTACTAACCATAAAGACATCGGCACCCTTTATCTTGTATTTGGTGCCTGAGCCGGAATAGTAGGCACTGCCCTGAGCCTGCTAATTCGGGCCGAACTAAGTCAACCTGGGGCCCTCCTTGGGGACGACCAAATCTATAACGTTATCGTCACGGCGCACGCCTTCGTTATGATTTTCTTTATAGTAATACCAGTATTAATCGGCGGATTCGGAAATTGATTAGTTCCGCTAATGATTGGAGCCCCCGATATAGCATTTCCACGAATAAACAACATAAGTTTCTGACTTCTTCCCCCATCGTTCCTCCTACTTCTAGCCTCTTCCGGGGTTGAAGCGGGAGCAGGGACGGGGTGAACTGTCTATCCCCCTCTAGCGGGCAATCTGGCCCATGCCGGAGCATCCGTAGACCTAACAATTTTTTCTCTCCACCTGGCGGGAGTGTCATCAATCCTCGGGGCCATTAATTTTATTACCACAATTATTAACATAAAACCCCCAGCCATCACACAATATCAAACACCTCTATTTGTTTGATCCGTCCTTATTACGGCAGTACTTCTTCTCCTCTCCTTACCNGTCCTTGCMGCAGGRATYACAATNCTTCTCACTGACCGAAACCTGAATACAACCTTCTTTGACCCAGCAGGAGGAGGAGACCCCATCCTGTACCAACACTTATTCTGATTCTTTGGGCACCCTGAAGTNTACATTCTAATTCTCCCTGGNTTCGGGATAATCTCACACATTGTAGCCTACTACTCGGGCAAAAAGGAACCATTCGGCTACATGGGAATGGTCTGAGCCATGATGGCCATCGGCCTCCTTGGATTTATTGTATGAGCCCACCACATGTTTACCGTAGGAATGGATGTTGACACCCGAGCATACTTTACATCTGCCACAATAATTATCGCAATTCCAACAGGAGTTAAAGTATTTAGCTGATTGGCAACCCTGCATGGAGGAGCCATTAAATGAGAAACACCCCTCCTATGAGCCCTAGGATTTATTTTCCTATTTACAGTAGGAGGCCTAACAGGAATCGTGCTAGCAAACTCATCAATCGACATTGTATTACATGATACATACTATGTTGTAGCGCACTTCCACTATGTATTGTCAATGGGGGCTGTGTTTGCCATTATGGGGGCTTTTGTTCACTGATTTCCCCTATTCACCGGCTATACACTCCATGACACCTGAACAAAAATCCACTTTGGAGTAATGTTTGTGGGAGTCAACCTAACTTTCTTCCCACAACATTTCCTAGGCCTGGCCGGAATGCCACGACGCTACTCTGACTACCCAGACGCTTATACGCTATGAAATACAATTTCATCCGTAGGCTCATTAGTTTCATTAACCGCAGTAATCCTATTCCTATTTATTCTATGAGAAGCATTCTCTGCCAAACGAGAAGTTAAATGAGTAGAGCTAACAGTTTCAAATGTAGAATGGCTGCACGGATGTCCACCCCCATACCACACATTCGAAGAGCCAGCCTATGTTCGAGTCCACCCAGCT
086_04_Paraconger_notialis                   GTGGCAATCACCCGTTGATTCTTCTCCACTAACCATAAAGACATCGGCACCCTGTATCTAGTATTTGGTGCCTGAGCCGGAATAGTTGGCACCGCCCTAAGCCTGTTAATCCGAGCCGAACTAAGCCAACCTGGAGCCCTACTCGGGGACGACCAAATCTACAATGTTATTGTTACGGCACATGCATTTGTTATAATTTTCTTTATAGTAATACCAGTTCTGATCGGAGGCTTCGGAAACTGACTAGTCCCACTTATAATCGGAGCACCAGACATGGCATTCCCACGAATAAACAACATGAGTTTCTGACTTCTACCTCCATCATTCCTTCTCCTCCTAGCCTCCTCTGGAGTTGAAGCCGGGGCAGGCACGGGATGAACCGTGTATCCCCCCCTATCTGGAAACCTAGCACACGCCGGCGCATCAGTTGACTTAACAATCTTTTCCCTTCATCTTGCAGGAGTCTCGTCGATCCTGGGAGCCATTAACTTCATTACTACAATTATTAATATAAAACCCCCATCAATTACGCAGTACCAAACACCACTATTCGTCTGATCAGTCCTAGTAACAGCAGTCCTTCTCCTTCTCTCCCTGCCAGTCCTTGCTGCAGGCATCACTATACTACTTACAGACCGAAACCTAAATACAACATTCTTTGACCCAGCGGGCGGAGGAGACCCAATCCTATACCAACACCTGTTCTGATTCTTCGGGCACCCAGAAGTATACATTCTTATCCTACCAGGATTCGGAATAATTTCACACATTGTTGCCTACTATGCCGGCAAAAAAGAGCCATTTGGCTACATAGGAATAGTCTGAGCTATGATGGCCATCGGCCTTTTAGGATTTATCGTGTGGGCGCACCACATGTTCACAGTCGGAATAGACGTAGACACTCGAGCATATTTTACATCCGCTACTATAATTATTGCAATCCCTACAGGAGTTAAAGTGTTTAGCTGACTGGCCACTCTGCACGGAGGCTCCATCAAATGAGAAACACCCCTTCTATGAGCCCTAGGATTCATCTTCTTATTTACAGTTGGTGGCCTGACAGGGATTGTCCTGGCAAACTCATCCATCGACATCGTCCTACACGACACATATTATGTAGTTGCACACTTCCACTACGTCTTGTCAATAGGAGCTGTATTCGCCATCATGGCAGGATTTGTTCACTGATTCCCGCTATTTACCGGGTACACACTACACGACACCTGAACAAAAATCCACTTCGGAGTCATGTTTTTTGGAGTCAACCTGACATTCTTCCCACAACATTTCCTGGGGCTAGCAGGAATACCACGACGTTATTCCGACTACCCAGACGCGTACACACTATGAAACACAGTTTCATCCATCGGCTCCTTAGTCTCACTAACTGCCGTCATCCTATTCTTATTTATCCTGTGAGAAGCCTTCTCCACCAAACGAGAGGTAAAATCAGTAGAACTAACAATTTCAAACGTCGAATGACTGCACGGCTGCCCGCCCCCATACCACACATTTGAAGAACCAGCCTACGTCCGAGTCCACCCAGCG
086_05_Conger_japonicus                      GTGGCAATTAACCGTTGATTCTTTTCCACTAATCACAAAGACATTGGCACCCTTTATTTAGTATTTGGTGCTTGAGCCGGCATAGTAGGAACCGCTTTAAGTCTGCTAATTCGAGCTGAATTAAGTCAACCTGGAGCTCTCCTTGGAGATGACCAGATCTATAATGTTATCCGTACAGCACATGCCTTTGTAATACTTTTCTTTATAGTAATGCCAGTTATAATTGAAGGTTTTGGCAATTGACTTGTGCCATTAATAATTGGAGCCCCAGACATGGCATTTCCACGAATAAACAACATAAGCTTATGATTACTACCACCATCATTTCTTTTATTATTAACTTCATCAGGAGTTGAAGCAGGAGCAGGAACAGGATGAACTGTTTATCCCCCACTGTCAGGGAACCTAGCCCACGCTGGGGCATCAGTTGACCTAACAATCTTTTCTCTACACCTAGCAGGTGTTTCATCCATCCTGGGGGCCATTAACTTTATTACCACTATTATTAATATAAAACCACCAGCCACTACACAATACCAAACCCCCCTATTTGTATGGTCCGTCCTAATCACTGCTGTTCTACTACTTTTATCACTCCCCGTCCTTGCTGCCGGCATTACAATGCTTTTAACAGATCGAAATCTTAATACTACCTTCTTTGACCCAGCAGGGGGAGGAGACCCAATTCTCTACCAACACCTATTCTGATTCTTTGGTCACCCAGAAGTATATATTTTAATCTTACCAGGTTTTGGAATAATTTCACACATTGTTGCCTATTATTCTGGTAAAAAAGAACCATTCGGTTACATAGGAATAGTATGGGCTATAATGGCTATTGGTCTTTTAGGCTTTATTGTCTGAGCACACCATATGTTTACAGTAGGAATGGATGTTGATACTCGAGCTTACTTTACATCAGCTACAATAATTATCGCTATTCCAACAGGGGTTAAAGTCTTTAGCTGACTAGCAACTCTTCATGGGGGAACAATCAAATGGGATACTCCACTCCTATGAGCCCTCGGATTTATTTTTCTATTTACAGTTGGAGGCCTAACAGGCATTGTACTAGCAAATTCATCTATTGATATTGTACTTCATGACACATACTATGTCGTTGCACATTTTCACTATGTCTTATCAATAGGAGCTGTATTCGCAATTATAGGAGGCTTCGTCCACTGATTCCCACTATTTTCTGGTTATACCCTTCACAGTCTCTGAACTAAAATTCACTTTGGGGTTATATTTGCCGGAGTAAACATAACCTTTTTCCCACAGCACTTCCTAGGATTAGCAGGAATGCCTCGACGTTACTCTGACTACCCAGATGCCTACACACTATGAAATACTATTTCCTCTATCGGATCTCTAGTATCATTAACTGCCGTAGTTTTATTTTTATTTATTTTGTGAGAGGCATTTGCTGCAAAACGGGAAGTAAAATGAGTAGAACTAACAGCCTCAAACGTTGAATGACTACACGGCTGTCCCCCACCCTACCACACATTCGAAGAACCAGCGTACGTCCGAGTACAACCTACA
086_06_Ariosoma_meeki                        GTGACAGTCACCCGTTGATTCTTTTCCACCAATCACAAAGACATTGGAACCCTTTATTTGGTATTTGGGGCCTGAGCTGGTATAGTGGGGACCGCCCTTAGTCTTCTTATCCGAGCAGAACTGAGCCAGCCCGGAGCCCTCCTTGGAGACGACCAGATTTATAACGTCATCGTTACAGCCCATGCATTCGTCATAATCTTCTTCATAGTGATGCCAATTATGATTGGAGGTTTTGGTAACTGGCTAGTGCCTATAATAATTGGAGCCCCTGATATAGCATTCCCACGAATGAACAACATAAGCTTCTGATTATTACCCCCGTCATTTCTACTACTATTGGCATCATCTGGGGTTGAGGCCGGAGCGGGCACAGGATGAACTGTATATCCACCACTAGCAGGTAACCTAGCACATGCAGGCGCATCCGTAGACCTTACCATCTTCTCTTTACACCTAGCAGGTGTATCCTCAATCTTAGGGGCAATTAATTTTATTACCACTATTATTAATATGAAGCCCCCTGCAGTTTCACAGTATCAAACCAGTCTATTCGTGTGATCTGTTTTAGTAACAGCAGTACTCCTCTTACTATCTCTTCCTGTCCTTGCCGCAGGAATCACGATATTATTAACGGACCGAAATCTGAACACAACATTCTTCGACCCAGCTGGAGGGGGTGACCCAATTCTTTACCAACACCTATTCTGATTCTTTGGTCACCCAGAAGTATACATTTTGATTCTGCCAGGGTTTGGAATTATCTCTCACATCGTTGCCTACTACTCGGGCAAAAAAGAGTCTTTTGGACACATGGGTATAGTATGAGCAATAATGGCCATTGGCCTTCTAGGATTTATCGTTTGAGCTCACCACATGTTCACAGTAGGAATAGATGTAGATACCCGAGCATACTTTACATCTGCTACAATAATTATTGCAATTCCAACAGGAGTCAAAGTATTTAGCTGACTAGCCACCCTACACGGAGGGACCATCAAATGAGAAACCCCAATACTGTGGGCCATCGGGTTTATCTTCCTATTTACAGTTGGGGGATTAACAGGAATTGTACTAGCAAACTCATCCATTGATATTGTATTACATGATACATACTACGTTGTTGCACACTTCCACTACGTCTTATCAATAGGGGCCGTCTTTGCAATCATAGGAGGCTTTGTACATTGATTCCCCCTATTTACAGGATATACTTTGCACCACACATGAACAAAAATCCACTTCGGGGTTATATTCATTGGAGTAAATATAACCTTTTTCCCCCAACACTTCTTAGGCTTAGCAGGAATACCACGACGTTACTCGGATTATCCAGACGCATATACACTATGAAATGCTGTCTCCTCAATTGGCTCAATGCTGTCACTAACGGCAGTAATCCTGTTCCTATTTATCCTTTGAGAAGCTTTCGCATCAAAACGGGAGGTGAAATGGGTACCACTAATAGCATCGAATGTTGAATGGTTACACGGATCTCCACCCCCTTATCATACTTTCGAAGAGCCTGCGTTTGTACGTGTACACCCTGCA
087_01_Nettastoma_parviceps                  GTGGCAATCACCCGTTGATTCTTTTCCACCAATCACAAAGACATTGGCACCTTATATTTAGTATTCGGTGCTTGAGCCGGCATAGTCGGGACAGCCTTAAGCCTACTAATTCGGGCCGAATTAAGTCAGCCCGGCGCCCTGCTTGGAGACGACCAAATTTATAATGTAATCGTTACGGCACACGCCTTCGTAATAATCTTCTTTATAGTAATACCCGTAATAATTGGAGGGTTCGGTAACTGACTTATTCCATTAATAATTGGGGCCCCTGATATAGCATTTCCCCGAATAAATAACATAAGCTTCTGGCTCCTTCCCCCATCGTTTCTTCTTTTACTAGCCTCCTCCGGAGTTGAAGCCGGGGCAGGGACCGGATGAACAGTATACCCCCCACTTGCTGGAAACCTGGCCCACGCCGGGGCCTCAGTAGACCTAACAATTTTTTCGCTACACCTGGCGGGTATTTCATCTATTCTAGGGGCCATTAATTTTATTACTACAATTATTAACATAAAACCGCCAGCCATTACACAATACCAAACCCCTTTATTCGTGTGGGCTGTCCTGGTAACAGCTGTACTTCTATTACTATCCTTACCAGTACTTGCTGCAGGAATTACGATACTTCTAACAGACCGAAACCTAAACACAACATTCTTTGACCCGGCAGGAGGAGGTGACCCAATCCTTTATCAACACCTATTCTGATTCTTTGGACACCCAGAAGTGTATATTTTAATTTTGCCGGGGTTCGGGATAATTTCACACATTGTTGCCTACTACGCCGGCAAAAAAGAGCCATTCGGTTACATAGGAATAGTTTGAGCCATAATGGCCATCGGTCTTCTTGGGTTTATCGTCTGAGCACATCATATGTTTACAGTAGGAATAGATGTAGACACCCGAGCATATTTTACATCCGCCACAATAATTATTGCTATCCCTACCGGGGTAAAAGTATTTAGCTGATTGGCAACCCTGCACGGGGGGTCTATCAAATGAGAGACCCCTCTTCTATGAGCCCTTGGCTTTATTTTCCTGTTTACAGTTGGAGGCCTCACGGGTATTGTGCTAGCAAATTCGTCTATCGACATTGTACTTCATGATACCTACTACGTCGTAGCCCATTTTCATTACGTACTGTCTATAGGGGCTGTATTCGCAATCATGGGCGGATTTGTCCATTGATTTCCGCTATTTACCGGTTATACACTACACGATACCTGAACCAAAATTCACTTTGGGGTTATATTTATTGGGGTTAATCTCACTTTCTTCCCACAGCACTTCCTAGGCTTAGCAGGTATACCACGCCGCTATTCCGACTACCCAGACGCGTACACCTTATGAAACACGGTATCGTCCATTGGATCTCTTGTGTCACTAACTGCTGTTATTCTGTTCCTATTTATTTTATGAGAAGCATTTACTGCCAAACGAGAAGTAAAATGAGTAGAACTAACAGTATCAAACGTTGAATGGCTACACGGGTGCCCTCCGCCCTACCACACATTTGAAGAACCCGCGTACGTTCGAGTACACCCGGCA
087_02_Hoplunnis_punctata                    GTGGCAATCACCCGTTGATTCTTTTCCACTAATCATAAAGACATTGGCACCCTATATCTAGTCTTTGGTGCTTGAGCCGGAATAGTAGGAACAGCCCTAAGCCTACTAATCCGAGCTGAGCTGAGCCAGCCCGGAGCCCTGCTTGGAGATGACCAAATTTACAATGTTATCGTCACAGCACATGCCTTCGTAATAATCTTCTTTATAGTAATACCAGTTATAATTGGAGGATTCGGCAACTGGTTAGTCCCACTAATAATTGGGGCCCCAGATATGGCATTCCCTCGAATGAATAATATAAGCTTCTGACTTCTACCCCCATCATTCCTCCTCCTTCTGGCCTCTTCAGGGGTTGAAGCGGGGGCAGGAACTGGCTGAACTGTTTATCCTCCCCTTGCAGGAAACCTGGCCCACGCCGGAGCATCAGTTGACCTAACAATCTTCTCCCTACACTTAGCAGGGGTGTCCTCAATTCTAGGGGCTATTAACTTCATTACCACTATTATCAACATGAAACCTCCGGCTATTACGCAATATCAAACCCCTCTATTCGTGTGAGCAGTATTGATCACCGCCGTCCTACTCCTTCTCTCACTACCAGTTCTTGCTGCAGGTATTACAATACTATTAACCGACCGAAACTTAAACACAACTTTCTTTGACCCTGCAGGAGGGGGAGACCCAATTCTTTACCAACACCTGTTCTGATTCTTTGGCCACCCCGAAGTATACATTTTAATTCTGCCCGGATTCGGAATGATCTCTCACATTGTCGCATACTACGCTGGCAAAAAAGAACCATTCGGATATATAGGAATGGTCTGAGCTATGATAGCCATCGGACTACTCGGCTTCATTGTGTGGGCACATCACATATTTACAGTAGGGATAGACGTAGACACCCGAGCCTACTTCACATCGGCCACAATAATCATTGCCATCCCAACTGGCGTGAAAGTTTTCAGCTGATTAGCAACCCTTCACGGCGGCTCTATTAAATGAGAAACACCTCTCCTTTGAGCCCTGGGTTTTATTTTCCTGTTCACTGTTGGAGGCCTAACAGGCATTGTGTTAGCAAACTCATCTATTGACATTGTTCTACATGACACGTACTACGTAGTTGCACACTTCCACTATGTACTATCCATAGGAGCTGTATTTGCAATTATAGGAGGGTTTGTCCACTGATTCCCCCTATTCTCTGGCTATACTTTACATGACGTATGAACTAAAATCCATTTCGGAATTATATTCATCGGAGTCAACCTTACATTTTTCCCACAACATTTCCTAGGACTAGCAGGAATACCTCGACGATACTCCGACTACCCAGATGCATACACCCTGTGAAACACCGTATCATCCATCGGCTCTCTAGTATCTCTAACTGCTGTAATCTTATTCTTATTTATTCTGTGAGAAGCATTCTCTGCTAAACGAGAGGTAAAATGAGTAGAACTAACAGTCTCAAATGTCGAATGACTACACGGATGCCCTCCTCCGTACCACACATTTGAAGAACCAGCATACGTCCGAGTTCACCCAGCA
087_03_Facciolella_oxyrhyncha                GTGGCAATCACCCGTTGATTCTTTTCCACTAATCACAAAGACATTGGTACCCTATATCTAGTATTTGGTGCTTGAGCCGGAATAGTAGGGACCGCCCTTAGTCTTCTAATTCGAGCTGAACTAAGCCAACCCGGAGCATTATTAGGTGACGACCAAATTTATAATGTAATCGTCACAGCACATGCTTTTGTAATAATTTTCTTTATAGTAATACCAGTAATAATTGGGGGCTTTGGCAACTGACTCGTACCCTTAATGATTGGGGCCCCAGACATGGCGTTCCCACGAATAAATAACATAAGCTTCTGATTACTACCCCCATCATTTCTTCTATTATTAGCTTCTTCAGGGGTTGAAGCTGGGGCGGGCACAGGTTGAACCGTGTACCCACCCCTTGCAGGAAACCTCGCTCACGCAGGGGCCTCAGTTGACCTAACAATCTTTTCTTTACACCTCGCAGGAGTCTCATCTATTCTAGGGGCCATTAATTTTATTACCACTATTATTAATATGAAGCCCCCTGCTATCACACAATACCAAACCCCCTTATTTGTTTGATCTGTACTAATTACAGCTGTACTACTCCTCCTTTCATTACCAGTTTTAGCCGCAGGCATCACCATACTCCTCACGGACCGAAACCTAAACACAACATTCTTTGACCCGGCAGGAGGAGGAGACCCAATTCTTTACCAACACCTATTCTGATTCTTTGGACACCCAGAAGTCTACATTTTAATTTTACCCGGATTTGGCATGATCTCACACATTGTTGCCTACTACGCCGGAAAAAAAGAACCTTTCGGGTATATGGGGATGGTGTGAGCCATGATGGCCATCGGCCTTCTAGGGTTTATCGTCTGAGCCCACCATATGTTTACAGTAGGCATGGATGTAGATACCCGAGCATACTTTACATCCGCTACAATAATTATTGCCATTCCAACAGGGGTAAAAGTATTTAGCTGACTGGCCACCCTACATGGAGGGKCAATCAAATGAGAAACGCCCCTCCTATGAGCCCTAGGGTTTATCTTCCTATTTACAGTGTTTGGACTAACAGGCATTGTACTAGCAAATTCGTCCATTGACATCGTCCTTCATGATACATACTATGTAGTTGCACACTTCCACTATGTTTTATCTATGGGTGCAGTATTTGCAATCATGGGCGGCTTCGTTCACTGATTCCCACTCTTTACAGGATATACATTACACAGCACATGAACTAAAATCCACTTCGGAATTATGTTCATTGGAGTAAACTTAACATTCTTTCCACAACACTTCCTAGGTCTGGCAGGTATACCACGACGGTACTCCGACTACCCAGACGCATATACCTTGTGAAACACAGTATCATCAGTCGGGTCACTAGTATCACTTACCGCCGTGATCTTGTTCCTATTTATCTTATGAGAAGCATTTGCTGCTAAACGAGAAGTAAAATGAGTAGAACTAACAGCTTCAAACGTTGAATGACTGCACGGCTGCCCACCCCCTTACCATACATTCGAAGAGCCTGCGTATGTTCGAGTACACCCGGCG
088_01_Stemonidium_hypomelas                 GTGGCAATCACCCGTTGATTTTTTTCTACTAATCACAAAGACATTGGTACCCTATATCTAGTATTTGGTGCCTGGGCCGGGATAGTGGGCACTGCATTAAGTCTCCTTATCCGTGCTGAATTAAGCCAACCTGGCGCCCTTCTCGGGGATGACCAAATTTACAATGTTATCGTTACAGCGCATGCATTTGTAAAAATTTTCTTCATAGTCATACCAGTAATAATTGGAGGGTTCGGCAACTGACTTATTCCACTAATGATCGGGGCCCCAGACATGGCATTCCCCCGAATAAACAACATAAGCTTCTGACTCCTCCCCCCCTCATTTCTCTTACTACTAGCATCCTCAGGAGTAGAAGCCGGAGCTGGCACAGGCTGAACTGTATATCCCCCTCTAGCCGGAAACTTGGCGCACGCTGGAGCATCAGTTGATTTAACAATTTTCTCGTTACATCTTGCAGGAATCTCATCAATTCTGGGGGCAATCAACTTTATTACTACAATCATTAACATAAAACCGCCTGCCGTCACCCAATATCAAACCCCTTTATTTGTGTGATCTGTCCTAGTAACTGCAGTACTACTTCTTCTATCTCTACCCGTCCTCGCTGCAGGTATCACAATGCTTCTAACTGACCGAAACCTGAACACAACGTTCTTTGACCCTGCAGGAGGAGGAGACCCAATCCTCTACCAACACCTTTTCTGATTCTTTGGCCACCCAGAAGTATATATTCTTATTCTGCCCGGATTTGGCATAATCTCCCACATCGTAGCCTATTATTCAGGTAAAAAAGAACCCTTCGGCTATATGGGAATGGTCTGAGCAATAATGGCTATCGGACTACTAGGATTTATTGTATGAGCACATCATATGTTCACAGTGGGAATAGACGTAGACACCCGTGCCTATTTTACCTCCGCCACAATAATTATCGCCATCCCAACCGGGGTAAAAGTATTTAGCTGACTCGCCACACTCCATGGTGGAGTGATTAAATGAGAGACGCCTCTTCTTTGAGCCTTAGGATTTATTTTCCTCTTCACAGTTGGAGGTCTAACGGGAATTGTACTAGCAAACTCATCAATTGACATTGTACTACATGATACATACTATGTGGTAGCCCACTTCCATTACGTGTTATCTATAGGAGCAGTATTCGCAATCATAGGGGGGTTTGTTCACTGATTCCCACTATTTTCAGGCTACACATTACACAATACCTGAACTAAAGTACACTTTGGTATTATATTCATCGGAGTAAACCTGACATTCTTCCCACAACACTTCCTAGGACTAGCAGGGATACCACGACGTTATTCAGACTACCCAGACGCCTATACGCTATGAAATACAATCTCATCTATTGGTTCACTAATTTCTCTTACAGCAGTAGTCTTATTCCTATTTATTTTATGAGAAGCATTTAGCGCAAAACGAGAGGTAAAATGAGTAGAGTTGACAGAAACAAATGTTGAATGACTTCACGGATGTCCTCCTCCATACCACACATATGAAGAACCTGCATATGTACGAGTCCAGCCCGAC
088_02_Serrivomer_sector                     GTGGCAATCACCCGTTGATTCTTTTCTACTAATCACAAAGACATTGGTACCCTATATCTAGTATTTGGTGCCTGAGCCGGAATGGTCGGCACTGCATTAAGCCTATTAATCCGTGCTGAACTAAGCCAACCCGGCGCCCTTCTTGGAGATGACCAAATTTACAATGTTATTGTTACAGCACATGCATTTGTAATGATTTTCTTTATAGTAATACCAGTAATAATTGGTGGGTTCGGCAACTGACTTATTCCCCTAATAATTGGGGCCCCAGACATGGCATTCCCCCGAATAAACAACATAAGCTTCTGACTCCTTCCCCCATCCTTTCTCTTACTACTCGCATCCTCAGGAGTAGAGGCCGGAGCTGGGACAGGCTGAACTGTATACCCCCCTCTAGCCGGAAACTTAGCCCACGCTGGAGCATCAGTTGATTTGACAATTTTCTCACTGCACCTTTCAGGAATCTCGTCAATTCTAGGGGCAATCAACTTTATTACCACAATCATTAATATAAAACCACCCGCTATTACCCAATATCAAACTCCTTTATTCGTATGATCTGTCCTAGTAACTGCAGTGCTGCTTCTTCTATCTCTGCCAGTCCTTGCTGCAGGAATTACAATACTTCTAACTGACCGAAACCTGAACACCACATTCTTTGACCCTGCAGGAGGAGGAGACCCAATCCTCTACCAACACCTTTTCTGATTCTTTGGCCACCCCGAAGTATATATCCTAATCCTGCCCGGATTTGGGATAATCTCCCACATCGTCGCTTATTATTCAGGCAAAAAAGAGCCCTTCGGCTATATAGGAATGGTCTGAGCAATAATAGCTATCGGACTACTAGGGTTCATTGTATGAGCACATCATATGTTTACAGTGGGAATAGACGTAGACACTCGTGCTTATTTTACTTCCGCCACAATAATTATCGCTATCCCAACTGGGGTAAAAGTGTTTAGCTGGCTAGCCACACTCCATGGTGGAGTAATTAAATGAGAAACACCTCTCCTTTGAGCTTTAGGATTTATTTTCCTTTTCACAGTTGGGGGCCTAACAGGGATCGTACTAGCAAATTCATCAATCGACATTGTACTACACGACACATACTATGTGGTAGCCCACTTCCATTATGTATTATCTATAGGAGCAGTATTCGCCATCATAGGAGGCTTTGTACACTGATTCCCGCTATTTTCAGGTTACACATTACATGAAACCTGAACTAAAGTACACTTTGGTATTATATTCCTGGGGGTAAACCTAACATTCTTTCCCCAACACTTCCTAGGTCTGGCAGGAATACCACGACGTTATTCAGACTACCCAGACGCCTATACCTTATGAAATACAATTTCATCTATCGGCTCACTAATTTCTCTCACAGCAGTAGTCTTATTCCTATTTATTCTATGAGAAGCATTTAGCGCAAAACGAGAGGTAAAATGAGTAGAGTTGACAGAAACAAATGTTGAGTGACTTCACGGGTGTCCTCCCCCATACCACACATACGAAGAGCCCGCATATGTACGAGTCCAACAACTA
088_03_Serrivomer_beanii                     GTGGCAATCACCCGCTGATTCTTTTCTACTAATCACAAAGACATTGGTACCCTATATCTAGTATTTGGTGCCTGAGCCGGAATGGTGGGCACTGCATTAAGCCTACTAATCCGTGCTGAACTAAGCCAACCTGGCGCCCTTCTTGGAGATGATCAAATTTACAATGTTATTGTTACAGCACATGCGTTTGTAATAATTTTCTTTATAGTAATACCAGTAATAATTGGTGGATTCGGCAACTGACTTGTACCCCTAATGATCGGAGCCCCAGACATGGCATTCCCTCGAATAAATAACATAAGCTTCTGACTCCTCCCCCCCTCATTTCTCTTACTACTGGCATCCTCTGGGGTAGAAGCCGGAGCTGGGACAGGTTGAACTGTATACCCCCCTCTAGCCGGAAACTTGGCCCACGCTGGAGCATCAGTTGACTTAACAATTTTCTCACTTCACCTTGCAGGGATCTCATCAATTCTAGGGGCAATTAACTTTATTACCACAATCATTAATATGAAACCGCCTGCCATTACCCAGTATCAAACCCCTTTATTCGTGTGATCTGTCCTAGTGACTGCAGTACTACTTCTGCTGTCTCTGCCAGTTCTCGCTGCAGGAATCACAATACTTCTAACCGATCGAAACCTAAACACAACATTCTTTGACCCTGCAGGAGGAGGAGACCCAATCCTGTACCAACACCTTTTCTGATTCTTTGGTCACCCAGAAGTGTACATTTTAATTTTACCCGGATTTGGAATAATCTCCCACATCGTCGCCTATTATTCAGGTAAAAAAGAACCCTTCGGCTATATAGGAATGGTCTGAGCAATGATGGCTATCGGACTCCTAGGATTTATCGTATGAGCACATCACATATTCACAGTGGGAATAGACGTAGACACTCGTGCTTATTTTACTTCCGCCACAATAATTATCGCTATCCCAACCGGGGTAAAAGTGTTTAGCTGATTAGCCACACTCCACGGCGGAGTAGTTAAATGAGAAACACCCCTCCTCTGGGCCTTAGGCTTTATCTTCCTCTTCACAGTTGGGGGCCTAACAGGAATCGTACTAGCAAATTCGTCAATTGACATCGTACTACATGACACATACTATGTGGTAGCCCACTTCCACTATGTATTGTCTATAGGAGCAGTATTCGCCATCATGGGGGGCTTTGTGCACTGATTCCCGCTATTTTCAGGTTACACATTACATGACACCTGAACTAAAGTCCACTTCGGTATTATATTCCTGGGGGTAAATCTAACATTCTTTCCACAGCACTTCCTAGGTCTTGCAGGAATACCACGACGTTATTCAGACTACCCAGACGCATACACCCTATGAAATACAATTTCATCTATCGGCTCCCTAATTTCTCTCACGGCAGTAGTCTTATTCCTATTTATTTTATGAGAAGCATTTAGCGCAAAACGAGAAGTAAAATGAGTAGAGTTGACAGAAACAAATGTTGAATGACTTCACGGATGTCCTCCCCCGTATCACACATACGAAGAACCCGCATATGTACGAGTTCAACAACCA
089_01_Cyema_atrum                           GTGGCAATCACTCGTTGACTTTTTTCTACTAATCATAAAGACATTGGCACCTTATACCTGTTATTCGGCGCCTGAGCTGGGATAGTGGGTACTGCCCTAAGCCTACTAATTCGTGCTGAACTAAGCCAACCCGGGGCCCTTCTTGGAGACGACCAGATTTATAATGTGATCGTCACAGCACATGCCTTCGTAATAATTTTCTTTATAGTAATACCAGTAATAATTGGCGGCTTCGGCAATTGATTAATCCCCCTAATAATTGGAGCTCCAGACATAGCATTCCCTCGTATAAATAACATAAGCTTCTGACTCCTCCCCCCCTCTTTCCTTCTACTACTGGCTTCTTCAGGGGTAGAGGCCGGAGCTGGTACGGGATGAACTGTGTACCCGCCCCTATCCGGGAACCTAGCCCATGCAGGAGCATCCGTCGACTTAACCATCTTCTCCCTACATCTTGCAGGTATTTCCTCCATCCTGGGGGCCATCAATTTTATTACCACTATCATTAACATAAAACCGCCCTCCGTAACTCAGCACCAAACCCCCCTGTTTGTCTGAGCTGTACTAGTCACCGCAGTTCTACTATTACTATCCCTCCCAGTTTTAGCCGCCGGCATCACAATACTTTTAACAGACCGAAATCTAAACACAACATTTTTTGACCCCGCGGGGGGGGGGGACCCAATTCTTTATCAACACTTATTCTGGTTCTTTGGCCACCCGGAAGTCTACATCTTAATCTTACCCGGCTTTGGCATAATCTCACACATTGTTGCATACTACTCTGGCAAAAAAGAACCATTCGGATATATAGGCATAGTCTGAGCAATAATAGCAATCGGACTACTAGGATTTATTGTTTGAGCTCACCATATGTTTACAGTAGGAATAGATGTAGACACCCGTGCCTATTTTACCTCTGCCACAATAATTATCGCAATCCCCACAGGAGTAAAAGTATTTAGCTGATTAGCTACTTTGCACGGAGGGTCCATTAAATGGGAGACTCCCCTACTTTGAGCCTTAGGGTTCATCTTCCTTTTTACGGTTGGTGGCTTAACAGGGATTGTACTAGCAAACTCCTCAATTGATATTGTATTACATGACACATATTATGTTGTAGCCCATTTTCATTATGTACTCTCTATGGGTGCAGTATTTGCTATTATAGGCGGCTTCGTACACTGATTTCCCCTATTTACAGGATATACTTTACACAGCACATGAACAAAAGCCCACTTTGGGGTAATATTTATTGGAGTAAACCTAACCTTCTTTCCACAACACTTCTTAGGGCTAGCAGGGATACCACGACGATACTCTGACTACCCAGATGCATATACACTATGAAACACCCTATCATCTATTGGATCTATAGTTTCCTTAATGGCTGTAATTATATTTCTATTTATTCTTTGAGAAGCATTTACTGCAAAGCGGGAGGTTAATGGTGTGCTAATAGCAGAAACAAATATTGAGTGACTCCATGGGTGCCCTCCCCCCTACCACACATTTGAAGAGCCGGCATTCGTACAAATCAGCCAACAT
089_02_Neocyema_cf_erythrosomaGL             ATGATAATCACCCGTTGACTCTTTTCTACTAATCATAAAGACATTGGAACCCTTTACTTTATATTCGGCGCCTGAGCCGGAATAGTAGGTACTGCCCTAAGTTTGCTAATCCGAGCCGAATTAAGTCAACCGGGGACCCTACTCGGTAATGACCAATTCTATAATGTTATTGTTACAGCCCACGCCTTCGTGATAATCTTCTTTATAGTTATACCCGTTATAATTGGCGGATTTGGTAACTGACTTGTACCAATAATAATTGGAGCCCCAGACATAGCTTTTCCCCGAATAAACAATATAAGCTTCTGACTTCTTCCACCCGCACTTCTTCTTCTACTAGCCTCCTCAGGAGTTGAAGGTGGGGCCGGAACAGGCTGAACTGTTTACCCACCTCTAGCAGGAAACCTGGCCCACGCAGGAGCCTCCGTAGATTTAACAATTTTTTCTCTACACCTAGCTGGCATCTCATCTATTCTAGGAGCCATTAACTTTATTTCCACCATTATTAATATAAAATCCCCCATCGTCACCCAGTATCGAACCCCCCTATTTGTATGATCGGTTTTAGTAACTGCTATTTTGCTTCTCTTATCTTTACCGGTCTTAGCCGCAGGCATTACTATGCTCCTCACAGACCGAAACTTAAACACAACATTCTTTGACCCTGCAGGAGGAGGAGACCCCATTCTTTACCAACATCTATTCTGATTTTTTGGGCACCCAGAAGTCTATATTCTAATTTTGCCGGGGTTTGGGATAATCTCACACATTATTGCCTATTATTCCGGCAAAAAGGAGCCTTTTGGGTATATGGGCATAGTCTGAGCAATAATAACCATTGGGCTACTAGGATTTATTGTATGGGCACATCATATATTTACAGTCGGAATAGATGTAGATACCCGAGCCTACTTCACCTCTGCCACAATAATTATCGCAATCCCAACAGGAGTAAAAGTATTTAGTTGACTAGCCACCCTACATGGGGGCGTAATCAAATGAGAAACCCCAATGTTATGAGCACTAGGGTTTATTTTTTTATTCACAATCGGGGGTCTGACAGGAATTGTACTAGCTAACTCATCAATTGATATTGTATTACATGATACATATTATGTAGTAGCACATTTTCATTATGTTTTATCTATAGGTGCAGTATTTGCTATTATAGCAGGTTTTGTACACTGATTCCCCCTATTTACAGGCTTCTCCCTTCACCCTAAATGAACTAAAGTACACTTCGGGATTATATTCCTAGGGGTAAACCTAACATTTTTCCCGCAACACTTTTTAGGATTGGCCGGAATACCACGCCGATATTCTGATTACCCCGATGCCTATGCTATATGAAATTTACTCTCATCTATCGGATCCCTCATTTCCCTCACAGCAGTTGTACTATTTATATTTATTTTATGAGAAGCTTTTGCTACCAAACGCCTTATTAAATGAGTTCATATTACAGGAACCAATATAGAATGACTACAAGGATCACCTCCCCCCTCCCACACATTTGAAGACTTTCCACTCGTTCGTATTCAATCATAT
090_01_Saccopharynx_lavenbergi               GTGATAATTACCCGCTGACTATTCTCCACCAACCACAAAGACATCGGCACCCTATACCTTGTATTTGGTGCTTGAGCCGGCCTAGTCGGCACCGCATTAAGCATACTTATTCGTACTGAACTAAGTCAGCCAGGAACAATACTAGAAGATGACCAAATCTACAATGTGATTGTCACAGCACATGCATTCGTAATAATCTTCTTCATGGTTATACCAGTAATAATTGGGGGATTTGGAAACTGATTAATTCCATTAATAATTGGAGCCCCAGACATGGCATTTCCTCGAATGAATAATATAAGCTTCTGACTTTTACCCCCCTCACTTCTTCTTTTACTGGCATCTTCTGGCATCGAAGCCGGTGCCGGAACAGGTTGAACTGTTTATCCCCCTCTAGCTGGAAACTTAGCTCATGCAGGGGCATCTGTAGACCTTACAATCTTCTCTCTTCACCTGGCAGGCATTTCCTCAATTCTAGGAGCCATTAATTTTATTACAACTATCATTAACATAAAACCCCCCGCTATCTCACAATACCAAACCCCACTTTTTATCTGAGCCGTCCTAGTAACCGCTGTACTACTGCTACTCTCCCTACCAGTTTTAGCTGCAGGTATTACAATACTCCTTACTGACCGAAACCTTAACACAACCTTTTTTGACCCGGCTGGTGGGGGAGACCCAATCCTCTATCAACACCTATTTTGATTCTTTGGCCACCCCGAAGTATATATTTTAATTCTACCAGGATTTGGGATAATTTCCCACATCGTTACCTACTACTCAGGCAAGAAAGAACCATTTGGATATATAGGAATAGTATGAGCTATAATAGCCATTGGCTTACTTGGCTTTATCGTCTGAGCACACCACATATTTACAGTCGGGATAGATGTAGACACCCGCGCCTACTTTACCTCAGCTACAATAATCATCGCAATCCCCACAGGAGTTAAAGTTTTCAGCTGACTTGCCACCCTCCACGGCGGTGCCATTAAATGGGAAGCCCCACTACTTTGAGCACTGGGGTTCATTTTCTTATTTACGGAAGGGGGTTTAACAGGAGTTGTATTAGCAAATTCCTCAATCGATATTGTTCTGCATGACACCTACTATGTGGTAGCCCATTTCCACTATGTACTCTCCATAGGAGCAGTATTCGCGATCATGGGAGGCTTCGTCCACTGATTCCCTCTATTCACCGGATATACACTTCACCAAAAATGAACTAAAGTACACTTCGGCATCATATTCTTGGGGGTAAACCTCACCTTCTTCCCCCAGCATTTCCTAGGTCTAGCAGGCATGCCACGTCGCTACTCTGACTACCCAGATGCGTATACCCTATGAAATGTAATTTCATCTATTGGCTCACTTATCTCTATTGTAGCAGTCGCCCTATTTATATTTATCCTCTGAGAAGCATTTGCTGTAAAACGAACCGTAGTAGGGGCAGAACTGACACGAGCAAACATTGAATGAATGCACGGATGCCCGCCACCACACCACACATTTGAAGAACCAGCATACGTTCAAATTCAATTATAC
091_01_Eurypharynx_pelecanoides              ATGACAATCACCCGTTGATTCTTTTCTACCAACCACAAAGATATTGGCACCCTATATTTAGTATTTGGTGCCTGAGCCGGCATAGTCGGCACCGCACTAAGCCTATTAATTCGCGCTGAACTTACTCAACCAGGAGCCCTTCTTGGAGATGATCAGATTTATAATGTTATCGTAACAGCCCATGCTTTTGTAATAATTTTCTTTATGGTGATACCAATTATAATCGGAGGATTCGGCAATTGACTAATCCCCCTAATAATTGGAGCCCCAGACATAGCATTCCCCCGTATGAACAATATAAGCTTCTGACTTCTCCCCCCCTCATTTCTTCTCCTTTTAGCCTCTTCCGGGGTAGAAGCCGGAGCCGGCACAGGGTGAACCGTTTATCCTCCCCTAGCTGGAAATTTAGCTCATGCCGGAGCATCAGTAGATTTAACAATCTTCTCACTTCATCTTGCAGGAATCTCCTCAATTCTTGGGGCCATTAATTTTATTACGACCATTATTAATATAAAACCCCCAGCCATTTCACAATACCAAACACCCCTTTTTGTTTGATCTGTGTTAGTCACCGCTGTCCTCTTACTCTTATCCCTCCCCGTCCTAGCTGCGGGCATCACAATACTCCTAACTGACCGAAACTTAAACACAACATTCTTTGATCCTGCAGGAGGGGGGGACCCCATCCTTTACCAACACCTATTCTGATTTTTTGGGCACCCAGAAGTTTATATCTTAATTTTACCCGGATTCGGAATAATTTCACACATTATTACCTATTACTCGGGCAAAAAAGAGCCCTTCGGATATATGGGCATAGTTTGAGCCATAATAGCCATTGGCCTATTAGGCTTCATCGTATGAGCCCACCATATATTCACGGTTGGCATAGATGTAGACACCCGTGCCTATTTCACCTCCGCCACCATAATTATTGCTATCCCAACAGGCGTGAAAGTCTTTAGCTGATTAGCCACCTTGCATGGCGGAGCCATTAAATGAGAAACGCCCCTTCTCTGAGCACTTGGTTTCATCTTCCTCTTTACAGTGGGAGGCCTAACAGGAATCGTACTAGCAAATTCCTCAATCGACATTGTACTACATGACACATACTATGTTGTTGCCCACTTCCACTATGTCTTGTCTATAGGAGCAGTATTTGCCATTATAGGAGGCTTCATCCACTGGTTCCCATTATTTACAGGGTACACCCTCCACCAAAAATGAACTAAAGTACACTTTGGTATCATATTTTTAGGTGTTAATTTGACCTTCTTCCCACAACACTTTCTTGGGCTCGCTGGTATGCCACGACGATACTCCGACTACCCAGATGCCTATACCCTATGAAACTTTATCTCATCAATTGGCTCGCTCATCTCACTTACAGCAGTTATTCTGTTCCTATTTATTCTATGAGAAGCATTCGCCGCTAAACGAGAAGTATTAGGAGCAGAACTCACAATAACAAATGTCGAATGAATTAACGGGTGTCCTCCCCCCTATCACACATTTGAAGAACCCGCATATGTTCAGATTCAACTATAT
092_01_Monognathus_jesperseni                ATGAACCACATACGCTGATTCTTTTCTACAAACCACAAAGACATTGGAACCCTTTACTTACTATTTGGTGCTTGAGCAGGAGCGGTAGGCACTGCCTTAAGCCTCTTAATTCGAGCAGAACTTAGTCAACCAGGTGCCCTTCTAGGGGATGACCAAATCTACAACGTTATTGTTACGGCACATGCCTTTGTAATAATCTTCTTTATAGTAATACCCATTATAATTGGTGGCTTTGGAAACTGATTAGTGCCCTTAATAATTGGAGCCCCCGACATAGCATTTCCACGGATAAATAACATGAGCTTCTGGCTTCTTCCACCATCATTTCTCCTACTTCTGGCCTCTTCAGGCGTAGAAGCGGGGGCAGGGACAGGATGGACAGTTTATCCCCCTCTCTCAGGTAATATGGCCCATGCTGGAGCATCAGTTGATCTGACAATCTTCTCTCTTCATCTAGCTGGGGTATCCTCAATTCTAGGGGCCATTAACTTCATCACCACTATTTTTAATATAAAACCACTAGGAATAACACCCTACCGAGCCCCTCTTTTCGTGTGGGCCGTCCTAATTACAGCCGTCTTACTCCTTTTATCCCTACCCGTCCTAGCTGCAGGGATTACTATACTACTTACTGACCGGAACCTTAATACAACCTTCTTTGATCCCGCAGGGGGAGGGGACCCCATCCTCTATCAACATCTCTTTTGATTCTTTGGTCACCCAGAGGTCTATATTTTAATCCTGCCCGGCTTTGGGATAATCTCACACGTTATTGCCTACTATTCAGGTAAGAAAGAACCCTTCGGTTATATCGGAATGGTCTGAGCAATAATGGCTATTGGATTCTTAGGCTTTATTGTTTGAGCCCACCACATGTTTACAGTAGGGTTAGATGTAGACACTCGGGCCTATTTTACCTCCGCCACTATAATTATTGCTATCCCAACAGGGGTCAAAGTATTTAGCTGACTAGCTACCCTACACGGGGGAGATATTAAATGAGAAACCCCTCTCTTTTGGGCCTTAGGCTTCATTTTCCTCTTCACCGTAGGGGGCTTAACAGGCATTGTATTAGCAAACTCATCCATCGACATCGTCCTACATGACACATACTATGTAGTAGCCCACTTTCACTATGTTTTATCTATAGGGGCCGTGTTCGCTATTATAGCTGGCTTTATCCACTGGTTCCCCTTATTTACAGGGTACACTCTAAATAGCTTATGGACCAAAATTCACTTTGTGATTATATTTACAGGAGTAAACATTACTTTCTTTCCCCAACACTTCCTTGGCCTAGCAGGTATACCTCGACGCTATTCTGATTATCCAGACGCCTATACTCTATGAAACAAGGTTTCCTCTATCGGAGCCTTAATCTCTCTAATAGCTATAATCTTGTTTCTGTTTATTCTATGGGAAGCATTCGTAGCAAAACGAGAAGTAAAATCATCAAGTCTATTAGAGACTAATGTTGAATGAATTTACGGGTGTCCACCTTCTTCCCACACGTTTGAGGAACCACCCTTTGTACAAGTGGTGATTAAA

[CO2 690]
069_01_Elops_hawaiensis                      ATGGCACATCCCTCCCAACTAGGATTCCAAGACGCGGCCTCACCTGTAATAGAAGAACTTCTCCACTTCCACGACCACGCACTAATAATCGTATTCCTAATCAGTACCCTAGTGCTTTACATTATTGTAGCCATGGTTTCTACCAAACTAACAGACAAATTTACAATTGACTCCCAAGAAATTGAGATTGTGTGAACCGTACTTCCCGCAGTAATTCTCATCCTTATTGCTCTCCCATCCCTACGAATTCTATACCTGATAGACGAAATCAACGACCCACACCTGACAATCAAAGCCATGGGCCACCAATGATACTGAAGCTATGAGTATACAGACTACCAAGACTTAGGTTTTGACTCATATATAATCCCAACACAAGACCTAACACCAGGACAATTCCGACTACTAGAAACTGACCATCGAATGGTAGTCCCAATAGAATCCCCTGTACGAGTACTAGTCTCAGCTGAAGACGTCCTTCACTCGTGAGCAGTACCAGCCCTCGGAGTAAAAATGGACGCAGTCCCAGGACGCCTAAACCAGACAGCATTCATCGCCTCCCGCCCAGGACTCTACTATGGACAATGCTCTGAAATTTGCGGAGCAAACCACAGTTTTATACCAATTGTTGTTGAAGCAGTTCCACTAGAGCACTTTGAAAACTGATCTTCACTAATACTAGAAGACGCC
069_02_Elops_saurus                          ATGGCACATCCCTCCCAACTAGGATTCCAAGACGCGGCCTCACCTGTAATAGAAGAACTTCTCCACTTCCACGACCACGCACTAATAATCGTATTCCTAATCAGTACCCTAGTGCTTTACATTATTGTAGCCATGGTTTCTACCAAACTAACAGACAAATTTACAATTGACTCCCAAGAAATTGAGATTGTGTGAACCGTACTTCCCGCAGTAATTCTCATCCTTATTGCTCTCCCATCCCTACGAATTCTATACCTGATAGACGAAATCAACGACCCACACCTGACAATCAAAGCCATGGGCCACCAATGATACTGAAGCTATGAGTATACAGACTACCAAGACTTAGGTTTTGACTCATATATAATCCCAACACAAGACCTAACACCAGGACAATTCCGACTACTAGAAACTGACCATCGAATGGTAGTCCCAATAGAATCCCCTGTACGAGTACTAGTCTCAGCTGAAGACGTCCTTCACTCGTGAGCAGTCCCAGCCCTCGGAGTAAAAATGGACGCAGTCCCAGGACGCCTAAACCAGACAGCATTCATCGCCTCCCGCCCAGGACTCTACTATGGACAATGCTCTGAAATTTGCGGAGCAAACCACAGTTTTATACCAATTGTTGTTGAAGCAGTTCCACTAGAGCACTTTGAAAACTGATCTTCACTAATACTAGAAGACGCC
070_01_Megalops_atlanticus                   ATGGCACATCCTTCACAATTAGGACTCCAAGACGCGGCCTCACCTGTAATAGAAGAACTCCTACACTTTCACGACCATGCACTTATAATCGTATTCCTAATCAGCACCCTAGTACTTTATATTATTGTAGCAATAGTGTCTACCAAACTAACAGATAAGTACACTATCGACTCTCAAGAAATCGAAATTGTATGAACAGTTTTACCAGCAGTGATCCTTATTCTTATCGCTCTCCCATCCCTCCGAATCCTATACCTTATAGACGAAGTCAATGACCCGCACCTGACTATTAAAGCCATAGGACATCAATGATACTGAAGCTACGAGTATACAGACTACCAGGACCTGGGTTTCGACTCCTACATAATCCCAACACAAGACCTAACTCCAGGACAATTCCGGCTACTAGAAACAGACCACCGAATAGTTGTACCAATAGAGTCTCCAGTCCGAGTACTAGTATCGGCCGAAGACGTACTACATTCATGAGCAGTCCCTGCCCTCGGAGTCAAAATGGATGCCGTGCCCGGACGCCTAAATCAAACAGCATTCATCGTCTCACGACCAGGAGTATTTTATGGTCAGTGCTCCGAGATCTGCGGAGCAAACCATAGCTTTATACCAATCGTAGTAGAAGCAGTCCCATTAGAACACTTTGAAAACTGATCCTCTCTAATACTAGAAGACGCC
070_02_Megalops_cyprinoides                  ATGGCACATCCCTCCCAATTAGGATTCCAAGACGCGGCCTCACCTGTAATAGAAGAACTCCTTCACTTCCACGACCATGCACTCATAATTGTATTCCTAATCAGCACCCTAGTACTTTATATTATTGTAGCGATAGTGTCCACTAAGCTGACAGATAAATACACCATCGACTCCCAAGAAATTGAAATCGTATGAACTGTACTTCCAGCAGTAATTCTTATCCTTATCGCACTTCCATCCCTCCGAATCCTCTACCTAATAGACGAAATCAACGACCCACACCTGACCATCAAAGCTATAGGACACCAATGATACTGAAGCTATGAATACACAGACTATCAAGACCTGGGCTTCGACTCCTACATGATCCCAACACAAGACCTGGCCCCCGGACAATTCCGATTATTAGAAACAGACCACCGAATGGTTGTACCAATAGAATCTCCAGTTCGAGTACTAGTATCAGCCGAAGACGTCCTACACTCATGGGCAGTCCCCGCTCTAGGTGTTAAAATAGACGCAGTGCCCGGACGCCTAAATCAAACAGCATTCATCGCCTCTCGACCCGGGGTGTTCTACGGGCAGTGCTCAGAAATTTGCGGGGCAAACCACAGCTTTATGCCCATCGTAGTAGAAGCTGTCCCCTTAGAACACTTCGAAAACTGGTCCTCCCTAATACTAGAAGACGCC
071_01_Albula_glossodonta                    ATGGCACACCCATCACAGTTAGGATTCCAGAATGCAGCTTCGCCTGTAATAGAAGAGCTTTTATCTTTCCATGACCATACACTCATGATTGTTTCTATGATTAGTATTATGGTACTATATATTATCGTGGCGGTGGTCTCCGCCAAGCTTACTGATAAGCATATTTTAGATTCTCAGGGCGTTGAGATTGTATGGACCGTTTTACCGGCTGTAATTTTAGTACTAATTGCATTGCCGTCTCTTCGGGCCCTTTATTTGATGGACGAGGTTGATAATCCTCATTTAACGGTTAAGACTATGGGTCATCAGTGGTACTGAAGTTATGAGTACACGGATTATGAAGATCTTGAGTTTGATTCTTATATGGTGCCTACACAAGATCTGGCTCCAGGACACTTTCGGCTTTTAGAGACGGACCATCGTATGGTTGTTCCGGTGGAGTCTCCTGTTCGGGTTCTTGTTTCAGCTGAGGATGTGTTGCATTCTTGGGCAGTTCCCTCTTTGGGGGTGAAAGTAGATGCGGTGCCGGGACGTTTAAATCAGACAACGTTTATTGCTTCTCGTCCTGGGGTTTACTATGGTCAGTGTTCTGAAATTTGTGGCGCTAATCACAGCTTTATGCCAATTGTTGTTGAGGCAGTTCCTCTAGAGCATTTTGAGGACTGGTCTTCGTTAATGTTAGACAGG---
071_02_Pterothrissus_gissu                   ATGGCACATCCATCACAACTAGGATTTCAAGACGCGGCCTCACCTGTAATAGAAGAACTGCTTCACTTCCACGACCACGCATTAATAATTGTATTCTTAATTAGCACTTTAGTACTATACATTATTGTAGCAATAGTTTCCACCAAACTCACAAATAAATATATTTTAGACTCCCAGGAAATTGAAATTGTATGAACTATTTTACCAGCAGTCATCCTGATCCTGATTGCACTACCATCCTTACGTATTCTCTACCTCATAGATGAAATTAATGACCCCCATCTAACCATCAAAGCCATGGGACACCAATGATACTGAAGCTATGAATATACTGACTATGAAGACCTAGGGTTTGATTCATACATAGTCCCCACACAAGACCTAACCCCAGGACAATTCCGGCTATTAGAGACAGATCACCGAATAGTTGTACCAATAGAATCACCAGTACGAGTCCTCGTATCGGCTGAAGATGTTCTTCACTCCTGAGCAGTCCCTGCCCTAGGAGTAAAAATGGACGCAGTCCCTGGACGACTAAACCAAACAGCATTTATTGCCTCCCGCCCAGGAATTTACTACGGACAATGCTCTGAAATCTGCGGTGCAAACCACAGCTTTATACCTATTGTTGTTGAAGCAGTTCCTCTAGAACACTTTGAAAACTGATCCTCATTAATACTAGAAGACGCC
072_01_Aldrovandia_affinis                   ATGGCACACCCGTCACAATTAGGATTTCAAGACGCAGCTTCACCTGTAATAGAAGAATTACTACACTTCCACGACCACGCACTGATAATCGTGTTCTTAATCAGCACCCTAGTACTGTATATTATCGTGGCAATAGTTACCACCAAACTTACAAACAAGTATATCCTGGACTCCCAAGAAATTGAAATTGTTTGAACTATTCTACCAGCAGTAATCCTCATTCTCATTGCACTTCCATCACTACGCATTCTTTACCTAATAGACGAAATTAACGACCCACACTTAACAATTAAAGCTATAGGACATCAATGATACTGAAGTTACGAATACACCGACTACGAAGACCTGGGATTTGACTCCTACATAGTCCCCACGCAAGAACTAAACCCTGGACAATTCCGACTATTAGAGACAGACCACCGGATAGTAGTTCCCATAGAAGCCCCAGTACGAGTACTCGTTTCCGCTGAAGACGTTCTACACTCTTGAGCAGTACCAGCCCTAGGAGTAAAAATAGACGCAGTACCAGGACGCCTGAACCAAACAGCATTCATTGCCTCTCGCCCAGGAGTATACTATGGTCAATGCTCTGAAATCTGCGGCGCTAACCACAGCTTTATACCAATTGTTGTTGAAGCAGTACCACTACAACACTTTGAAAACTGATCTTCACTAATAATGGAAGACGCC
072_02_Halosauropsis_macrochir               ATGGCACACCCGTCACAACTAGGATTTCAAGATGCAGCTTCACCTGTAATAGAAGAACTACTCCATTTCCACGACCACGCACTGATAATTGTGCTCTTAATTAGTACCTTAGTACTGTACATTATCGTAGCAATAGTCACCACTAAACTCACGAACAAGTATATTCTAGACTCCCAAGAAATTGAAATTGTTTGAACAATTTTACCAGCAGTAATCTTAATCCTTATTGCACTCCCATCCTTACGCATTCTTTATCTAATGGACGAAATTAACGACCCACACTTAACAATCAAAGCCATGGGACACCAGTGGTATTGAAGCTACGAATATACCGATTATGAAGACTTAGGATTTGACTCATATATGGTCCCTACACAAGACTTAAATCCAGGACAATTCCGACTATTAGAAACAGATCACCGAATAGTAGTGCCAATAGAAGCTCCCGTACGAGTGCTTGTTTCAGCTGAAGACGTTTTACACTCATGAGCAGTACCCGCCCTAGGAGTAAAAATAGACGCCGTACCCGGACGATTAAATCAAACAGCATTTATTGCCTCTCGCCCAGGAGTTTATTATGGCCAATGCTCTGAAATCTGCGGCGCAAACCACAGCTTTATACCAATCGTTGTTGAAGCAGTACCACTACAACACTTTGAGAACTGATCTTCATTAATGATAGAAGATGCC
072_03_Aldrovandia_oleosa                    ATGGCACACCCGTCACAATTAGGATTTCAAGACGCAGCTTCACCTGTAATAGAAGAATTACTACACTTCCACGACCACGCACTGATAATCGTGTTTTTAATCAGCACCCTAGTACTGTATATTATCGTGGCGATAGTTACCACCAAACTTACAAACAAGTATATTCTGGATTCCCAAGAAATTGAAATTGTTTGAACTATTCTACCAGCAGTAATCCTCATTCTCATTGCACTTCCATCACTACGCATTCTTTACCTCATAGACGAAATTAACGACCCGCACTTAACAATTAAAGCCATAGGACATCAATGATACTGAAGTTACGAATACACCGACTACGAAGACCTGGGATTTGACTCCTACATAGTCCCCACACAAGATTTAAACCCCGGGCAATTCCGGCTATTAGAAACAGACCACCGGATAGTAGTTCCCATAGAAGCCCCAGTTCGAGTACTCGTTTCCGCTGAAGACGTTCTACACTCTTGAGCGGTACCAGCCCTAGGAGTAAAAATAGACGCAGTACCAGGACGCCTGAACCAAACAGCATTCATTGCCTCTCGCCCAGGAGTATACTATGGCCAATGCTCTGAAATCTGCGGCGCAAACCACAGCTTTATACCAATTGTTGTTGAAGCAGTACCACTACAACACTTTGAAAACTGATCTTCACTAATAATGGAAGACGCC
073_01_Notacanthus_chemnitzi                 ATGGCACACCCGTCACAACTAGGATTTCAAGACGCAGCTTCACCTGTTATAGAAGAACTTCTCCACTTCCACGACCATGCACTGATAATTGTTTTTTTAATTAGTACCCTGGTAGTATATATTATCGTAGCAATAGTCACCACCAAACTTACAAACAAGTATATTTTAGATTCCCAAGAAATTGAGATTATTTGAACGGTACTACCAGCCGTAATCTTAATTCTTATTGCTCTTCCGTCCTTACGAATTCTTTATTTAATGGATGAAATTAATGACCCGCACTTAACAATTAAAGCCATAGGACATCAATGATACTGAAGCTATGAGTACACTGATTATGAGGATTTAGGGTTTGATTCATATATGATTCCCACACAAGATTTAACCCCAGGACAATTTCGACTATTAGAAACAGACCATCGAATAGTAGTACCAATAGAAGCCCCAGTACGAATGCTTATTTCAGCTGAAGATGTATTACATTCATGAGCAGTGCCTGCCTTAGGGGTAAAAATGGATGCTGTACCAGGACGACTAAACCAATCAGCATTTATTGTCTCTCGCCCAGGAGTATATTATGGTCAGTGTTCTGAGATCTGCGGCGCAAACCATAGCTTTATACCAATTGTTGTTGAAGCAGTACCACTACAACACTTCGAGAACTGATCTTCC------------------
073_02_Polyacanthonotus_rissoanus            ATGGCACACCCGTCACAACTAGGATTTCAAGACGCAGCTTCACCTGTAATAGAAGAACTACTTCACTTTCACGACCACGCGCTGATAATCGTTTTCTTAATTAGTACTCTAGTACTATACGTTATCGTAGCAATAGTAACCACCAAACTTACCAACAAATATATTTTAGACTCGCAAGAAATTGAAATCATTTGAACGGTTTTACCAGCCGTCATCCTAATCCTTATTGCCCTTCCGTCCTTACGAATCCTTTATCTTATAGACGAGATTAACGACCCACACTTGACAATCAAAGCCATAGGACACCAATGATACTGAAGTTACGAATACACTGATTATGAGGACTTAGGATTTGACTCTTACATAATCCCCACACAGGATCTAACTCCAGGACAGTTCCGACTACTAGAGACAGACCACCGCATAGTTGTACCAATGGAAGCCCCCGTACGAATGCTTATTTCAGCTGAAGACGTGCTACACTCATGAGCAGTGCCCGCCCTAGGCGTAAAAATAGACGCTGTGCCCGGGCGACTAAACCAATCGGCATTTATTGCCTCTCGTCCAGGAATCTACTACGGCCAATGTTCTGAAATCTGTGGTGCAAACCACAGCTTTATACCAATTGTTGTTGAAGCAGTACCACTACAGCACTTCGAGAACTGATCTTCACTAATGATAGAAGATGCC
073_03_Notacanthus_chemnitziGL               ATGGCACACCCGTCACAACTAGGATTTCAAGACGCAGCTTCACCTGTTATAGAAGAACTTCTCCACTTCCACGACCATGCACTGATAATTGTTTTTTTAATTAGTACCCTGGTAGTATATATTATCGTAGCAATAGTCACCACCAAACTTACAAACAAATATATTTTAGATTCCCAAGAAATTGAGATTATTTGAACGGTGTTACCAGCCGTAATTTTAATTCTTATTGCTCTTCCGTCTTTACGAATTCTTTATCTAATGGATGAAATTAATGACCCACACTTAACAATTAAAGCCATAGGACATCAATGATACTGAAGCTATGAATATACTGATTATGAGGACTTAGGGTTTGATTCATACATGATTCCTACACAAGATTTAACCCCAGGACAATTTCGACTATTAGAGACAGACCATCGAATAGTAGTACCAATAGAAGCCCCAGTACGAATGCTTATTTCAGCTGAAGATGTCCTACACTCATGAGCAGTACCTGCCTTAGGGGTAAAAATAGATGCTGTACCAGGACGACTAAACCAATCAGCATTTATTGCCTCTCGCCCAGGAGTCTATTATGGTCAATGTTCTGAAATCTGCGGCGCAAACCATAGCTTTATACCAATTGTTGTTGAAGCAGTACCACTACAACACTTCGAGAACTGATCTTCACTAATAATAGAAGATGCC
074_01_Anguilla_japonica                     ATGGCACATCCCTCACAGCTAGGTTTCCAAGACGCAGCCTCACCCCTGATAGAAGAACTACTTCATTTCCACGACCATGCGCTAATAATTGTTTTCCTAATTAGCGTCCTAGTACTTTATATTATTGTGGCAATGGTAACTGCCAAAGTTACCAACATGTTTATCCTAGATTCACAAGAGATTGAAATCGTGTGAACCGTATTGCCAGCAGCAATTCTAATTCTAATCGCACTACCCTCTTTACGGATCCTTTACCTAATAGACGAAATCAATGACCCACATTTAACAATTAAAGCAATTGGACATCAATGATACTGAAGCTACGAGTACACTGACTATGAAGACCTTGGATTTGACTCGTACATAATCCCAACACAAGACTTAACCCCAGGACAATTCCGACTACTAGAAACAGACCATCGAATAGTAGTACCAATAGAATCACCTGTACGAGTACTAGTTACAGCAGAAGACGTCTTACACTCATGAGCAGTCCCATCCTTAGGAGTTAAAATGGACGCAGTACCAGGACGCCTAAACCAAACAGCATTTATTGCCGCCCGACCAGGAGTATACTATGGACAATGCTCTGAAATCTGCGGCGCAAACCACAGCTTTATACCAATCGTAGTTGAAGCAGTTCCTCTACAACACTTCGAAAACTGATCCTCAATAATGCTAGAAGACGCC   
074_02_Anguilla_anguilla                     ATGGCACATCCCTCACAGCTAGGTTTCCAAGACGCAGCCTCACCCCTGATAGAAGAACTACTTCATTTCCACGACCATGCGCTAATAATTGTTTTCCTAATTAGCGTCCTAGTACTTTATATTATTGTAGCAATAGTAACTGCCAAAGTTACCAACATGTTCATTCTAGACTCACAAGAGATTGAAATTGTGTGAACCGTATTACCAGCAGCAATTCTAATTCTCATCGCGCTCCCCTCTCTACGAATCCTTTATCTAATAGACGAAATCAATGATCCACATTTAACAATTAAAGCAATTGGACATCAATGATACTGAAGCTACGAGTATACTGACTATGAAGACCTTGGATTTGACTCGTACATGATCCCAACACAAGACTTAGCCCCAGGACAATTCCGACTGCTAGAAACAGACCATCGAATAGTAGTACCAATAGAATCACCTGTACGAGTATTAGTTACAGCAGAAGACGTCTTACACTCATGAGCAGTCCCAGCCTTAGGAGTGAAAATAGACGCAGTCCCAGGACGCCTAAACCAAACAGCATTTATCGCCGCCCGACCAGGAGTATATTATGGACAATGCTCTGAAATCTGCGGCGCAAACCACAGCTTTATACCAATCGTAGTTGAAGCAGTTCCTCTACAACACTTCGAAAACTGATCCTCAATAATGCTAGAAGACGCC
074_03_Anguilla_rostrata                     ATGGCACATCCCTCACAGCTAGGTTTCCAAGACGCAGCCTCACCCCTGATAGAAGAACTACTTCATTTCCACGACCATGCGCTAATAATTGTTTTCCTAATTAGCGTCCTAGTACTTTATATTATTGTAGCAATAGTAACTGCCAAAGTTACCAACATGTTTATTCTAGATTCACAAGAGATTGAAATTGTGTGAACCGTATTACCAGCAGCAATTCTAATTCTCATCGCACTCCCCTCTCTACGAATCCTTTATCTAATAGACGAAATCAATGACCCACATTTAACAATTAAAGCAATTGGACATCAATGATACTGAAGCTACGAGTATACCGACTACGAAGACCTTGGATTTGACTCGTACATGATCCCGACACAAGACCTAACCCCAGGACAATTCCGACTGCTAGAAACAGACCATCGAATAGTAGTACCAATAGAATCACCTGTACGAGTATTAGTTACAGCAGAAGACGTCTTACACTCATGAGCAGTACCAGCCTTAGGGGTGAAAATAGACGCAGTCCCAGGACGCCTAAACCAAACAGCATTTATCGCCGCCCGACCGGGAGTATATTATGGACAATGCTCTGAAATCTGCGGCGCAAACCACAGCTTTATACCAATCGTAGTTGAAGCAGTTCCTCTACAACACTTCGAAAACTGATCCTCAATAATGCTAGAAGACGCC 
074_04_Anguilla_marmorata                    ATGGCACATCCCTCACAGCTAGGTTTCCAAGACGCAGCCTCACCCCTGATAGAAGAACTACTTCATTTCCACGACCATGCACTAATAATTGTTTTCTTAATTAGCGTACTAGTACTTTACATTATTGTAGCAATGGTAACTGCCAAAGTTACTAACATGTTTATCCTAGATTCACAAGAAATTGAAATCGTGTGAACCGTATTACCAGCAGCTATTCTAATTCTAATCGCACTCCCCTCTCTACGGATCCTTTACCTAATAGACGAAATCAATGACCCACATTTAACAATTAAAGCAATCGGACATCAATGATACTGAAGCTACGAGTATACTGACTATGAAGACCTTGGATTTGACTCATACATAATCCCAACACAAGACTTAACCCCAGGACAATTCCGACTGCTAGAAACAGACCATCGAATAGTAGTACCTATAGAATCACCCGTACGAGTATTAGTCACAGCAGAAGACGTCTTACACTCATGAGCAGTCCCATCCTTAGGAGTAAAAATGGACGCAGTACCAGGACGCCTAAACCAAACAGCATTTATTGCCGCCCGACCAGGAGTATACTATGGACAATGCTCTGAAATCTGCGGCGCAAACCACAGCTTTATACCAATCGTAGTTGAAGCAGTTCCTCTACAACACTTCGAAAACTGATCCTCAATAATGCTAGAAGACGCC
074_05_Anguilla_obscura                      ATGGCACATCCCTCACAGTTAGGTTTCCAAGACGCAGCCTCACCACTGATAGAAGAACTACTTCATTTCCACGACCATGCGCTAATAATTGTTTTCCTAATTAGCGTCCTAGTACTTTACATTATTGTAGCAATAGTAACTGCCAAAGTTACTAACATGTTTATCCTAGATTCACAAGAGATTGAAATCGTGTGAACCGTACTACCAGCAGCAATCCTAATTCTAATCGCACTCCCATCTCTACGGATCCTTTATCTAATAGACGAAATTAATGACCCGCATTTAACAATTAAGGCAATCGGACATCAATGATACTGAAGCTACGAATACACTGACTATGAAGACCTTGGGTTCGACTCATACATGATCCCAACACAAGACTTAACCCCAGGACAATTCCGACTGCTAGAAACAGACCATCGAATAGTAGTACCTATAGAATCCCCCGTACGAGTATTAGTGACAGCAGAAGACGTCTTACACTCATGAGCAGTCCCATCCTTAGGAGTGAAAATAGACGCAGTACCAGGACGCCTAAACCAAACAGCATTTATTGCCGCCCGACCGGGAGTATATTATGGACAATGCTCTGAAATCTGCGGCGCAAACCACAGCTTTATACCAATCGTAGTTGAAGCAGTTCCCCTACAACATTTCGAAAACTGATCCTCAATAATGCTAGAAGACGCC
074_06_Anguilla_reinhardtii                  ATGGCACATCCCTCACAGCTAGGTTTCCAAGACGCAGCCTCACCCCTGATAGAAGAACTACTTCATTTTCACGACCACGCGCTAATAATTGTTTTCCTAATTAGCGTCCTAGTACTTTACATTATTGTGGCAATAGTAACTGCCAAAGTTACTAACATGTTTATTCTAGATTCACAAGAAATTGAAATTGTGTGAACCGTACTACCAGCAGCAATCCTAATTCTCATTGCACTCCCCTCTCTACGGATCCTTTACCTAATAGACGAAATCAATGACCCACATCTAACAATTAAAGCAATCGGACATCAATGATACTGAAGCTACGAATATACTGATTATGAAGACCTTGGATTTGACTCGTACATAATCCCGACACAAGACCTAACCCCAGGACAATTCCGACTACTAGAAACAGACCATCGAATAGTAGTACCTATAGAATCACCAGTACGAGTATTAGTTACAGCAGAAGACGTCCTACACTCATGAGCAGTCCCATCCTTAGGGGTGAAAATGGACGCAGTGCCAGGACGCCTAAACCAAACAGCATTTATTGCCGCCCGACCAGGAGTATATTACGGACAATGCTCTGAAATCTGCGGCGCAAATCACAGCTTTATACCAATCGTAGTTGAAGCAGTTCCCCTACAACACTTCGAAAACTGATCCTCAATAATGCTAGAAGACGCC
074_07_Anguilla_nebulosa                     ATGGCACATCCCTCACAGTTAGGTTTCCAAGACGCAGCCTCACCCCTGATAGAAGAACTACTTCACTTCCACGATCATGCGCTAATAATTGTTTTCCTAATTAGCGTCCTAGTACTTTATATTATTGTGGCAATGGTAACTGCCAAAGTTACTAACATGTTTATCCTAGATTCACAAGAAATTGAAATCGTGTGAACCGTATTACCAGCAGCAATTCTAATTCTAATCGCACTCCCATCTCTACGGATCCTTTATCTGATAGACGAAATCAACGACCCGCATTTAACAATTAAAGCAATCGGACATCAATGATACTGAAGCTACGAGTACACTGACTACGAAGACCTTGGATTTGACTCGTACATAATCCCAACACAAGACTTAGCCCCAGGACAATTCCGACTGCTAGAAACAGACCATCGAATAGTAGTACCCATAGAATCACCTGTACGAGTATTAGTGACAGCAGAAGACGTCCTACACTCATGAGCAGTTCCATCCTTAGGAGTGAAAATGGACGCAGTACCAGGACGCCTAAACCAAACAGCATTTATTGCCGCCCGACCAGGAGTATATTATGGACAATGCTCTGAAATCTGCGGCGCAAACCACAGCTTTATACCAATCGTAGTTGAAGCAGTTCCTCTACAACACTTTGAAAACTGATCCTCAATAATGCTAGAAGACGCC
074_08_Anguilla_bengalensis                  ATGGCACATCCCTCACAGTTAGGTTTCCAAGACGCAGCCTCACCCCTGATAGAAGAACTACTTCACTTCCACGATCATGCGCTAATAATTGTTTTCCTAATTAGCGTCCTAGTACTTTATATTATTGTGGCAATGGTAACTGCCAAAGTTACTAACATGTTTATCCTAGATTCACAAGAAATTGAAATCGTGTGAACCGTATTACCAGCAGCAATTCTAATTCTAATCGCACTCCCATCTCTACGGATCCTTTATCTGATAGACGAAATCAACGACCCGCATTTAACAATTAAAGCAATCGGACATCAATGATACTGAAGCTACGAGTACACTGACTACGAAGACCTTGGATTTGACTCGTACATAATCCCAACACAAGACTTAGCCCCAGGACAATTCCGACTGCTAGAAACAGACCATCGAATAGTAGTACCCATAGAATCACCTGTACGAGTATTAGTGACAGCAGAAGACGTCCTACACTCATGAGCAGTTCCATCCTTAGGAGTGAAAATGGACGCAGTACCAGGACGCCTAAACCAAACAGCATTTATTGCCGCCCGACCAGGAGTATATTATGGACAATGCTCTGAAATCTGCGGCGCAAACCACAGCTTTATACCAATCGTAGTTGAAGCAGTTCCTCTACAACACTTTGAAAACTGATCCTCAATAATGCTAGAAGACGCC
074_09_Anguilla_mossambica                   ATGGCACATCCCTCACAGCTAGGTTTCCAAGACGCAGCCTCACCCCTGATAGAAGAATTACTTCATTTCCACGACCACGCGCTAATAATTGTTTTCCTAATTAGCGTCCTAGTACTTTATATTATTGTAGCAATAGTAACTGCCAAAGTTACCAACATATTCATCCTAGATTCACAAGAAATTGAAATTGTGTGAACCGTATTACCAGCAGCAATCCTAATTCTAATTGCACTCCCATCTCTACGGATCCTTTATCTAATAGACGAAATCAATGACCCACACTTAACAATTAAAGCAATCGGACATCAATGATACTGAAGCTACGAATATACTGATTATGAAGACCTTGGATTTGACTCATACATAATCCCAACACAAGACTTGACCCCAGGGCAATTCCGACTGCTAGAAACAGACCATCGAATAGTAGTACCAATAGAATCACCTGTACGAGTATTAGTAACAGCAGAAGACGTCTTGCATTCATGAGCAGTCCCATCCTTAGGGGTAAAAATGGACGCAGTACCAGGACGCCTAAACCAAACAGCATTTATTGCCGCCCGACCTGGAGTATATTATGGACAATGCTCTGAAATCTGCGGCGCAAACCACAGCTTTATACCAATCGTAGTTGAAGCAGTTCCATTACAGCACTTCGAAAACTGATCATCAATAATGCTAGAAGACGCC
074_10_Anguilla_megastoma                    ATGGCACATCCCTCACAGCTAGGTTTCCAAGACGCAGCCTCACCCCTGATAGAAGAACTACTTCATTTTCATGACCACGCGCTAATAATTGTTTTCCTAATTAGCGTCCTAGTACTTTACATTATTGTAGCAATAGTAACTGCCAAAGTCACTAACATGTTTATCCTAGACTCACAAGAAATTGAAATTGTGTGAACCGTATTACCAGCAGCAATTCTAATTCTAATCGCACTCCCCTCTCTACGGATCCTTTACCTAATAGACGAAATCAATGACCCACATCTAACAATCAAAGCAATCGGACATCAATGATACTGAAGCTACGAGTATACTGATTATGAAGACCTTGGATTTGACTCGTACATGATCCCAACACAAGACCTAACCCCAGGACAATTCCGACTACTAGAAACAGACCATCGAATAGTAGTACCTATAGAATCACCTGTACGAGTATTAGTCACAGCAGAAGATGTCTTACACTCATGAGCAGTCCCATCCCTAGGGGTGAAAATGGACGCAGTGCCAGGACGTTTAAACCAAACAGCATTTATCGCCGCCCGACCGGGAGTATATTATGGACAATGCTCTGAAATCTGCGGCGCAAACCACAGTTTTATACCAATCGTAGTTGAAGCAGTTCCCCTACAACACTTCGAAAACTGATCCTCAATAATGCTAGAAGACGCC
074_11_Anguilla_interioris                   ATGGCACATCCCTCACAGTTAGGTTTCCAAGACGCAGCCTCACCCCTGATAGAAGAACTACTTCACTTCCACGATCATGCGCTAATAATTGTCTTCCTAATTAGCGTCCTAGTACTTTACATTATTGTGGCAATGGTAACTGCCAAAGTTACTAACATGTTTATCCTAGACTCACAAGAGATTGAAATCGTATGAACCGTATTACCGGCAGCAATTCTAATTCTAATCGCACTCCCATCTTTACGGATCCTTTATCTAATAGACGAAATCAATGACCCACACTTAACAATCAAAGCAATCGGACATCAATGATACTGAAGTTACGAGTACACTGACTATGAAGACCTTGGATTCGACTCGTACATAATCCCAACACAAGACTTAACCCCAGGACAATTCCGACTGCTAGAAACAGATCATCGAATAGTAGTACCTATAGAATCACCTGTACGAGTATTAGTGACAGCAGAAGACGTCTTACACTCATGAGCAGTTCCATCCTTAGGGGTGAAAATGGACGCAGTACCAGGACGCCTAAACCAAACAGCATTTATTGCCGCCCGACCAGGAGTATATTATGGACAATGCTCTGAAATCTGCGGCGCAAACCACAGCTTTATACCAATCGTAGTTGAAGCAGTTCCTCTACAACACTTCGAAAACTGATCCTCAATAATGCTAGAAGACGCC
074_12_Anguilla_dieffenbachii                ATGGCACATCCCTCACAGCTAGGTTTCCAAGACGCAGCCTCACCCCTGATAGAAGAACTACTTCATTTCCACGACCATGCGCTAATAATTGTATTCCTAATTAGCGTCCTAGTACTTTATATTATTGTAGCAATGGTAACTGCCAAAGTTACTAACATATTCATCCTAGATTCACAAGAAATTGAAATTGTGTGAACTGTACTGCCAGCAGCAATTCTTAATCTCATCGCACTCCCATCTCTACGGATCCTTTATTTAATAGACGAAATCAATGACCCACATTTAACAATTAAAGCAATCGGACATCAATGATACTGAAGCTACGAGTATACTGATTATGAAGACCTTGGATTTGACTCGTACATAATCCCAACACAAGACTTAACCCCAGGACAATTCCGACTACTAGAAACAGACCATCGAATAGTAGTACCCATAGAATCACCTGTACGAGTATTAGTCACAGCAGAAGATGTCTTACACTCATGAGCAGTCCCATCCTTAGGGGTGAAAATAGACGCAGTCCCAGGACGCCTAAACCAAACAGCATTTATCGCCGCCCGACCGGGAGTATATTATGGACAATGCTCTGAAATCTGCGGCGCAAACCACAGCTTTATACCAATCGTAGTTGAAGCAGTTCCTTTACAACACTTCGAAAACTGATCCTCAATAATACTAGAAGACGCC
074_13_Anguilla_celebesensis                 ATGGCACATCCCTCACAGCTAGGTTTTCAAGACGCAGCCTCACCCCTGATAGAAGAACTACTTCATTTTCACGACCATGCGCTAATAATTGTCTTCCTAATTAGCGTCCTAGTACTTTACATTATTGTAGCAATAGTAACTGCCAAAGTTACTAACATGTTTATCCTAGACTCACAAGAAATTGAAATCGTGTGAACCGTATTACCAGCAGCAATTCTAATTCTAATCGCACTCCCCTCTCTACGGATCCTTTACCTAATAGACGAAATCAATGACCCACATCTAACAATTAAAGCAATCGGACATCAATGATACTGAAGCTACGAGTATACTGATTATGAAGACCTTGGATTTGACTCGTACATGATCCCAACACAAGACTTAACCCCAGGACAATTCCGACTGCTAGAAACAGACCATCGAATAGTAGTACCTATAGAATCACCTGTACGAGTATTAGTTACAGCAGAAGACGTCTTACACTCATGAGCAGTCCCATCCTTAGGGGTGAAAATGGACGCAGTACCAGGACGTCTCAACCAAACAGCATTTATTGCCGCCCGACCGGGAGTATATTATGGACAATGCTCTGAAATCTGCGGCGCAAACCACAGCTTTATACCAATCGTAGTTGAAGCAGTTCCCCTACAACACTTCGAAAACTGATCCTCAATAATGCTAGAAGACGCC
074_14_Anguilla_malgumora                    ATGGCACATCCATCACAGCTAGGTTTCCAAGACGCAGCCTCACCCCTGATAGAAGAACTACTTCACTTCCACGACCATGCGCTAATAATCGTTTTCCTAATTAGCGTCCTAGTACTTTATATTATTGTGGCAATGGTAACTGCCAAAGTTACTAACATGTTTATCCTAGATTCACAAGAGATTGAAATTGTGTGAACCGTATTGCCAGCAGCAATTCTAATCCTAATCGCACTACCCTCTCTACGAATCCTTTACCTAATAGACGAAATCAATGACCCACATTTGACAATTAAAGCAATCGGACATCAATGATACTGAAGCTACGAATACACTGACTATGAAGACCTTGGATTTGACTCGTACATAATCCCAACACAAGACCTAACCCCAGGACAATTCCGACTACTAGAAACAGACCACCGAATAGTAGTACCAATAGAATCACCCGTACGAGTATTAGTTACAGCAGAAGATGTCTTGCACTCATGAGCAGTCCCATCCTTAGGGGTGAAAATGGACGCAGTCCCAGGACGCCTAAACCAAACAGCATTCATTGCCGCCCGACCTGGAGTATATTATGGACAATGCTCTGAAATCTGCGGCGCAAACCACAGCTTTATACCAATCGTAGTTGAAGCAGTTCCCCTCCAACACTTCGAAAACTGATCCTCAATAATGCTAGAAGACGCC
074_15_Anguilla_bicolor_bicolor              ATGGCACATCCCTCACAGTTAGGTTTCCAAGACGCAGCCTCACCCCTGATAGAAGAACTACTTCATTTCCACGACCATGCGCTAATAATTGTTTTCCTAATTAGCGTCCTAGTACTTTACATTATTGTGGCAATAGTAACTGCCAAAGTTACTAACATGTTTATCCTAGATTCACAAGAAATTGAAATCGTGTGAACCGTACTACCAGCAGCAATTTTAATTCTAATCGCACTCCCATCCCTACGAATCCTTTATCTAATAGACGAAATCAACGACCCCCATTTAACAATTAAAGCAATTGGACATCAATGATACTGAAGCTACGAGTACACTGACTATGAAGACCTTGGATTTGACTCGTACATGATTCCAACACAAGACTTAACCCCAGGACAATTCCGACTGCTAGAAACAGACCATCGAATAGTAGTACCTATAGAATCACCTGTACGAGTCTTAGTAACAGCAGAAGACGTCTTACACTCATGAGCAGTTCCATCCTTAGGAGTGAAAATGGACGCAGTACCAGGACGCCTAAACCAAACAGCATTTATTGCCGCCCGACCAGGAGTATATTATGGACAATGCTCTGAAATCTGCGGCGCAAACCACAGCTTTATACCAATCGTAGTTGAAGCAGTTCCTCTACAACACTTCGAAAACTGATCCTCAATAATGCTAGAAGACGCC
074_16_Anguilla_bicolor_pacifica             ATGGCACATCCCTCACAGTTAGGTTTCCAAGACGCAGCCTCACCCCTGATAGAAGAACTACTTCATTTCCACGACCATGCGCTAATAATTGTTTTCCTAATTAGCGTCCTAGTACTTTACATTATTGTAGCAATAGTAACTGCCAAAGTTACTAACATGTTTATCCTAGATTCACAAGAAATTGAAATCGTGTGAACCGTACTACCAGCAGCAATTTTAATTCTAATCGCACTCCCATCCCTACGGATCCTTTATCTAATAGACGAAATCAACGACCCCCATTTAACAATTAAAGCAATTGGACATCAATGATACTGAAGCTACGAGTACCCTGACTATGAAGACCTTGGATTTGACTCGTACATGATTCCAACACAAGACTTAACCCCAGGACAATTCCGACTGCTAGAAACAGACCATCGAATAGTAGTACCTATAGAATCACCTGTACGAGTCTTAGTGACAGCAGAAGACGTCTTACACTCATGAGCAGTTCCATCCTTAGGAGTGAAAATGGACGCAGTGCCAGGACGCCTAAACCAAACAGCATTTATTGCCGCCCGACCAGGAGTATATTACGGACAATGCTCTGAAATCTGCGGCGCAAACCACAGCTTTATACCAATCGTAGTTGAAGCAGTTCCTCTACAACACTTCGAAAACTGATCCTCAATAATGCTAGAAGACGCC
074_17_Anguilla_australis_australis          ATGGCACATCCCTCACAGCTAGGTTTCCAAGACGCAGCCTCACCCCTGATAGAAGAACTACTTCATTTCCACGACCATGCGCTAATAATTGTTTTCCTAATTAGCGTCCTAGTACTTTATATTATTGTAGCAATGGTAACTGCCAAAGTTACTAACATATTCATTCTAGATTCACAAGAGATTGAAATTGTGTGAACCGTATTGCCAGCAGCAATTCTAATTCTCATCGCACTCCCCTCTCTACGAATCCTTTATTTAATAGATGAAATCAACGACCCACATTTAACAATTAAAGCAATCGGACATCAATGATACTGAAGCTACGAGTATACTGACTATGAAGACCTTGGATTTGACTCGTACATGATCCCAACACAAGACTTAACCCCAGGACAATTCCGACTGCTAGAAACAGACCATCGAATAGTAGTACCCATAGAATCACCTGTACGAGTATTAGTCACAGCAGAAGATGTCTTACACTCATGAGCAGTCCCAGCCCTAGGGGTGAAAATGGACGCAGTCCCAGGACGCCTAAACCAAACAGCATTCATTGCCGCCCGACCAGGAGTATATTATGGACAATGCTCTGAAATCTGCGGTGCAAACCACAGCTTTATACCAATCGTAGTTGAAGCAGTTCCCCTACAACACTTCGAAAACTGATCCTCAATAATGCTTGAAGACGCC
074_18_Anguilla_australis_schmidtii          ATGGCACATCCCTCACAGCTAGGTTTTCAAGACGCAGCCTCACCCCTGATAGAAGAACTACTTCATTTCCACGACCATGCGCTAATAATTGTTTTCCTAATTAGCGTCCTAGTACTTTATATTATTGTAGCAATGGTAACTGCCAAAGTTACTAACATATTCATTCTAGATTCACAAGAGATTGAAATTGTGTGAACCGTATTGCCAGCAGCAATTCTAATTCTCATCGCACTCCCCTCTCTACGAATCCTTTATTTAATAGATGAAATCAACGACCCACATTTAACAATTAAAGCAATCGGACATCAATGATACTGAAGCTACGAGTATACTGACTATGAAGACCTTGGATTTGACTCGTACATGATCCCAACACAAGACTTAACCCCAGGACAATTCCGACTGCTAGAAACAGACCATCGAATAGTAGTACCCATAGAATCACCTGTACGAGTATTAGTCACAGCAGAAGATGTCTTACACTCATGAGCAGTCCCAGCCCTAGGGGTGAAAATGGACGCAGTCCCAGGACGCCTAAACCAAACAGCATTCATTGCCGCCCGACCAGGAGTATATTATGGACAATGCTCTGAAATCTGCGGTGCAAACCACAGCTTTATACCAATCGTAGTTGAAGCAGTTCCCCTACAACACTTCGAAAACTGATCCTCAATAATGCTTGAAGACGCC
074_19_Anguilla_luzonensis                   ATGGCACATCCCTCACAGTTAGGTTTCCAAGACGCAGCCTCACCCCTGATAGAAGAACTACTTCACTTCCACGATCATGCGCTAATAATTGTCCTCCTAATTAGCGTCCTAGTACTTTACATTATTGTAGCAATGGTAACTGCCAAAGTTACTAACATGTTTATCCTAGACTCACAAGAAATCGAAATCGTGTGAACCGTATTACCAGCAGCAATTCTAATTCTAATCGCACTCCCATCTCTACGAATCCTTTATCTAATAGATGAAATCAATGACCCGCATTTAACAATTAAAGCAATCGGACATCAATGATACTGAAGCTACGAGTACACTGACTATGAAGACCTTGGATTTGACTCGTACATAATCCCAACACAAGACTTAACCCCAGGACAATTCCGACTGCTAGAAACAGACCATCGAATAGTAGTACCTATAGAATCACCTGTACGAGTATTAGTAACAGCAGAAGACGTCTTACACTCATGAGCAGTCCCATCCTTAGGGGTGAAAATGGACGCAGTACCAGGACGCCTAAACCAAACAGCATTTATTGCCGCCCGACCAGGAGTATATTATGGACAATGCTCTGAAATCTGCGGCGCAAACCACAGCTTTATACCAATCGTAGTTGAAGCAGTTCCTCTACAACACTTCGAAAACTGATCCTCAATAATGCTAGAAGACGCC
074_20_Leptocephalus_sp_larvae               ATGGCACATCCCTCACAACTAGGATTTCAAGACGCAGCCTCACCCGTAATAGAAGAAATACTTCACTTCCACGACCACGCATTAATAATTGTTTTCCTTATTAGCACCTTAGTACTCTATATTATTGTAGCAATAGTATCTACTAGTCTTACTAATATATATATTTTAGATTCCCAGGAGATTGAGATTGTTTGAACAGTCTTACCAGCAGTAATTTTAATTTTAATCGCACTTCCGTCTCTTCGAATCCTTTATTTAATAGATGAAATCAATGACCCCCATTTAACAATTAAAGCTATCGGCCACCAATGATACTGAAGCTATGAATACACTGATTACGAAGACCTCGGATTTGACTCATATATGATTCCCACCCAAGACCTGGTCCCAGGCCAATTCCGTCTATTAGAGACCGATCACCGCATAGTGGTCCCCATAGAATCACCCGTACGTGTATTAGTTACGGCAGAAGATGTCCTACACTCATGAGCAGTTCCAGCCCTGGGGGTAAAAATAGACGCGGTCCCGGGCCGCCTAAACCAAACAGCATTCATTGCTGCCCGCCCAGGAGTATACTATGGACAATGTTCCGAAATCTGCGGTGCAAACCATAGTTTTATACCAATTGTAGTCGAAGCAGTACCCTTACAACACTTCGAAAGCTGATCCTCAATAATACTAGAAGACGCC
074_21_Anguilla_bengalensis_bengalensis      ATGGCACATCCCTCACAGTTAGGTTTCCAAGACGCAGCCTCACCCCTGATAGAAGAACTACTTCACTTCCACGATCATGCGCTAATAATTGTTTTCCTAATTAGCGTCCTAGTACTTTATATTATTGTGGCAATGGTAACTGCCAAAGTTACTAACATGTTTATCCTAGATTCACAAGAAATTGAAATCGTGTGAACCGTATTACCAGCAGCAATTCTAATTCTAATCGCACTCCCATCTCTACGGATCCTTTATCTGATAGACGAAATCAACGACCCGCATTTAACAATTAAAGCAATCGGACATCAATGATACTGAAGCTACGAGTACACTGACTACGAAGACCTTGGATTTGACTCGTACATAATCCCAACACAAGACTTAGCCCCAGGACAATTCCGACTGCTAGAAACAGACCATCGAATAGTAGTACCCATAGAATCACCTGTACGAGTATTAGTGACAGCAGAAGACGTCCTACACTCATGAGCAGTTCCATCCTTAGGAGTGAAAATGGACGCAGTACCCGGACGCCTAAACCAAACAGCATTTATTGCCGCCCGACCAGGAGTATATTATGGACAATGCTCTGAAATCTGCGGCGCAAACCACAGCTTTATACCAATCGTAGTTGAAGCAGTTCCTCTACAACACTTTGAAAACTGATCCTCAATAATGCTAGAAGACGCC
075_01_Pythonichthys_micropththalmus         ATGGCACACCCCTCACAACTAGGATTTCAAGACGCAGCCTCACCCGTAATAGAAGAAATACTCCACTTCCACGACCATGCACTAATAATTATTTTTCTAATTAGCACACTAGTCCTTTATATTATTGTCGCAATAGTAACAACTAAATTAACCAATGTGCATATTCTAGACTCACAAGAAATCGAAATCGTATGAACAGTGCTCCCAGCAGTCATCCTGATCCTAATTGCACTACCTTCTTTACGAATCCTATATCTAATAGACGAAATTAATGACCCCCATCTAACAATTAAAGCCATTGGCCACCAATGATACTGAAGCTACGAATACACAGACTATGAGGACCTTGGATTTGACTCCTACATAATCCCAACCCAAGACCTTACCCCCGGCCAATTCCGACTACTAGAAACAGACCATCGAATAGTTGTACCCATAGAGTCCCCAGTACGAGTTTTAGTAACAGCAGAAGATGTCCTCCACTCATGAGCAGTACCCGCACTAGGCGTAAAAATAGATGCCGTGCCCGGTCGCCTAAACCAAACAGCCTTTATCGCCGCCCGCCCAGGGGTTTATTATGGTCAATGCTCTGAAATCTGCGGCGCTAATCACAGCTTCATGCCTATTGTAGTTGAAGCAGTCCCCCTACAACACTTCGAAAACTGATCCTCAATGATACTAGAAGACGCC
076_01_Moringua_microchir                    ATGGCACACCCCTCACAACTAGGTTTCCAAGATGCAGCCTCACCCGTAATAGAAGAAATACTTCACTTTCACGACCACGCACTAATAATTGTATTCTTAATTAGCACTCTAGTACTTTATATTATTGTAGCAATAGTCTCTGCCAAACTCACTAATATATACATCCTAGACTCACAAGAGATCGAGATCGTTTGAACAATTTTACCCGCCGTTATTCTCATCCTAATTGCACTCCCCTCCCTACGTATCTTATATTTAATAGATGAAATTAATGACCCCCACCTGACCATCAAGGCCATCGGACACCAATGATACTGAAGCTACGAATACACTGATTACGAAGACCTAGCATTCGACTCATACATAATCCCAACACAAGACTTACTCCCAGGTCAATTCCGACTATTAGAAACAGACCACCGCATGGTCGTACCAATAGAATCCCCCGTGCGAGTGCTCGTCACCGCCGAAGATGTCCTACACTCATGAGCGGTCCCAGCCCTTGGCGTAAAAATAGACGCAGTACCAGGCCGCCTTAATCAAACAGCATTCATCGCCGCCCGCCCAGGCGTATATTACGGTCAATGTTCCGAAATCTGCGGTGCTAATCATAGTTTCATACCAATTGTAGTAGAAGCGGTACCCCTTCAATACTTCGAGAGCTGATCCTCAACAATACTAGAAGACGCA
076_02_Moringua_edwardsi                     ATGGCACACCCCTCACAATTAGGTTTTCAAGATGCAGCCTCACCCGTAATAGAAGAAATACTACACTTTCATGATCACGCACTAATAATCGTATTCTTAATTAGCACTTTAGTGCTTTATATTATTGTAGCAATGGTTTCTACCAAACTCACTAACATATACATTCTAGACTCACAAGATATCGAAATCGTCTGAACAATCCTACCTGCAGTTATCCTAATTTTAATTGCACTTCCTTCCCTACGTATCCTCTATTTAATAGATGAAATCAACGACCCCCACTTAACTATTAAAGCCATCGGACATCAGTGATACTGAAGCTATGAATACACCGACTATGAAGACCTAACATTCGACTCATACATAATCCCCACACAAGACCTACTCCCGGGTCAATTCCGACTACTAGAAACAGACCACCGCATAGTTGTGCCAATAGAGTCTCCTGTTCGAGTACTTGTCACTGCCGAAGACGTCCTGCACTCCTGAGCGGTCCCAGCCTTAGGCGTAAAAATAGACGCAGTACCAGGCCGCCTTAACCAAACAGCATTCATTGCCGCCCGCCCAGGCGTATATTATGGCCAATGCTCCGAAATCTGTGGTGCCAATCATAGTTTTATACCAATTGTCGTAGAAGCCGTACCCCTCCAACACTTCGAAAATTGATCCTCAACAATACTAGAAGACGCA
077_01_Thalassenchelys_sp                    ATGGCACATCCTTCACAGCTAGGTTTCCAAGACGCAGCCTCACCCGTAATAGAAGAAATAATTCACTTCCATGACCACGCACTAATAATCGTTTTTCTTATCAGCACTCTAGTACTTTATATTATTGTGGCTATGGTATCTACTAGCCTTACTAACCTGTATATTTTAGATTCCCAGGGAATTGAAATTGTATGAACAGTACTCCCCGCAATTATTCTAATTCTAATTGCTCTCCCCTCTCTTCGCATCCTGTATCTTATAGATGAGATCAATGACCCCCACCTAACAGTAAAAGCTATCGGGCACCAATGATATTGAAGCTACGAATATACTGATTACGAAGACCTAGGCTTTGACTCATACATAATCCCCACCCAAGACCTCACGCCCGGCCAATTCCGACTATTAGAAGCAGATCATCGAATAGTGGTCCCAATAGAATCCCCAGTACGAGTTCTTGTTACCGCAGAAGATGTACTACACTCATGAGCCGTCCCCGCCCTCGGGGTAAAAATAGACGCAGTCCCAGGACGTCTGAACCAAACAGCGTTCCTCGCCACCCGACCAGGAGTATACTATGGACAATGTTCCGAAATTTGCGGCGCAAATCACAGCTTTATACCAATTGTCGTCGAAGCAGTCCCTCTACAACACTTCGAAAACTGATCCTCAATAATACTAGAAGACGCC
077_02_Robinsia_catherinae                   ATGGCACACCCTTCACAACTAGGTTTTCAAGACGCAGCCTCACCCCTAATAGAAGAGCTACTTCACTTTCACGACCACGCACTAATAATCGTCTTCCTAATTAGCACCCTAGTACTATATATTATCGTAGTTATGGTATCTACTAAGCTCACCAACATATATATCCTAGACTCGCAAGAAATTGAAATCGTATGAACAGTCCTACCTGCAGTGATTTTAATCCTAATTGCCTTACCGTCCTTACGAATTCTCTACCTAATAGATGAAATTAACGACCCTCATTTAACTATTAAGGCCATCGGCCACCAATGATATTGAAGCTATGAATATACTGACTACGAAGACCTTGGCTTCGACTCATACATGATCCCAACCCAAGACCTGACCCCGGGCCAATTCCGTCTACTAGAGACAGACCACCGAATAGTAGTACCCATAGAATCCCCGGTACGTATTTTAGTTACAGCAGAAGACGTCTTACACTCATGAGCTGTACCAGCCCTTGGGGTAAAAATAGATGCAGTCCCAGGACGACTTAATCAAACAGCATTTATTGCCGCCCGCCCAGGGGTATTTTATGGACAATGCTCTGAGATCTGTGGGGCAAATCACAGCTTTATACCAATCGTAGTGGAAGCCGTACCATTAGAACACTTCGAAAACTGATCCTCAATGATAATAGAAGACGCA
077_03_Kaupichthys_hyoproroides              ATGGCACACCCCTCACAACTAGGTTTCCAAGACGCAGCTTCCCCCCTCATAGAAGAGTTACTTCATTTTCATGACCACGCACTAATAATCGTCTTCATGATCAGCACTTTTGTTTTCTATATTATCACAATACTAGTAACCACCAACCTTACTAACATGTACATTTTAGACTCACAAGAGATCGAAATTGTATGAACAGTGCTCCCCGCAGCCATCCTAATTCTAATTGCACTTCCGTCCCTACGAATTCTTTACCTAATAGATGAAGTTAATGACCCACATCTCACGATTAAAGCCATTGGCCACCAATGGTATTGAAGCTACGAATACACTGATTACCAAGACCTCAGCTTCGACTCATATATAGTCCCCACTCAAGACCTTACTCCGGGTCAATTTCGCCTCCTGGAAACAGACCATCGAATGGTTGTTCCAGTTGAATCTCCAGTACGAGTCTTAGTTACAGCAGAAGACGTCCTACACTCATGAGCCGTGCCGGCCCTTGGAGTAAAAATAGATGCAGTCCCAGGACGGCTTAATCAAACATCATTTATCACTGCCCGCCCAGGCGTATTTTATGGACAATGCTCAGAAATCTGCGGTGCAAACCATAGTTTTATGCCAATTGTAGTAGAAGCCGTACCTTTGGGACACTTCGAGAACTGGTCCTCAATAATAATAGAAGACGTA
078_01_Myroconger_compressus                 ATGGCACACCCCTCCCAGCTAGGATTTCAAGACGCAGCCTCACCAGTAATAGAAGAAATACTTCACTTTCACGATCATGCCCTAATAATTGTTCTCTTAATCAGCACGCTTGTTCTCTATATTATTGTAGCAATAGTAACAACTAGTCTCACCGACATGTACATTTTAGACTCACAAGAAATTGAGATTGTATGAACAGTGCTTCCGGCCGCCATCCTAATTCTCATCGCTCTTCCCTCACTACGAATTCTATATTTGATAGACGAAATCAATGATCCCCATTTAACAATCAAAGCCATCGGTCACCAATGATACTGAAGTTATGAATATACAGATTATGAGGAGCTGGGATTTGACTCCTACATAATCCCAACACAAGACTTATCCCCAGGACAGTTTCGCCTGTTAGAAGCGGACCACCGAATAGTTGTACCAATAGAGTCCCCAGTTCGAGTACTAGTTACAGCAGAAGACGTACTACACTCATGGGCAGTTCCTGCTCTAGGCGTAAAAATAGACGCAGTCCCAGGACGCCTAAACCAGACAGCATTTATTGCAGCCCGACCAGGAGTTTACTACGGACAATGCTCCGAAATCTGCGGCGCAAACCACAGCTTCATACCCATCGTAGTCGAGGCAGTACCACTACAACATTTCGAAAACTGATCATCAATAATACTAGAAGACGCC
079_01_Gymnothorax_kidako                    ATGGCATACCCCGCTCAGCTAGGCTTCCAAGACGCAGCATCTCCTGTAATAGAAGAACTTCTTCATTTCCATGATCATGCATTAATAATTGTATTCTTAATTAGCACCCTGGTCCTTTACATTATTGTGGCCATGGTCACAACTACACTAACAGATACTTATATCTTAGACTCCCAAGAGATTGAGATTGTTTGAACCGTCCTACCAGCGGTTATTTTAATTCTAATTGCACTTCCGTCACTACGCATCCTTTATCTAATGGATGAAATTAATGACCCTCATCTCACTATTAAAGCCATCGGACACCAATGATACTGAAGCTATGAATATACTGATTACGAAGACTTAAGCTTTGACTCCTATATAGTTCCTACTCAAGACCTGGCCCCAGGACAATTTCGTCTATTAGAAACAGACCACCGAATAGTAGTCCCAATAGAGTCTCCTGTACGGGTGTTAGTCACAGCAGAAGATGTACTTCACTCGTGAGCAGTCCCCGCCCTAGGCGTTAAAATAGATGCCGTACCAGGACGACTTAATCAAACAGCATTCATCGCTGCCCGACCCGGAGTTTATTACGGACAATGTTCCGAAATTTGCGGCGCAAACCACAGTTTTATACCTATCGTAGTAGAGACAGTTCCTCTACATCACTTTGAAACTTGATCATCTACAATACTCGAAGACGCC
079_02_Anarchias_sp                          ATGGCACACCCCTCACAGTTAGGATTTCAAGACGCAGCCTCACCCGTAATGGAGGAGCTACTCCACTTCCACGACCACGCATTAATAATTGTATTCTTAATTAGCACCCTTGTCCTTTATATTATTGTAGCGATAGTAACAACTTCTCTTACTGACGCCTACATCCTAGACTCCCAAGAGATTGAAATTGTCTGAACAGTCCTCCCAGCAATTATCCTGATTCTAATTGCACTTCCTTCACTACGGATTCTTTACCTAATGGACGAAATTAATGACCCTCACCTTACAATTAAAGCCATCGGACACCAGTGATACTGAAGCTACGAATATACAGATTACGAAGACCTGGGCTTCGACTCGTACATAATCCCCACACAAGACCTGTCTCCCGGGCAATTCCGCCTATTAGAGGCGGACCACCGAATGGTCGTACCCATAGAATCCCCCGTCCGAGTACTAGTCACAGCAGAAGATGTCCTACACTCATGAGCCGTCCCAGCCCTAGGCGTAAAAATAGACGCAGTCCCAGGACGACTAAATCAGACAGCCTTTATCGCCGCACGCCCAGGTGTATACTATGGACAATGCTCTGAAATTTGTGGAGCAAATCATAGCTTTATACCTATTGTAGTAGAAGCAGTCCCCCTACAACACTTTGAAAACTGATCCTCAATAATACTCGAAGACGCC
079_03_Rhinomuraena_quaesita                 ATGGCACACCCCGCTCAACTAGGTTTCCAAGACGCAGCTTCCCCAGTAATGGAGGAACTCCTCCATTTCCATGATCATGCACTAATAATCGTTTTTTTAATTAGTACCCTCGTTCTTTATATTATTGTGGCCATAGTAACAACTGCATTAACAGACACCTATATTTTGGATTCTCAAGAGATTGAAATTGTTTGAACTGTCCTCCCAGCAGTAATTCTAATCCTAATCGCACTTCCATCACTCCGAATTCTTTATCTTATAGACGAGATCAATGACCCACACCTAACAATCAAAGCAATTGGACATCAATGGTACTGAAGCTATGAGTATACAGATTATGAAGACCTAGGTTTTGATTCTTACATAATTCCTACCCAAGATTTAGCCCCCGGACAATTTCGCCTATTAGAGACTGATCATCGTATAGTAGTCCCAATAGAGTCTCCAGTACGAGTGCTTGTAACAGCAGAAGATGTGCTTCACTCATGAGCTGTTCCTGCCCTCGGGGTTAAAATGGACGCAGTCCCAGGACGACTCAACCAAACAGCATTTATTGCCGCCCGTCCAGGAGTCTATTATGGACAGTGCTCTGAGATCTGTGGTGCAAACCACAGTTTTATACCTATCGTGGTTGAAGCAGTTCCTCTACATCACTTTGAAACATGATCATCTACTATACTCGAAGACGCC
079_04_Enchelynassa_canina                   ATGGCACATCCCGCTCAATTAGGTTTCCAAGACGCAGCCTCCCCTGTAATAGAAGAGCTCCTACACTTCCATGACCATGCATTAATAATCGTGTTTCTAATTAGTACCCTTGTACTTTACATTATTGTAGCTATGGTTACAACCACACTAACGGACGCCTATATCCTAGACTCCCAGGAGATCGAAATCGTCTGAACCGTCCTACCAGCAATTATTTTAATCTTGATCGCACTCCCATCACTACGAATCTTGTATCTTATAGACGAGATTAATGACCCTCACCTAACCATCAAGGCCATCGGCCACCAATGATACTGAAGCTATGAATATACGGACTACGAAGACCTGGGATTTGACTCATATATAGTCCCTACTCAAGACTTAGCCCCAGGGCAATTTCGCCTGCTAGAGACAGATCACCGGATGGTCGTCCCAATAGAGTCCCCAGTGCGAGTGCTAGTCACGGCGGAAGACGTACTTCACTCCTGAGCAGTCCCAGCCCTCGGCGTCAAAATAGACGCAGTACCAGGTCGGCTTAATCAAACGGCATTCATCGCAGCTCGCCCAGGGGTCTATTATGGACAATGCTCCGAAATCTGCGGCGCAAACCACAGCTTTATACCTATCGTAGTTGAGGCAGTACCTCTACACCACTTCGAATCCTGATCATCTACAATACTTGAAGACGCC
079_05_Gymnomuraena_zebra                    ATGGCACACCCCGCTCAGCTAGGATTCCAAGATGCAGCCTCACCAGTAATAGAAGAACTCCTCCACTTCCATGATCACGCACTAATAATCGTATTCTTAATTAGCACACTTGTTCTTTACATTATTGTAGCAATGGTCACAACCACTCTCACAGATGTATACATTCTAGACTCCCAAGAAATTGAAATTGTATGAACCGTTTTACCAGCAATTATCCTAATCCTAATTGCCCTCCCATCACTACGAATTCTGTATCTAATGGATGAAATTAATGACCCCCACCTCACAATTAAGGCAATCGGCCACCAATGATACTGAAGCTATGAGTATACAGACTATGAAGACCTAGGATTTGATTCATATATAATTCCAACTCAAGACTTGACCCCTGGACAGTTCCGCCTACTGGAGACAGACCATCGAATAGTAGTTCCAATAGAATCTCCAGTGCGAGTACTCGTAACAGCAGAAGATGTTCTACATTCATGAGCAGTACCAGCTCTTGGCGTAAAAATAGATGCAGTACCAGGGCGACTAAACCAAACAGCATTCATCGCAGCTCGCCCAGGGGTCTACTACGGCCAATGTTCGGAAATTTGCGGCGCTAACCACAGCTTTATACCCATTGTAGTTGAAGCAGTACCCCTGCAACACTTCGAAAACTGATCCTCAACAATACTTGAAGACGCC
079_06_Gymnothorax_niphostigmus              ATGGCATACCCCGCTCAGCTAGGCTTCCAAGACGCAGCATCTCCTGTAATAGAAGAACTTCTTCATTTCCACGATCATGCATTAATAATTGTATTCTTAATTAGCACCCTGGTCCTTTACATTATTGTGGCCATGGTCACAACCACACTAACAGATACTTACATCCTAGACTCCCAAGAGATTGAAATTGTTTGAACCGTCCTACCAGCGGTTATTTTAATCCTAATTGCACTTCCATCACTGCGCATCCTTTATTTGATGGATGAAATTAATGACCCTCATCTCACTATTAAAGCCATCGGACACCAATGATACTGAAGCTATGAATATACTGATTATGAAGACTTAAGCTTTGACTCCTACATAGTACCCACTCAAGACCTGGCCCCAGGACAATTTCGTCTATTAGAAACAGACCACCGAATAGTGGTCCCAATAGAGTCTCCTGTACGGGTGTTAGTAACAGCAGAAGACGTACTTCACTCATGAGCAGTCCCTGCTCTAGGCGTTAAAATAGATGCAGTGCCAGGACGACTTAATCAAACAGCATTCATCGCTGCCCGACCCGGAGTTTATTACGGACAATGTTCCGAAATTTGCGGCGCAAACCACAGTTTTATACCTATCGTAGTAGAAACAGTTCCTCTACATCACTTTGAAACCTGATCATCTACAATACTCGAAGATGCC
079_07_Gymnothorax_formosus                  ATGGCACACCCCGCTCAACTAGGTTTCCAAGACGCAGCATCTCCTGTAATGGAAGAGCTCCTCCACTTTCACGACCACGCACTCATAATCGTATTTTTAATTAGCACGCTTGTCCTTTATATTATTGTAGCCATGGTCACTACTACACTAACGGACGCCTATATCCTGGATTCTCAGGAGATCGAAATTGTTTGGACTGTTCTCCCAGCAATTATTCTAATCCTAATCGCACTCCCCTCACTACGAATTCTATACCTTATAGACGAGATTAATGACCCACATCTCACCATCAAAGCAATTGGCCACCAATGATACTGAAGCTATGAGTATACCGACTATGAAGACCTGGGCTTCGACTCCTACATAGTCCCCACCCAAGATCTAACCCCCGGCCAATTTCGCCTCCTAGAAACAGATCATCGTATAGTTGTCCCAATAGAATCCCCAGTCCGAGTGTTAGTCACAGCAGAAGACGTCCTCCACTCATGAGCAGTCCCAGCCCTCGGAGTTAAAATAGACGCAGTACCAGGGCGACTTAACCAAACAGCATTCATTGCAGCCCGCCCAGGAGTATATTATGGGCAGTGCTCCGAGATTTGCGGTGCAAACCACAGCTTTATACCCATTGTAGTGGAAGCAGTGCCCCTACACCACTTTGAAGCCTGATCATCCACGATACTCGAAGACGCC
079_08_Scuticaria_tigrina                    ATGGCACACCCCTCCCAGCTAGGATTCCAAGATGCAGCCTCACCCGTAATGGAGGAGCTCCTTCATTTCCATGATCACGCCCTAATAATTGTATTCTTGATCAGCACGCTTGTCCTTTATATTATTGTGGCAATGGTAACAACCTCCCTTACCGACGCCTATATCTTAGACTCACAAGAAATTGAAATTGTCTGGACAATTCTCCCAGCAATTATCCTGATCCTGATTGCACTCCCCTCATTACGAATTCTTTATCTTATAGACGAAGTCAATGACCCGCATCTTACAATTAAGGCCATCGGCCACCAATGATACTGAAGCTATGAGTACACAGACTACGAAGACCTAGGGTTTGACTCATACATAGTCCCCACACAAGACTTGGCTCCTGGACAATTTCGACTACTAGAAGCAGACCACCGAATAGTTGTTCCAATAGAGTCCCCCGTCCGAGTGCTAGTCACGGCGGAAGACGTACTTCACTCCTGAGCCGTCCCAGCCCTAGGCGTAAAAATAGACGCAGTCCCAGGCCGACTAAATCAAACAGCCTTCATCGCCGCCCGCCCCGGTGTATACTATGGCCAATGCTCTGAGATTTGCGGAGCAAACCATAGCTTTATACCCATTGTAGTAGAATCAGTGCCACTACAACACTTTGAGAGCTGATCCTCAATAATGCTAGAAGATGCC
080_01_Synaphobranchus_kaupi                 ATGGCACATCCTTCACAACTAGGCTTCCAAGACGCAGCCTCCCCCGTAATAGAAGAAATACTTCACTTCCACGACCACGCACTAATAATTGTATTCTTAATTAGTACTTTAGTATTATATATTATCGTGGCAATAGTATCAACTAAGCTTACTAACATATATATCTTAGACTCACAAGAAATTGAAATCGTATGGACGATCCTTCCAGCAGTTATTCTAATCCTCATTGCATTGCCCTCACTTCGAATTCTCTACCTAATAGATGAAATCAATGACCCACACCTAACAGTTAAAGCCATCGGACACCAATGATATTGAAGCTATGAATACACCGACTATGAAGACCTGGGGTTTGACTCATATATAATTCCAACCCAAGACCTTTCTCCCGGCCAATTTCGACTATTAGAAGCAGACCACCGGATAGTAGTACCAATGGAGGCCCCCGTACGAGTTCTAGTTACAGCAGAAGACGTATTACACTCATGAGCAGTACCCGCCCTAGGAGTAAAAATAGACGCAGTACCGGGGCGCTTAAACCAAACAGCATTCATCGCCGCACGCCCGGGCGTATATTATGGACAATGTTCTGAAATCTGCGGCGCAAACCACAGCTTTATACCAATCGTAATTGAAGCAGTACCTTTACAACACTTTGAAAACTGATCCTCAATAATACTAGAAGACGCC
080_02_Simenchelys_parasitica                ATGGCACACCCTTCACAGCTAGGTTTCCAAGACGCAGCCTCCCCCGTAATAGAAGAAATACTTCATTTCCACGACCACGCACTAATAATTGTACTCTTAATTAGTACATTAGTATTATATATTATTGTAGCAATAGTATCAACAAAACTTACCAATATATATATCTTAGATTCACAAGAAATTGAAGTCGTGTGAACAATTCTCCCCGCAGTCATTTTAATTCTAATTGCACTACCCTCATTACGAATTCTTTACCTAATAGATGAAATTAATGACCCCCACTTAACCGTTAAAGCCATTGGACATCAATGATATTGAAGCTATGAATATACCGACTATGAAGATCTTGGATTTGACTCATATATAATCCCAACCCAAGACCTCTCCCCCGGCCAATTTCGATTGTTAGAGGCAGATCACCGAATAGTAGTACCAATAGAATCCCCCGTACGAGTTTTAGTAACAGCAGAAGATGTACTACACTCATGAGCAGTCCCCGCCCTAGGAGTAAAAATAGACGCAGTCCCCGGACGACTAAACCAAACAGCATTTATCGCCTCTCGCCCGGGCGTATATTATGGCCAATGCTCTGAAATTTGTGGCGCGAACCACAGCTTTATGCCAATTGTAGTTGAAGCAGTACCTTTACAACACTTTGAATCCTGATCCTCAATGATACTAGAAGACGCC
080_03_Ilyophis_brunneus                     ATGGCACATCCTTCACAACTAGGCTTCCAAGACGCAGCCTCCCCCGTAATAGAAGAAATACTTCACTTCCACGACCACGCACTAATAATTGTATTCTTAATTAGTACTTTAGTATTATATATTATCGTGGCAATAGTATCAACTAAGCTTACTAACATATATATCTTAGACTCACAAGAAATTGAAATCGTATGGACGATCCTTCCAGCAGTTATTCTAATCCTCATTGCATTGCCCTCACTTCGAATTCTCTACCTAATAGATGAAATCAATGACCCACACCTAACAGTTAAAGCCATCGGACACCAATGATATTGAAGCTATGAGTACACCGACTATGAAGACCTGGGGTTTGACTCATATATAATTCCAACCCAAGACCTTTCTCCCGGCCAATTTCGACTATTAGAAGCAGATCACCGGATAGTAGTACCAATGGAGGCCCCCGTACGAGTTCTAGTTACAGCAGAAGATGTATTACACTCATGAGCAGTACCCGCCCTAGGAGTAAAAATAGACGCAGTACCGGGGCGCTTAAACCAAACAGCATTCATCGCCGCACGCCCGGGCGTATATTATGGACAATGTTCTGAAATCTGCGGCGCAAACCACAGCTTTATACCAATCGTAATTGAAGCAGTACCTTTACAACACTTTGAAAACTGATCCTCAATAATACTAGAAGACGCC
080_04_Protoanguilla_palau                   ATGGCACACCCCGCACAACTAGGATTTCAAGATGCGGCTTCACCCGTAATAGAAGAAATACTACACTTCCATGACCACGCACTAATAATTGTATTTTTGATTAGCACCCTGGTCTTATACATTATTGTAGCAATGGTTTCTACCAAACTCTTTAACATGTACATCTTAGACTCACAAGAAATTGAGATTGTATGGACAATCCTGCCAGCAATCATCTTAATTCTCATTGCACTACCATCTCTACGAATTCTTTATCTCATAGATGAAGTTAATGACCCGCACCTTACAATTAAAGCTATCGGACATCAATGATACTGAAGTTACGAATATACCGACTATGAAGACCTAGGGTTCGACTCATACATGCTACCTACCCAGACTCTGCCACATGGCCATTTCCGACTACTTGAAACAGACCACCGAATAGTAATCCCCATAGAATCCCCCATTCGAATTCTGGTTACAGCAGAAGATGTCCTGCACTCATGAGCAGTCCCCGCCCTCGGAGTGAAAATAGACGCAGTCCCCGGACGCTTGAATCAAACAGCACTCATTGCTGCCCGCCCAGGAGTATATTACGGACAGTGCTCTGAAATCTGCGGCGCAAACCACAGCTTTATACCAATTGCAATTGAATCAGTTCCACTCCAATACTTCGAAAACTGGTCATTAATGATAATAGAAGACGAC
081_01_Ophisurus_macrorhynchus               ATGGCACACCCCTCACAATTAGGATTCCAAGATGCAGCCTCACCCGTCATAGAAGAAATAATTCATTTCCACGACCACGCACTAATGATTGTCTTCCTGATTAGCACCTTAGTACTTTATATTATTGTAGCAATAGTAACTACCAACCTTATCAATCTATATATTTTAGACTCCCAAGGAATTGAGATTGTATGAACAGTTTTACCCGCAATTATTTTAATCCTCATTGCTCTACCATCCCTTCGAATCCTTTACCTAATAGACGAAATCAATGACCCTCACTTAACAGTCAAAGCCATCGGCCACCAATGATACTGAAGCTATGAATATACCGACTATGAAGACCTAGGATTTGACTCATATATAATTCCCACCCAAGACTTATCTCCAGGCCAGTTTCGCCTACTAGAGACAGACCACCGAATAGTTGTACCCATAGAATCACCAGTACGAGTCCTCGTCACAGCGGAAGACGTGCTACACTCATGAGCTGTCCCGGCCATAGGTGTAAAAATGGACGCAGTCCCAGGACGTCTAAACCAAACAGCATTTGTTGCCACCCGCCCAGGAGTCTATTATGGACAGTGCTCCGAGATCTGCGGCGCTAATCACAGCTTTATACCCATCGTAGTCGAAGCAGTACCCCTACAACACTTTGAAAACTGATCATCAATAATACTAAAAGACGCC
081_02_Myrichthys_maculosus                  ATGGCACACCCCTCACAACTAGGATTCCAAGATGCAGCATCACCTGTTATAGAAGAAATAATTCACTTCCACGACCACGCATTGATAATTGTCTTTCTCATCAGTACTTTAGTGCTTTATATTATTGTAGCAATAGTGACCACAAACCTTATTGACTTATATACCCTAGATTCTCAGGGAATTGAAATTGTGTGAACAGTTCTACCTGCGATTATTCTAGTCCTCATCGCCCTACCCTCCCTTCGAATCCTCTATCTAATAGACGAAATCAATGACCCACACTTAACAGTTAAAGCCATCGGACACCAATGATACTGAAGCTATGAGTATACCGACTACGAAGATCTTGGATTCGACTCATACATAATCCCCACTCAAGACCTGTCCCCGGGTCAATTCCGCTTGTTAGAAACAGACCACCGAATAGTTGTTCCAATGGAATCACCAATTCGAGTGCTCGTCACAGCAGAAGATGTCTTACATTCATGGGCTGTCCCGGCTATAGGCGTAAAAATGGATGCAGTACCAGGACGCCTCAATCAAACAGCATTCGTCGCCACCCGCCCAGGAGTATACTATGGACAGTGCTCTGAGATCTGCGGCGCCAATCACAGCTTTATACCCATTGTAGTCGAAGCAGTACCTTTACAACACTTTGAAAACTGATCATCAATAATATTAGAAGACGCC
082_01_Coloconger_cadenati                   ATGGCACATCCTTCCCAGCTCGGCTTCCAAGACGCAGCCTCACCCGTAATAGAAGAAATAATCCATTTCCATGACCATGCACTAATAATTGTTTTCCTTATTAGCACTTTAGTCCTTTATATTATTGTGGCAATAGTAACTACTAGTCTCACTAACTTATATCTCCTAGACTCTCAAGGAATCGAAATTGTATGAACAGTATTACCGGCAATCATTTTAATTCTCATTGCCCTCCCCTCCCTACGCATTCTTTATCTTATAGATGAAATTAATGATCCACATCTAACAGTTAAAGCCATCGGACACCAATGATACTGAAGTTACGAATATACTGACTACCAAGACCTTAGCTTCGACTCATATATAATTCCTACCCAAGACCTTACCCCCGGTCAATTCCGCCTGTTAGAAGCAGACCACCGAATGGTCGTTCCCATAGAATCCCCAGTACGAGTCCTCGTTACAGCAGAAGACGTCCTTCATTCATGAGCAGTCCCTGCCCTCGGAGTAAAAATAGACGCAGTCCCAGGACGCCTTAACCAAACAGCATTTGTTGCCGCCCGACCAGGTGTATATTACGGACAGTGCTCTGAAATCTGCGGCGCAAACCACAGCTTTATACCAATCGTAGTTGAAGCAGTCCCCTTACAGCACTTCGAAAACTGGTCCACAATAATACTAGAAGACGCC
083_01_Nessorhamphus_ingolfianus             ATGGCACATCCTTCACAGCTAGGCTTCCAAGACGCAGCTTCCCCCGTAATAGAAGAAATAATTCATTTTCATGACCACGCACTAATAATCGTCTTCCTTATCAGCACTTTAGTACTTTACATTATTGTGGCTATAGTGTCTACGAGCCTTACTAACCTATATATCCTAGACTCCCAAGGAATTGAAATTGTATGAACAGTATTACCAGCCATTATCCTAATTCTAATTGCCCTTCCATCCCTACGCATCCTTTATCTTATAGACGAAATCAACGACCCCCACCTAACAGTTAAAGCTATTGGGCACCAATGATATTGAAGCTACGAATATACAGACTACGAAGATCTCGGCTTCGACTCATACATAATTCCTACCCAAGACCTTACCCCGGGCCAATTTCGACTGTTAGAGACAGACCACCGAATAGTTGTCCCTATGGAATCCCCAGTACGAGTCCTTGTCACAGCAGAAGATGTCCTTCATTCATGAGCAGTCCCCGCCTTAGGGGTAAAAATAGACGCAGTCCCTGGGCGCTTAAATCAAACAGCATTTGTTGCCACTCGACCAGGAGTGTATTACGGACAATGCTCCGAAATCTGCGGCGCAAATCATAGCTTTATACCTATCGTAGTCGAAGCAGTCCCCTTACAACACTTCGAAAACTGATCCTCAATAATAATAGAAGACGCC
083_02_Derichthys_serpentinus                ATGGCAAACCCCTCACAACTAGGCTTCCAAGACGCAGCCTCACCCCTAATAGAAGAGATAATCCACTTCCATGACCACGCATTAATAATCGTCTTTCTTATCAGCACATTAGTGCTTTACATTATTGTTGTCGCAGTGTCTACGAGCCTTACTGACCTGTACATCCTGGACTCTCAAGGGATTGAAATTGTATGAACAATCTTACCGGCAATTATTCTAATTCTCATTGCTCTCCCCTCCCTGCGCATCCTTTATCTTACAGATGAAATCAACGACCCACACCTGACAGTTAAAACCATCGGACACCAATGATATTGAAGCTATGAATATACTGACTATGAAGATCTCACCTTCGACTCATACATAGTCCCCACCCAAGACCTTACCCCTGGCCAATTCCGACTGCTAGAAACAGACCACCGCATAGTAGTCCCAATAGAGTCCCCAGTTCGAATTCTTGTCACAGCAGAAGACGTCCTACACTCATGGGCCGTCCCCGCCCTGGGGGTAAAAATAGACGCAGTCCCAGGCCGCCTTAATCAGACAGCATTCTTTACCACTCGCCCAGGGACATATTATGGACAGTGCTCCGAAATCTGCGGCGCAAATCACAGCTTTATACCAATCATAGTCGAAGCAGTCCCACTACAACACTTCGAAAACTGATCCTCGGCGATACTAGAAGATGCC
084_01_Muraenesox_bagio                      ATGGCACACCCTTCACAACTTGGCTTCCAAGATGCAGCTTCTCCAGTTATAGAGGAAATACTACACTTCCACGACCATGCATTAATAATTATCTTTCTTATTAGCACATTAGTTCTTTATATTATTGTAGCGATAGTTACCGGCGAACTTACTGACGTATATACTAATGATTCACAAGGAATTGAAATTGTATGAACTGTTTTACCAGCCATTATTTTAATCCTTATCGCTCTGCCTTCACTACGGATCCTTTATTTAATAGACGAAATTAGTGACCCGCCTTTAACAGTAAAAGCTATCGGCCACCAATGGACTTGAAGCTATGAGTATACTGATTATGAAGACCTTACATTCGACTCATATATAATTCCGACCCAAGACTTATCACCAGGCCAATTCCGACTATTGGAAACAGATCACCGAATGGTAGTTCCTATAGAATCACCAGTTCGAGTTCTCGTAACCGCAGACGATGTCCTTCACTCATGAGCAGTTCCTGCCCTCGGAGTAAAAATGGACGGGGTCCCCGGACGCCTTAATCAAACAGCATTCGTCACCTCTCGACCAGGGGTGTACTACGGACAATGTTCTGAAATCTGCGGTGCAAACCACAGCTTCATACCAATTGTAGTTGAAGCAGTACCCCTACAACACTTTGAAAACTGATCATCAACGATACTAGAAGACGCA
084_02_Cynoponticus_ferox                    ATGGCACACCCTTCTCAACTGGGCTTCCAAGATGCAGCCTCCCCCGTAATAGAAGAAATACTACACTTTCATGATCATGCACTAATAATTATTTTCCTTATTAGCACTCTAGTACTTTATATTATTGTAGCTATAGTAACTGGTAATCTCACTGACGTTTATACTAATGACTCACAAGGAATTGAAATTGTATGAACTATTTTACCAGCCATTATCCTTATTCTCATCGCACTGCCCTCCCTCCGGATCCTATATTTAATAGACGAAATTAATGACCCGCATTTAACAATTAAAGCTATTGGTCACCAATGATACTGAAGCTACGAATATACTGATTATGAAGATCTTGCATTCGATTCATACATAATTCCCACTCAAGACCTAACCCCCGGCCAGTTCCGCCTACTAGAAACAGACCATCGAATGGTTGTCCCAATAGAATCCCCAGTGCGAGTACTTGTTACAGCAGACGATGTCCTCCACTCATGAGCGGTCCCTGCCCTAGGGGTAAAAATAGATGGAGTCCCAGGCCGACTAAACCAAACAGCATTCATTGCCGCCCGTCCTGGAATTTATTACGGACAGTGCTCTGAAATTTGTGGTGCAAACCACAGCTTTATACCAATTGTAGTTGAAGCAGTCCCCCTACAATACTTTGAAAACTGATCATCAATAATACTAGAAGACGCA
085_01_Nemichthys_scolopaceus                ATGGCACACCCCTCACAAATAGGCTTCCAAGACGCAGCCTCCCCCCTGATAGAAGAGCTCCTACATTTTCATGATCACGCACTGATAATCGTTTTTCTAATTAGTACTTTAGTATTGTACATTATCGTAGCAATAGTAACAGCCAAAGTCACTAACATATATATCTTAGACTCTCAAGAAATTGAGATCGTGTGAACTATCCTGCCAGCCGCAATCCTGATCCTAATTGCCCTCCCCTCTCTACGAATCCTCTACCTCATAGATGAAATTAATGACCCGCACCTGACAATCAAGGCTATCGGACACCAGTGATACTGAAGCTACGAATACACCGACTATGAAGATCTGGGATTCGACTCGTACATGATCCCAACACAAGATCTCGCCCCCGGCCAATTTCGGCTACTAGAAGCAGACCATCGGATAGTGATCCCCATAGAATCCCCAATTCGAGTACTAGTGACTGCAGAAGACGTTCTCCACTCGTGGGCAGTCCCAGCGCTAGGGGTAAAAATAGACGCAGTCCCAGGGCGCCTCAACCAAACAGCATTTATTGCCGCCCGACCAGGAGTCTACTATGGACAATGCTCCGAAATTTGTGGAGCAAACCATAGCTTTATACCAATTGTAGTCGAAGCAGTACCCCTACAACAATTCGAGGGCTGATCCTCAATAATGTTAGAAGACGCC
085_02_Labichthys_carinatus                  ATGGCACACCCCTCACAACTAGGCTTCCAAGACGCAGCCTCACCCTTAATAGAAGAACTCCTCCACTTTCATGATCACGCACTAATAATCGTGTTCCTGATTAGTACCTTAGTCCTTTATATTATTGTAGCAATAGTAACTGCTAAAGTTACAAACATATATATTTTAGACTCGCAAGAGATTGAAATCGTCTGAACTGTCTTACCCGCAGCAATTTTAATCCTTATTGCACTACCGTCCCTTCGAATCCTTTATCTTATAGATGAGATCAATGACCCCCACCTGACAATTAAAGCCATCGGCCATCAATGATACTGGAGCTATGAGTATACTGACTACGAAGACCTAGGATTTGATTCGTATATAATCCCAACACAAGATTTAACCCCTGGCCAGTTCCGACTACTAGAAGCAGATCACCGAATAGTAGTACCTATAGAATCCCCAATCCGAGTGCTAGTCACAGCAGAAGATGTTCTACACTCATGAGCAGTCCCAGCCCTGGGAGTAAAAATGGACGCAGTCCCAGGACGCCTTAACCAAACAGCATTTATCGCCGCCCGACCAGGAGTATATTATGGACAATGCTCCGAGATTTGTGGTGCAAATCACAGCTTTATGCCAATTGTAGTTGAAGCAGTCCCCTTACAACACTTCGAGAACTGATCCTCAATAATGCTAGAAGACGCC
085_03_Avocettina_infans                     ATGGCACACCCCTCACAACTAGGCTTCCAAGACGCAGCCTCACCCTTGATAGAAGAACTCCTCCACTTTCATGATCACGCACTAATAATCGTGTTCCTGATTAGTACCTTAGTCCTTTATATTATTGTAGCAATAGTAACTGCTAAAGTTACAAACATATATATTTTAGACTCGCAAGAGATTGAAATCGTCTGAACTGTCTTACCCGCAGCAATTTTAATCCTTATTGCACTACCGTCCCTTCGAATCCTTTATCTTATAGATGAAATCAATGACCCCCACCTGACAATTAAAGCCATCGGCCATCAATGATACTGGAGCTATGAATATACTGACTACGAAGACCTGGGATTTGATTCGTATATGATCCCAACACAAGATTTAACCCCTGGCCAGTTCCGACTACTAGAAGCAGATCACCGAATAGTAGTACCCATAGAATCCCCAATCCGAGTGCTAGTCACAGCAGAAGATGTTCTACACTCATGAGCAGTACCAGCCCTGGGAGTAAAAATAGACGCAGTCCCAGGACGCCTTAACCAGACAGCATTTATCGCCGCCCGACCAGGAGTATATTATGGACAATGCTCCGAGATTTGTGGTGCAAATCACAGCTTTATGCCAATTGTAGTTGAAGCAGTCCCCTTACAACACTTCGAGAACTGATCCTCAATAATGCTAGAAGACGCC
086_01_Conger_myriaster                      ATGGCACAACCCTCACAACTAGGATTTCAAGATGCAGCATCTCCCGTCATAGAAGAGATAATTCACTTCCATGACCATGCATTAATAATTGTTTTTCTCATCAGCACTCTAGTGCTTTATATTATTGTAGCTATAGTGTCTACAAATTTAACAAATACATACATTTTAGACTCACAAGAAATTGAAATTGTATGGACAATTCTACCAGCAGTAATTTTAATCCTTATTGCCCTCCCATCTCTACGAATTCTCTATTTAATAGACGAAATCAACGACCCACACCTGACAATTAAAGCCGTAGGACATCAGTGATACTGAAGCTACGAATACACAGACTATGAAGACTTAGGGTTTGACTCATACATAATTCCTACTCAAGATCTTACACCCGGTCAATTTCGCTTACTAGAAGCTGATCACCGAATAGTAATCCCCATAGAATCTCCAATTCGAGTTCTAGTAACAGCAGAGGATGTTCTTCACTCATGGGCGGTCCCCTCCCTAGGCGTTAAAATAGACGCAGTCCCAGGCCGCTTAAACCAAATAGCATTTATTGCTGCCCGTCCCGGTGTATTCTTTGGACAATGCTCTGAAATCTGCGGAGCCAATCACAGCTTTATACCAATTGTAGTCGAAGCAGTCCCGCTTCAACAATTCGAAAAATGATCCTCAATAATACTGCAAGAGGCC
086_02_Ariosoma_shiroanago                   ATGGCATATCCAACACAATTAGGGTTTCAAGACGCAGCTTCGCCTGTTATAGAAGAAATACTTCATTTTCATGATCATACACTAATAATTATTTTCCTAATTAGTGTCCTAGTGCTTTACATTATCGCAGCGATAGTAACAGCGACTCTTACAGACATTCATATCTTAGATTCACAAGGCATCGAAATTGTGTGAACAGTTCTACCAGCAATTATTCTTATTATAATTGCACTCCCCTCTCTACGCATTCTTTATTTAATAGATGAAATCAGTGACCCACACCTAACTATTAAAGCTATTGGACACCAATGATACTGAAGCTATGAATATACTGACTACGAAGACCTAGGATTCGACGCATACATGATCCCAACCCAAGACCTCACCCCCGGACAATTCCGACTCCTAGAAGCTGATCATCGAATAGTAATTCCAATGGAATCGCCAATTCGAATTTTAGTAACAGCAGAAGATGTGCTTCACTCCTGAGCAGTTCCAGCCCTGGGGGTAAAAATAGATGCGGTACCAGGACGACTAAACCAAACATCATTTATTACCTCTCGACCCGGCATTTACTTCGGACAGTGTTCTGAAATTTGCGGCGCAAATCACAGCTTTATGCCTATTGTAGTTGAAGCAGTCCCTCTAGAATATTTTGAGAGCTGATCGTCAATAATATTAGAAGACGCC
086_03_Heteroconger_hassi                    ATGGCACACCCATCACAATTAGGATTCCAAGACGCAGCCTCACCCGTTATGGAAGAAATACTTCACTTCCATGACCATGCACTAATAATTGTTTTCCTTATTAGCACCTTAGTACTTTACATTATTGTAGCAATAGTATCCACTAGCCTAACCAATCTTTACATCCTCGATTCACAAGGAATTGAGATTGTATGAACAATTTTACCAGCAATTATTTTGATCCTTATTGCACTTCCCTCCCTACGGATCCTCTACCTAATAGACGAGATCAATGACCCGCACCTGACGATCAAAGCTATGGGACACCAGTGATACTGAAGCTATGAATATACTGACTACGAAGACCTAGGCTTTGACTCGTATATGATTCCAACCCAAGATCTTACCCCCGGCCAATTCCGCCTACTAGAAACAGACCATCGAATGGTCGTCCCAATAGAATCCCCAGTGCGAGTCCTCGTTACAGCAGAAGACGTACTGCACTCATGAGCAGTCCCAGCCCTTGGCGTTAAAATGGACGCAGTCCCAGGACGACTAAACCAAACAGCATTTATCGCCGCCCGCCCCGGAGTGTACTATGGACAATGTTCCGAAATCTGCGGCGCAAATCACAGCTTTATGCCAATCGTAGTTGAAGCAGTTCCCCTCCAACACTTTGAAGACTGGTCATCAATGATACTAGAAGACGCC
086_04_Paraconger_notialis                   ATGGCACACCCTTCACAATTAGGCTTCCAAGACGCAGCCTCACCCGTTATGGAAGAAATACTACACTTCCACGACCACGCACTAATAATCGTTTTTCTCATTAGCACCTTAGTACTTTATATTATTGTAGCAATAGTATCTACCAGCCTTACTAACCTATATATCCTAGACTCCCAAGGCATTGAAATCGTATGGACAATTTTACCAGCAATTATCTTGATCCTCATTGCACTCCCTTCCCTCCGAATCTTATATCTTATAGACGAAATCAACGACCCCCATCTTACAATTAAAGCCATCGGACATCAATGATACTGAAGCTACGAATACACAGATTATGAAGACCTTGGCTTCGACTCTTACATGGTCCCGACCCAAGACCTCGCCCCGGGACAATTCCGCCTACTAGAAACAGACCACCGAATGGTAGTCCCAATAGAATCCCCAGTACGAGTCCTTGTTACAGCAGAAGACGTATTACACTCATGAGCAGTCCCCGCCCTCGGCGTAAAAATAGACGCCGTCCCAGGACGACTAAACCAAACAGCATTCATTGCTGCCCGACCAGGAGTTTATTATGGACAATGCTCTGAAATCTGCGGCGCAAACCACAGTTTTATGCCAATCGTAGTTGAAGCAGTCCCCCTACAGCACTTTGAAAACTGATCATCAATAATACTAGAAGACGCC
086_05_Conger_japonicus                      ATGGCACAACCCTCACAACTAGGATTTCAAGATGCAGCATCTCCAGTCATAGAAGAGATAATTCACTTCCATGACCATGCATTAATAATTGTTTTTCTCATCAGCACTCTAGTGCTTTATATTATTGTAGCTATAGTATCTACAAATTTAACAAACACATACATTTTAGACTCACAAGAAATTGAAATTGTATGGACAATTTTACCAGCAGTAATTTTAATCCTTATTGCCCTTCCATCTCTACGAATTCTCTATTTAATAGACGAAATCAACGACCCACACCTAACAATTAAAGCCGTAGGACATCAATGATACTGAAGCTACGAATATACAGACTATGAGGACTTGGGATTTGACTCGTACATAATTCCCACTCAAGATCTTACACCCGGCCAATTTCGCTTACTAGAAGCTGATCACCGAATAGTAATTCCCATAGAATCCCCAATTCGAGTTCTAGTAACAGCAGAAGATGTTCTTCACTCATGGGCAGTCCCCTCCCTAGGCGTTAAAATAGACGCGGTCCCAGGCCGCTTAAACCAAATAGCATTTATTGCTGCCCGTCCCGGTGTATTCTTCGGACAATGCTCTGAAATCTGCGGGGCTAATCATAGCTTTATACCAATTGTAGTTGAAGCAGTTCCACTTCAACAATTCGAAAATTGATCCTCAATAATACTACAAGAGGCC
086_06_Ariosoma_meeki                        ------------------------------------------------------------------------------------------------------------------------------------------------------------------------------------------------------------------------------------------------------------------------------------------------------------------------------------------------------------------------------------------------------------------------------------------------------------------------------------------------------------------------------------------------------------------------------------------------------------------------------------------------------------------------------------------------------------------
087_01_Nettastoma_parviceps                  ATGGCACACCCCTCACAACTAGGATTTCAAGACGCAGCCTCGCCTGTAATAGAAGAAATACTTCATTTTCATGATCACGCATTAATAATTGTATTCCTAATTAGCACCCTGGTGCTCTACATTATTGTAGCAATAGTATCTACTAGTCTCACTAACATATATATTTTGGACTCACAAGAAATCGAAATTGTCTGAACAGTTCTACCAGCCGTGATTTTAATCTTAATTGCACTCCCATCCCTTCGAATTCTTTACTTAATAGACGAAATTAATGACCCTCACCTAACAATTAAAGCCATTGGCCACCAATGATATTGAAGCTATGAATATACTGACTATGAAGACCTGGGATTTGACTCATATATGATTCCTACCCAAGACCTAACCCCTGGTCAGTTCCGCCTATTAGAAGCCGACCATCGTATGGTAGTACCCATAGAATCTCCTGTACGAGTACTAGTTACAGCAGAAGATGTTCTACACTCATGAGCAGTCCCCGCCCTAGGTGTTAAAATAGACGCAGTTCCGGGCCGACTTAACCAAACAGCATTTATCGCCGCCCGCCCAGGGGTATATTATGGGCAATGTTCTGAAATCTGCGGTGCAAACCACAGCTTTATACCAATTGTAGTTGAAGCAGTACCTTTACAGCACTTTGAAGACTGGTCCTCAATAATAATAGAAGACGCC
087_02_Hoplunnis_punctata                    ATGGCACATCCCTCACAACTAGGATTTCAAGACGCAGCCTCACCCGTAATAGAAGAAATACTTCACTTCCATGACCATGCATTAATAATTGTCTTTCTCATCAGCACCCTCGTACTCTATATTATTGTGGCAATAGTATCCACTAGTCTTACTAACATATATATTTTAGACTCGCAAGAGATCGAAATTGTATGAACAATCTTACCCGCCGTCATTCTAATCTTAATCGCGCTTCCATCCCTGCGGATTCTTTATCTAATAGACGAAATCAACGACCCCCACCTGACAATTAAAGCCATTGGCCACCAATGATACTGAAGCTATGAATATACTGACTATGAAGACCTTGGATTTGACTCATACATAATCCCCACCCAAGACCTTACCCCAGGACAATTCCGACTACTAGAAACTGACCACCGTATAGTAGTCCCAATAGAATCACCTGTACGAGTCCTAGTCACAGCAGAAGACGTCCTACACTCATGAGCAGTCCCAGCACTAGGTGTAAAAATAGACGCAGTCCCAGGACGATTGAACCAAACAGCATTTATTGCCGCCCGCCCAGGAGTATACTACGGACAATGTTCCGAAATCTGCGGCGCAAACCACAGCTTTATACCAATCGTAGTTGAAGCAGTACCTCTACAGCACTTTGAAAACTGGTCCTCAATGATACTAGAAGACGCC
087_03_Facciolella_oxyrhyncha                ATGGCACACCCCTCACAACTAGGATTTCAAGACGCAGCCTCCCCGGTAATAGAAGAAATACTACATTTCCACGACCACGCACTAATAATTGTATTCCTTATTAGCACGTTAGTGCTTTATATTATTGTTGCAATAGTATCCACTAGTCTCACCAATATATATATTCTAGACTCACAAGAAATTGAAATTGTATGAACAATTTTACCAGCCGTTATTTTAATTTTAATTGCACTCCCCTCCCTTCGGATCCTCTATCTAATAGATGAAATCAATGACCCACATTTAACAATTAAAGCCATCGGGCACCAATGATACTGAAGTTACGAGTATACAGACTATGAAGACCTTGGCTTCGACGCATATATAATTCCTACCCAAGACCTAGCCCCTGGACACTTCCGGCTACTAGAAACGGACCACCGAATAGTTGTTCCCATAGAATCACCCGTACGTGTATTAGTCACAGCAGAAGATGTCTTACACTCTTGAGCAGTACCCGCCCTGGGCATTAAAATAGACGCAGTCCCAGGACGCCTGAACCAAACAGCATTTATTGCCGCCCGCCCAGGAGTATATTATGGGCAATGTTCTGAAATCTGTGGTGCAAACCACAGCTTTATACCAATCGTAGTTGAAGCAGTACCCTTACAACACTTTGAAAACTGATCCTCAATAATACTAGAAGATGCC
088_01_Stemonidium_hypomelas                 ATGGCACACCCCTCACAACTAGGTTTCCAAGACGCAGCCTCCCCTCTGATAGAAGAGCTACTTCACTTCCATGATCACGCACTAATAATCGTATTCTTAATTAGCACCTTAGTACTATATATTATTGTAGCAATGGTAACTGCTAAAGTTACTAATATGTATATCCTAGACTCACAAGAAATTGAAATCGTATGAACTATCCTCCCAGCAGCAATTCTAATTTTAATTGCCCTCCCCTCCTTACGAATTCTCTACCTAATGGATGAGATTAATGACCCCCACCTAACTATTAAAGCTATCGGGCATCAGTGATACTGAAGTTATGAATATACCGACTATGAAGACCTCGGCTTTGACTCATATATAATCCCCACACAAGACCTGACCCCAGGACAATTCCGACTCCTAGAAACAGACCATCGAATAGTAGTTCCTATGGAGTCCCCTGTACGAGTGTTAGTTACAGCAGAAGACGTCTTGCACTCATGAGCAGTCCCAGCCTTAGGAGTGAAAATAGACGCAGTACCAGGACGCCTAAACCAAACAGCATTTATTGCCGCCCGACCAGGAGTTTATTACGGACAATGCTCTGAAATCTGCGGTGCAAACCACAGCTTTATACCAATTGTAGTTGAAGCAGTTCCTTTACAACATTTCGAAAACTGATCCTCAATAATGTTAGAAGACGCC
088_02_Serrivomer_sector                     ATGGCACATCCCTCACAACTAGGTTTCCAAGACGCAGCCTCCCCCCTAATAGAAGAACTACTTCACTTCCATGATCACGCACTAATAATCGTATTCTTGATTAGCACCCTAGTACTCTATATTATTGTAGCAATAGTAACTGCTAAAGTTACTAATATATACATCCTAGACTCACAAGAAATTGAAATTGTATGAACCATCCTACCAGCAGCAATTCTAATTCTAATTGCCCTACCCTCTTTACGAATTCTCTACCTAATAGATGAAATTAATGACCCCCACCTAACTATCAAAGCTATCGGACATCAATGATACTGAAGCTACGAATATACCGACTATGAAGACCTCGGCTTTGACTCATACATAATCCCCACTCAAGACCTGACCCCGGGGCAATTCCGACTCCTAGAAACAGACCATCGAATAGTAGTCCCCATAGAATCCCCCGTACGAGTACTAGTCACAGCAGAAGACGTATTGCACTCATGAGCAGTCCCAGCCTTAGGGGTAAAAATGGACGCAGTACCAGGACGCCTAAACCAAACAGCATTTATTGCCGCCCGACCAGGAGTTTATTACGGACAATGCTCTGAAATCTGCGGTGCAAACCACAGCTTTATACCAATCGTAGTTGAAGCAGTTCCTTTACAACATTTCGAAAACTGATCCTCAATAATGTTAGAAGACGCC
088_03_Serrivomer_beanii                     ATGGCACATCCCTCACAACTAGGTTTCCAAGACGCAGCCTCCCCCCTGATAGAAGAACTACTTCACTTCCATGATCACGCACTAATAATCGTATTCTTAATTAGCACCTTAGTCCTGTATATTATTGTAGCAATAGTAACTGCTAAAGTTACTAATATATACATCCTAGATTCACAAGAAATTGAAATCGTATGAACCATTTTACCAGCAGCAATTCTAATTCTAATTGCCCTACCCTCTTTACGAATTCTCTATCTAATAGATGAAATTAATGACCCCCACCTAACTATTAAAGCTATCGGACATCAATGATACTGAAGCTATGAGTATACCGACTATGAAGATCTCGGCTTCGACTCATATATGATCCCTACACAAGACCTGGCCCCAGGACAATTCCGACTTCTAGAAACAGACCACCGTATAGTAGTCCCTATAGAATCCCCTGTACGAGTATTAGTTACAGCAGAAGACGTCTTACACTCATGAGCCGTCCCAGCCTTAGGAGTAAAAATGGACGCAGTCCCAGGACGCCTAAACCAAACAGCATTTCTTGCCGCCCGACCAGGAGTCTATTATGGACAATGCTCTGAAATCTGCGGTGCAAACCACAGCTTTATACCAATCGTAGTTGAAGCAGTTCCTTTACAACACTTTGAAAGCTGATCCTCAATAATGTTAGAAGACGCC
089_01_Cyema_atrum                           ATGGCACAACCCGCACAACTAGGCTTTCAAGACGCAGCTTCCCCCTTAATAGAAGAACTAACTCACTTCCATGACCACACCTTAATAATTGTATTTTTAATCAGCAACTTAGTATTGTATATTATAGTAGCTATAGTCACTGCTAAAGTCACTAATATGCACATCCTAGACTCACAAGAAATTGAAATTGTATGAACTATCCTACCAGCAGCAATCCTTGTCTTAATCGCACTCCCCTCCCTACGCATCCTCTACTTAATAGACGAAATTAGTGACCCTCATCTAACAATCAAGGCCGTAGGGCACCAATGATACTGAAGCTATGAATACACTGATTATGAAAACCTAGCCTTTGACTCGTACATAATTCCTACACAAGACCTTACCCCCGGACAATTCCGATTATTAGAAACAGACCATCGAATAGTTGTACCAATACAATCCCCCGTACGAGTGTTAATTACAGCAGAAGATGTATTACACTCATGAGCTGTACCAGCACTAGGAGTAAAAATGGACGCAGTCCCAGGCCGACTAAATCAAACAGCCTTTATTGTTACCCGCCCCGGAGTATATTATGGACAATGCTCAGAAATCTGTGGGGCAAACCACAGTTTTATACCAATTGTAATTGAAGCAGTATCCCTACAACAGTTCGAAGGGTGAGTCTCAACAATGATAGAAGACACC
089_02_Neocyema_cf_erythrosomaGL             ATGGCCCTCCCCTCACAGACAGGCTTTCAAGACGCAGCCTCTCCTATTATAGAAGAGCTGATCCACTTTCACGACCACGCGCTAATAATTGTTCTCCTAATTAGTACTTTTGTAGCATATATTATAATTGCTATAACAACCACTACAATATTTGATTTATATACTCTAGATTCCCAAGAAATTGAAATCGTATGAACTATTCTACCAGCCGCTATTCTAATTCTTATTGCTCTACCCTCTCTACGAATTTTATATCTTATAGATGAAATTAATGACCCCCACCTAACAATCAAAACCATCGGGCACCAATGATACTGAAGCTACGAATATTCAGAATACGAAAATTTAGAATTTGACTCATATTTAATTCCCACACAAGATTTAACCCCTGGCCAATTCCGGCTACTTGAAACAGACCACCGAGTAGTAATTCCGGTTAAATCTCCCATCCGACTTATAATTACAGCAGAAGATGTCCTTCATTCATGAACAGTCCCAGCCCTAGGAGTAAAAATAGATGCAGTCCCGGGCCGCCTAAACCAAACAGCACTTTCAGCCTTTCGACCGGGAATTTATTATGGGCAATGCTCTGAAATCTGTGGGGCAAACCACAGCTTTATACCAATTGTAATTGAAGCTGTACCCCTACAAAACTTTGAAGCCTGATCCTCAGCAATAACAGAATATTTA
090_01_Saccopharynx_lavenbergi               ATGGCCACCCCAATACAAGTAGGTTTCCAAGACGCAGCCTCACCCCTAATAGAAGAGTTAATCCACTTCCATGATCACGCCCTTATAATTATCTTCCTCATCAGTACCCTAGTTCTATATATTATTACTATAATAATAACAGCCAAAGTCATCGACCTATATATCTTAGACTCACAAGAAGTTGAAATCATCTGAACAATCCTTCCGGCAGCATTCCTTATTTTAATAGCCCTTCCTTCCTTACGACTTCTTTACCTCATAGACGAAATTAATAGCCCCCATCTAACTATTAAAGCTATCGGACACCAATGGTACTGAAGTTATGAATACACCGACTACCATAACCTTGAATTCGACTCATACATAATTCCAACACAGGAACTCCCACAAGGACACTTCCGACTTTTAGAAGTTGACCACCGTATAGTTATTCCCACAAACGCACCTATCCGCATACTAATTACAGCAGAAGATGTTCTACATTCATGAGCAGTACCTGCTCTAGGAACAAAAATAGACGCAGTACCCGGACGGCTAAATCAAACAACATTCCTGGCCTCCCGACCAGGTGTTTACTACGGTCAGTGTTCTGAAATCTGTGGAGCAAATCATAGCTTTATACCTATTGTAGTTGAGGCAGTACCACTCGAACATTTCGAAAACTGGGCTGATATAACTTTACAAAATATA
091_01_Eurypharynx_pelecanoides              ATGGCCAACCCCTCACAACTAGGCTTTCAAGACTCAGCCTCCCCCTTAATAGAAGAATTACTTCACTTCCACGACCACGCACTAATAATTGTTTTCCTAATTAGCACCCTAGTACTCTATGTTATTACGGCAATGGTCACCGCCAAAGTTACTAACATATTTATTCTCGACTCACAAGAAATTGAAATCGTATGAACTATTCTACCAGCAGCAATTTTAGTCTTAATTGCCCTACCATCCCTACGACTGTTGTATCTAATAGATGAAATTAACAACCCACATCTAACGATCAAGGCCATTGGCCACCAATGATACTGAAGTTATGAATACACTGACTATGAAGGCCTTGAATTTGACTCCTATATGATTCCCTCACAAGACCTGGCCCCAGGACAGTTCCGCCTCCTAGAAGCAGACCATCGAATGGTTATCCCCCTAGACTCACCCGTACGTATACTTATTACAGCAGAAGATGTTCTTCACTCATGAGCAGTCCCCGCCCTAGGATTAAAAATAGACGCAGTCCCAGGTCGCCTAAACCAAATAACCCTAACAGCCGCCCGTCCAGGAGTATATTATGGTCAATGTTCCGAAATTTGTGGAGCTAATCACAGCTTTATACCAATTGTAGTAGAAGCAGTCCCTCTTGAACAATTCCAAAACTGATCCTCAACAATACTAGAAAATGCC
092_01_Monognathus_jesperseni                ATGGCACAGCCCTCACAACTAGGCTTTCAAGACGCAGCTTCTCCTCTAATAGAAGAGCTTATACATTTTCACGACCACTCCGTTATAGTGCTCTTCTTAATTAGCACCTTAGTACTCTATCTCCTTGTAATAACAGTAACAGCTAAAGTGACTAGCGTAGCTACCATCGATGCCCCCCAAATTGAAATGATCTGAACAGTCCTACCAACAACAGTTTTAATTCTTCTTGCCCTCCCCTCACTCCGGATCCTCTACCTAATGGATGAAACAGGTAACCCCTATCTCACTATTAAAGCAATTGGCCATCAATGGTATTGAAGTTATGAGTATACTGACTATAGCGACCTTATATTTGACTCATACATGGTACCCACACTAGATTTGGCCCCTGGACACTTCCGCCTCTTAGAGACAGATCACCGAGTAGTAGTACCTATAGAAGCAACCATTCGAGTATTAATCTCGGCAGAGGATGTCTTACACTCATGGGCAGTCCCCGCTTTAGGAGTTAAAATAGACGCTGTACCAGGCCGCTTAAATCAAACAGTACTCACAGCTGCACGACCAGGAGTCTTTTATGGTCAATGCTCAGAAATTTGCGGGGCAAACCATAGTTTTATACCTATCTCTGTTGAGATTGTACCCCTAATTCACTTTGAAAGTTGGTCCTTAATGATTTTACACGACACT

[CO3 783]
069_01_Elops_hawaiensis                      ATGGCACACCAAGCACACGCATATCACATAGTCGACCCAAGCCCCTGACCCCTGACCGGTGCAGTAGCCGCCCTCCTTATGACATCCGGCCTAGCAATCTGATTCCACTTCCATTCCGTCACTCTCATAACACTAGGACTAGTCCTACTACTACTAACCATGTACCAATGATGACGAGACATCGTCCGAGAAGGCACGTTCCAAGGACACCATACACCCCCCGTACAAAAAGGGCTACGCTACGGAATGATCCTATTCATCACATCAGAAGTTTTCTTCTTCTTAGGCTTCTTCTGAGCCTTCTACCACTCAAGCCTCGCACCCACCCCTGAACTAGGGGGCTGCTGACCTCCAACAGGGATTACCACACTAGACCCATTCGAAGTCCCTCTACTCAACACCGCTGTCCTTCTTGCCTCAGGCGTCACAGTAACCTGAGCCCACCACAGCCTAATAGAAGGAGAACGTAAACAAGCCATTCAATCCCTCGCCCTAACAATTTTACTAGGCTTCTACTTTACACTCCTGCAAGCAATAGAGTACTACGAGGCCCCTTTCACAATTGCCGACGGAGTGTACGGCTCAACTTTTTTCGTGGCCACAGGCTTCCACGGCCTACATGTAATTGTCGGCTCCACTTTCCTAGCAGTCTGCCTTCTACGACAGATCCAATACCACTTTACGTCACAACACCACTTTGGGTTCGAAGCCGCTGCTTGATACTGACACTTCGTCGACGTAGTGTGACTCTTCCTCTACGTATCCATCTACTGATGAGGCTCA
069_02_Elops_saurus                          ATGGCACACCAAGCACACGCATATCACATAGTCGACCCAAGCCCCTGACCCCTGACCGGTGCAGTAGCCGCCCTCCTTATGACATCCGGCCTAGCAATCTGATTCCACTTCCATTCCGTCACTCTCATAACACTAGGACTAGTCCTACTACTACTAACCATGTACCAATGATGACGAGACATCGTCCGAGAAGGCACATTCCAAGGACACCACACACCCCCCGTACAAAAAGGGCTACGCTACGGAATGATCCTATTTATCACATCAGAAGTTTTCTTCTTCTTAGGCTTCTTCTGAGCCTTCTACCACTCAAGCCTCGCACCCACCCCTGAACTAGGAGGCTGCTGACCTCCAACAGGGATTACCACACTAGACCCATTCGAAGTCCCCCTACTCAACACCGCTGTCCTTCTTGCCTCAGGCGTCACAGTAACCTGAGCCCACCACAGCCTAATAGAAGGAGAACGTAAACAAGCCATTCAATCCCTCGCCCTAACAATTTTACTAGGCTTCTACTTTACGCTTCTGCAAGCAATAGAATACTACGAGGCCCCTTTCACAATTGCCGACGGAGTGTACGGCTCAACTTTTTTCGTGGCCACAGGCTTCCACGGCCTACATGTAATTGTCGGCTCCACTTTCCTAGCAGTCTGCCTTCTACGACAGATCCAATACCACTTTACATCACAACACCACTTTGGGTTCGAAGCTGCTGCTTGATACTGACACTTCGTCGATGTAGTGTGACTCTTCCTCTACGTATCCATCTACTGATGAGGCTCA
070_01_Megalops_atlanticus                   ATGGCACACCAAGCACATGCATACCACATGGTTGACCCAAGCCCCTGGCCACTAACAGGCGCAATCGCTGCCCTACTAATAACATCAGGACTAGCAATTTGATTTCACTTTCACTCCACCACTCTAATAACCCTCGGACTTATTCTCCTGCTACTAACAATATACCAATGATGACGAGATATCATCCGAGAAGGCACCTTCCAAGGACATCACACTCCGCCCGTACAGAAAGGCCTGCGCTACGGTATAATCTTATTCATCACATCAGAAGTATTCTTTTTCGCCGGATTTTTCTGAGCCTTTTACCACTCAAGCCTCGCCCCAACTCCTGAACTAGGAGGATGTTGACCCCCCACTGGAATCACCACCCTAGACCCATTCGAAGTACCCCTACTAAACACAGCTGTACTACTCGCCTCTGGTGTCACAGTCACCTGGGCCCACCATAGCCTAATAGAAGGCGAACGCAAACAAGCTATTCAATCCTTAACTCTAACTATTACACTAGGCTTCTACTTCACCCTGCTCCAAATAATAGAATATTACGAGGCCCCATTCACAATCGCCGATGGCGTGTACGGCTCAACCTTCTTCGTTGCTACAGGCTTCCACGGCCTACACGTAATTATTGGCTCCACTTTCCTAGCAATTTGCCTTCTACGACAAGTACAGTACCACTTTACATCACAACACCACTTCGGATTTGAAGCTGCTGCCTGATATTGACACTTCGTCGATGTAGTCTGACTCTTCCTTTACGTATCTATCTACTGATGAGGATCA
070_02_Megalops_cyprinoides                  ATGGCACACCAAGCACATGCATACCACATGGTTGACCCAAGCCCCTGACCGCTAACAGGCGCAGTCGCTGCCCTATTAATAACGTCAGGATTGGCAATTTGATTTCACTTCCACTCTACCACTCTAATAACACTAGGACTTATTCTACTACTATTAACAATATACCAATGATGACGAGATATTATCCGGGAAGGGACTTTCCAAGGACATCACACCCCTCCCGTACAAAAAGGCCTACGCTATGGTATAATCCTATTCATTACATCCGAAGTATTCTTCTTTGCCGGATTCTTCTGAGCCTTCTACCACTCAAGCCTCGCACCAACCCCAGAGTTAGGAGGATGCTGACCACCCACCGGAATCACCACCCTTGACCCATTTGAAGTACCACTACTAAACACAGCCGTACTGCTCGCCTCAGGGGTCACAGTCACCTGAGCCCACCACAGCCTAATAGAAGGCGAGCGCAAACAAGCCATCCAATCACTAACTCTAACCATCGCACTAGGGTTTTACTTTACCCTCTTGCAAGCAATAGAATACTACGAAGCCCCCTTCACAATTGCCGATGGCGTATACGGCTCAACTTTCTTCGTCGCCACAGGCTTCCACGGCCTACATGTAATTATTGGCTCCACCTTCCTAGCTATCTGCCTCCTACGACAGGTACAGTACCACTTCACATCACAACACCATTTCGGATTCGAGGCTGCCGCCTGATATTGACACTTCGTCGACGTAGTCTGACTTTTCCTCTACGTATCCATCTACTGATGAGGCTCA
071_01_Albula_glossodonta                    ATGGCACACCAGGCACATGCATTTCATATAGTCAATCCTAGTCCTTGGCCGCTGACGGGGGCAGTATCTGCCCTTCTGGTGACGTCAGGAACTGCAATTTGATTCCATTTCCACTCAGTGGTCCCGATGACTTTGGGGTTAATTCTTATGACTCTGACAATATATCAGTGATGACGGGATGTTGTTCGGGAGGGGACTTTCCAGGGGCATCATACTCCTCCTGTACAGAAGGGTCTTCGTTATGGCATGATTCTTTTCATTACTTCTGAGGTTTTCTTTTTTGCAGGGTTCTTCTGGGCCTTCTATCATTCTAGTCTTGCTCCTACCTCTGAGTTAGGGGGGTGTTGGCCTCCCACTGGTATTACTACGTTGGATCCTTTTGAGGTCCCACTCCTTAACACGGCTGTTCTTCTTGCTTCAGGTGTTACTGTCACTTGAGCCCACCATAGTTTGATGGAGGGGGAACGTAAGGAGGCTATTCAGTCTTTGGCCCTAACAATCCTTCTTGGGTTCTACTTCACTTTCCTTCAGGCGATGGAGTATTATGAAGCTCCTTTTACTATTGCTGATGGGGTATATGGGTCTACATTCTTTGTGGCCACGGGCTTTCATGGTTTGCACGTAATTATTGGGTCTACTTTCTTGGCAGTGTGTTTCCTGCGGCAGATTCAGCATCATTTCACTTCAGAACATCATTTTGGGTTTGAGGCTGCTGCTTGGTATTGACATTTTGTTGATGTAGTGTGACTTTTCCTCTATGTCTCTATCTATTGATGAGGTTCA
071_02_Pterothrissus_gissu                   ATGGCACACCAAGCACACGCATTTCATATGGTAGACCCCAGCCCCTGACCTCTTACAGGCGCGGTAGCCGCCCTATTAGTCACATCAGGCACCGCTATCTGATTCCACTTCCACTCAACCACCCTCATGTCACTAGGACTAGTACTAATACTATTAACAATATACCAATGATGACGAGACATTGTACGAGAGGGCACATTCCAAGGACATCACACCCCTCCAGTACAAAAAGGACTTCGATATGGGATGATCTTATTCATTACATCAGAAGTGTTCTTCTTTGCAGGCTTCTTCTGAGCGTTTTATCACGCTAGTCTAGCTCCCACCCCCGAACTAGGAGGATGCTGGCCCCCCACCGGAATCATCACCCTAGACCCATTTGAAGTCCCACTACTAAACACAGCCGTACTACTAGCCTCAGGCGTGACAGTAACCTGGGCCCACCATAGCATAATAGAAGGAGGACGAAAACAAGCCATCCAATCTCTTGGCCTAACAATCCTGCTTGGGTTCTACTTTACATTCCTCCAGGCAATAGAATATTATGAAGCCCCTTTCACAATCGCTGACGGCGTATATGGGTCTACATTCTTCGTAGCAACAGGATTCCACGGCCTACACGTAATTATCGGCTCCACCTTCCTAGCAGTCTGCTTCCTACGACAAGTACAATACCACTTTACATCAGAACACCACTTCGGATTTGAAGCCGCCGCATGATACTGACACTTTGTCGACGTAGTGTGACTGTTCCTATACGTCTCCATCTACTGATGAGGATCA
072_01_Aldrovandia_affinis                   ATGGCACACCAAGCACACGCATACCACATAGTAGACCCCAGCCCCTGGCCCCTAACAGGCGCAATCGCCGCCTTATTAGTGACATCAGGAACCGCTATATGATTCCACTTTCAATCGACCACACTTGTATCATTAGGGATAGTACTGATACTACTCACCATGTATCAATGATGACGAGACATCGTACGAGAAGGCACCTTCCTAGGTCACCACACCCCTCCCGTACAAAAAGGCCTGCGATACGGCATAATTCTATTCATCACATCAGAAGTATTCTTCTTCCTCGGATTTTTCTGGGCATTTTATCACTCAAGCCTTGCGCCTACACCAGAACTAGGAGGGTGCTGACCCCCCACTGGAATCACAACCCTTGACCCATTCGAAGTGCCTCTACTTAACACAGCTGTACTGCTAGCCTCCGGAGTAACAGTAACCTGAGCCCACCACAGCCTGATAGAAGGAGAACGTAAACAGGCGATCCACTCCCTCTTTATCACTATTATTCTAGGGTTCTACTTCACCTTTTTACAAGCAATAGAATACTACGAAGCCCCCTTTACTATCGCCGACGGCGTATACGGTGCAACTTTTTTCGTCGCCACTGGCTTCCACGGGCTCCATGTTATCATCGGCTCTACTTTTTTAGCTGTCTGCCTTCTACGACAAGTCAAATACCACTTTACATCAGAACACCACTTTGGATTTGAAGCTGCCGCATGATATTGACACTTCGTTGATGTCGTATGATTATTCCTTTATGTCTCCATCTACTGATGAGGCTCA
072_02_Halosauropsis_macrochir               ATGGCACACCAAGCACACGCATACCACATAGTAGACCCTAGCCCCTGACCACTAACAGGCGCAATCGCCGCTTTATTAGTAACATCAGGAACTGCTATATGATTCCACTTTCAGTCGACCACACTAGCATCACTAGGAGTAGTATTAATATTACTTACTATGTATCAATGATGACGAGACATTGTACGAGAAGGCACTTTCCTAGGCCACCACACTCCTCCCGTACAAAAAGGCCTACGTTATGGAATAATTTTATTTATTACATCAGAAGTATTCTTCTTCCTAGGATTCTTCTGAGCATTTTATCACTCAAGTCTTGCACCCACCCCAGAATTAGGAGGATGCTGACCTCCCACCGGAATCATTGTACTAGACCCATTTGAAGTACCCCTACTTAACACAGCCGTACTATTAGCCTCAGGAGTAACAGTAACCTGAGCCCACCATAGCCTAATAGAAGGAGAACGCAAACAAGCTATCCAATCCCTTTTCCTCACCATTGTATTAGGGTTTTACTTTACCCTTCTACAAGGAATAGAATACTACGAAGCCCCCTTTACTATTGCTGATGGCGTATATGGTGCAACCTTTTTTGTCGCTACAGGCTTCCACGGACTACACGTTATTATTGGCTCCACTTTCTTAGCAGTCTGCTTTCTACGACAAGTAAAATATCACTTTACATCAGAACACCATTTTGGATTTGAAGCTGCCGCATGATACTGACATTTTGTTGATGTCGTATGATTATTCCTATACGTCTCTATCTACTGATGAGGCTCA
072_03_Aldrovandia_oleosa                    ATGGCACACCAAGCACACGCATACCACATAGTAGACCCCAGCCCATGACCCCTAACAGGCGCAATCGCCGCCTTATTAGTGACATCAGGAACCGCTATATGATTCCACTTTCAATCGACTACACTTGTATCGTTAGGAATAGTACTGATACTACTCACCATGTACCAATGATGACGGGACATCGTACGAGAAGGCACCTTCCTAGGTCACCACACCCCTCCCGTACAAAAAGGCCTACGATATGGTATAATTCTGTTCATCACATCAGAAGTATTCTTCTTCCTCGGATTTTTCTGGGCATTTTATCACTCAAGCCTCGCACCTACACCAGAACTAGGAGGATGCTGACCCCCCACTGGAATTACAACCCTTGACCCGTTCGAAGTACCTCTACTTAATACAGCTGTCCTGCTAGCCTCCGGAGTAACAGTAACCTGAGCCCACCACAGTCTAATAGAAGGAGAACGTAAACAAGCGATCCACTCCCTCTTTATCACCATTATTCTAGGCTTCTACTTCACCTTTTTACAAGCAATAGAATACTACGAAGCCCCCTTTACTATCGCCGACGGCGTATACGGTGCAACTTTTTTCGTCGCCACAGGCTTTCACGGACTCCATGTTATCATCGGCTCTACTTTTTTAGCAGTCTGCCTACTACGACAAGTCAAATACCACTTTACATCAGAACACCACTTTGGATTTGAAGCTGCCGCATGATATTGACACTTCGTCGATGTTGTATGATTATTCCTTTACGTCTCCATCTACTGATGAGGATCA
073_01_Notacanthus_chemnitzi                 ATGGCACACCAAGCACACGCATACCATATAGTAGACCCCAGCCCTTGACCACTCACAGGCGCAGTATCCGCCTTACTAATTACATCAGGAACTGCTATCTGATTCCACTTTCAATCGATAACGTTAGTATCTCTAGGAATAATTCTGATGTTGTTGACCATGTATCAGTGATGACGGGATATTGTACGAGAAGGCACTTTTCTAGGCCATCATACCCCTCCCGTACAAAAAGGCCTGCGATATGGCATAATCCTATTTATTACATCAGAAGTATTCTTCTTCCTGGGATTCTTCTGAGCATTTTACCACTCAAGTCTTGCACCTACCCCAGAACTAGGAGGATGCTGACCCCCAACCGGAATCATCCCTCTTGATCCATTTGAAGTACCTCTGCTTAATACAGCCGTCCTACTAGCCTCAGGTGTGACAGTCACCTGAACCCATCACAGCTTAATAGAAGGAGAACGTAAACAAGCCATTCATTCCCTGTTCCTTACTATCATCTTAGGTTTTTATTTTACCTTTTTGCAGGCATTAGAATATTATGAAGCCCCATTTACCATTGCGGACGGTGTATATGGTTCAACCTTTTTCGTCGCCACAGGATTCCACGGATTACATGTCATTATTGGTTCCACTTTTTTAGCAGTGTGCCTACTACGCCAAGTAAAGTACCATTTTACATCAGAACATCACTTCGGATTTGAAGCCGCCGCATGATACTGACACTTTGTTGACGTCGTATGATTATTCTTATACGTCTCTATCTACTGATGAGGCTCA
073_02_Polyacanthonotus_rissoanus            ATGGCACACCAAGCACACGCATACCATATGGTAGATCCAAGCCCCTGACCACTTACAGGCGCAGTAGCCGCCTTACTGGTGACATCAGGAACTGCTATCTGATTTCACTTCCAATCCTCGACACTTATAACTCTGGGAATAGTTCTAATACTACTTACTATGTACCAGTGATGACGAGATGTTGTACGAGAAGGCACATTCCTCGGCCACCACACCCCGCCAGTACAGAAAGGCCTACGATATGGTATAATTTTATTTATCACATCGGAAGTCTTCTTTTTCTTAGGCTTTTTCTGGGCATTTTATCACTCAAGCCTTGCACCCACCCCAGAGCTAGGGGGATGCTGACCCCCTGCCGGCATCAGCACACTCGACCCATTTGAAGTCCCCCTACTTAACACAGCCGTTCTACTAGCCTCAGGAGTAACAGTTACTTGAACACACCACAGCTTAATAGAAGGTGAACGGAAACAGGCCATTCACTCCCTGTTCCTTACTATTATCTTAGGATTTTACTTCACCTTCTTACAAGCCCTAGAGTACTATGAAGCCCCCTTCACCATTGCAGATGGCGTCTATGGTTCAACCTTTTTCGTCGCCACAGGCTTCCACGGGCTGCATGTAATTATTGGCTCTACTTTCTTGGCAGTGTGTTTACTACGACAAGTTAAATACCATTTTACATCAGAGCACCACTTTGGCTTTGAAGCTGCTGCATGATACTGACACTTTGTCGATGTCGTTTGACTATTCCTTTACGTCTCCATCTACTGATGAGGCTCA
073_03_Notacanthus_chemnitziGL               ATGGCACACCAAGCACACGCATACCATATAGTAGACCCCAGCCCTTGACCACTCACAGGCGCAGTATCCGCCTTACTAATTACATCAGGAACTGCTATCTGATTTCACTTTCAATCAATAACGTTAGTATCTCTAGGAATAATTCTGATATTGTTGACTATATATCAGTGATGACGGGATGTTGTACGAGAAGGCACTTTTCTAGGCCATCATACCCCTCCCGTACAAAAAGGCCTGCGATATGGCATAATCCTATTTATCACATCAGAAGTATTCTTTTTCCTAGGGTTCTTCTGAGCATTTTACCACTCAAGTCTTGCACCTACCCCAGAACTAGGAGGATGCTGACCCCCAACCGGAATCATCCCTCTTGATCCATTTGAAGTACCTCTGCTTAATACAGCCGTCCTACTAGCCTCAGGTGTAACAGTCACCTGAACCCATCATAGCTTAATAGAAGGAGAACGTAAACAAGCCATTCATTCCCTGTTCCTTACTATTATCTTAGGTTTTTATTTTACCTTTTTGCAGGCATTAGAATATTATGAAGCTCCATTTACTATTGCGGACGGTGTATACGGTTCAACCTTTTTCGTCGCCACAGGATTCCACGGACTACATGTCATTATTGGTTCCACTTTTTTAGCAGTATGCCTACTACGCCAAGTAAAGTACCATTTTACATCAGAACATCACTTCGGATTTGAAGCTGCCGCATGATATTGACACTTTGTTGACGTCGTATGATTATTCTTATACGTCTCTATCTACTGATGAGGCTCA
074_01_Anguilla_japonica                     ATGGCACACCAAGCACACGCATATCACATAGTTGACCCAAGCCCATGACCCCTAACAGGCGCAGTAGCCGCCCTCCTAGTAACATCAGGAACAGCCATATGATTCCACTTCCAATCAACAACCCTTATAACATTAGGAATAATTCTACTTTTACTTACGATATACCAATGATGACGAGACATCGTACGAGAAGGGACCTTCCAAGGACACCATACACCACCAGTACAAAAAGGACTACGATACGGAATAATCCTATTTATTACATCAGAAGTATTCTTTTTCCTAGGATTCTTCTGGGCTTTTTACCACTCAAGCCTAGCTCCAACCCCAGAACTAGGGGGATGCTGACCTCCAACTGGTATTATTACTCTAGACCCATTTGAAGTACCCCTATTAAATACAGCCGTCCTACTTGCCTCAGGCGTTACAGTTACATGAGCGCACCACAGCATTATAGAAGGAGAACGAAAACAAGCCATCCAATCTCTAACCCTCACAATTATTTTAGGCTTTTACTTCACACTCCTACAAGCCATAGAATATTATGAGGCCCCATTTACCATCGCAGACGGAGTTTATGGCTCAACATTCTTCGTAGCCACCGGATTCCACGGCCTACATGTCATTATTGGCTCCACCTTCCTAGCAGTATGTCTCCTACGCCAAATCAAATATCACTTTACTTCAGAACATCACTTTGGATTCGAAGCCGCCGCATGATACTGACACTTCGTTGACGTAGTATGACTATTCCTATATGTCTCAATTTATTGATGAGGCTCA
074_02_Anguilla_anguilla                     ATGGCACACCAAGCACACGCATATCACATAGTTGACCCAAGCCCATGACCCCTAACAGGCGCAGTAGCCGCCCTACTAATAACATCAGGAACAGCCATATGATTCCACTTCCAATCAACTACCCTTATAACAATAGGAACAATTCTACTTTTACTTACTATATACCAATGATGACGAGACATTGTACGAGAAGGGACTTTCCAAGGACACCATACACCGCCAGTACAAAAAGGATTACGATACGGAATAATCCTATTTATTACCTCAGAAGTATTCTTTTTCCTAGGGTTCTTCTGAGCTTTTTACCACTCAAGCCTAGCCCCAACCCCAGAACTAGGGGGATGCTGACCCCCAACTGGTATCATTACTCTAGACCCATTTGAAGTGCCCCTACTAAACACAGCCGTTCTACTCGCCTCAGGCGTCACAGTCACATGAGCACACCACAGCATTATAGAGGGAGAACGAAAACAAACCATCCAATCCCTAACTCTCACAATCATTCTAGGTTTTTATTTTACATTCCTACAAGGCATGGAATATTATGAAGCCCCTTTTACCATCGCAGACGGAGTTTATGGCTCAACATTCTTCGTGGCCACCGGATTCCACGGCCTACATGTCATTATTGGTTCTACCTTCTTAACAGTGTGCCTTTTGCGCCAAATCAAATATCACTTTACTTCAGAACATCATTTTGGATTCGAAGCCGCCGCTTGGTACTGACATTTCGTTGACGTAGTATGACTATTCCTATATGTCTCAATTTATTGATGAGGCTCA
074_03_Anguilla_rostrata                     ATGGCACACCAAGCACACGCATATCACATAGTTGACCCAAGCCCATGACCCCTAACAGGCGCAGTAGCCGCCCTACTAATAACATCAGGAACAGCCATATGATTCCACTTCCAATCAACTACCCTAATAACAATAGGAACAATTCTACTTTTACTTACTATATACCAATGATGACGAGATATTGTACGAGAAGGGACTTTCCAAGGACACCATACACCGCCAGTACAAAAAGGGTTACGATACGGAATAATCCTATTTATTACCTCAGAAGTATTCTTTTTCCTAGGGTTCTTCTGAGCTTTCTACCATTCAAGCCTAGCCCCAACCCCAGAACTAGGAGGATGCTGACCCCCAACTGGTATCATTACTCTAGATCCATTTGAAGTGCCCCTACTAAACACAGCTGTTCTACTCGCCTCAGGCGTCACAGTCACATGAGCACACCACAGCATTATGGAAGGAGAACGAAAACAAACCATCCAATCCCTAACTCTCACAATTATTTTAGGTTTTTATTTTACATTCCTACAAGCCATAGAATATTATGAAGCCCCTTTTACCATCGCAGACGGAGTTTATGGCTCAACATTCTTCGTGGCCACCGGATTCCACGGCCTACATGTCATTATTGGCTCTACCTTCTTAACAGTGTGCCTTTTGCGCCAAATCAAATATCACTTTACTTCAGAACATCATTTTGGATTCGAAGCCGCCGCTTGATACTGACATTTCGTTGACGTAGTATGACTATTCCTATATGTCTCAATTTATTGATGAGGCTCA
074_04_Anguilla_marmorata                    ATGGCACACCAAGCACACGCATATCACATAGTTGACCCAAGCCCATGACCCCTAACAGGCGCAGTAGCCGCCCTACTAATAACATCAGGAACAGCCATATGATTCCATTTCCAAACAACAACTCTAATAACATTAGGAATAATTCTACTCCTACTTACAATATACCAATGATGACGAGACATCGTACGAGAAGGGACTTTCCAAGGACATCATACACCGCCAGTACAAAAAGGACTACGGTACGGAATAATCCTATTTATTACCTCAGAAGTATTCTTTTTCCTAGGGTTCTTCTGGGCCTTTTACCACTCAAGCCTAGCCCCAACCCCAGAACTAGGAGGATGCTGACCTCCAACTGGCATTATTACTCTAGACCCATTTGAAGTGCCCCTATTAAACACAGCTGTCCTGCTTGCCTCAGGCGTTACAGTTACATGAGCACACCACAGCATCATAGAAGGAGAACGAAAACAAGCCATCCAATCCCTAACCCTCACAATCATTTTAGGTTTTTATTTTACATTCCTGCAAGCCATAGAATATTATGAAGCCCCATTTACCATTGCAGATGGAGTTTATGGTTCAACATTCTTCGTAGCCACCGGATTCCACGGCCTACATGTCATTATTGGCTCCACCTTCTTAGCAGTATGCCTCCTACGCCAAATCAAATATCACTTTACTTCAGAACATCACTTTGGATTCGAAGCCGCTGCATGGTACTGACACTTCGTTGACGTAGTATGACTATTCCTATATGTCTCAATTTATTGATGAGGCTCA
074_05_Anguilla_obscura                      ATGGCACACCAAGCACACGCATATCACATAGTTGACCCAAGCCCATGACCCCTAACAGGCGCAGTAGCCGCTCTTCTAATAACATCAGGAACAGCCATATGATTCCACTTCCAGACAACAACTCTAATAACATTAGGATTAATTCTACTTCTACTTACAATATACCAATGATGACGAGACATCGTACGAGAAGGGACTTTCCAAGGACATCATACACCGCCAGTACAAAAAGGACTACGGTACGGAATAATCCTATTTATTACCTCAGAAGTATTCTTTTTCCTAGGGTTCTTCTGGGCCTTTTACCATTCAAGCCTAGCTCCAACCCCAGAACTAGGAGGATGCTGACCTCCAACTGGCATTATTACTCTAGACCCATTTGAAGTACCCCTATTAAACACAGCTGTCCTACTTGCCTCAGGCGTTACAGTTACATGAGCACACCACAGCATTATAGAAGGAGAACGAAAACAAGCCATCCAATCCCTAACCCTCACAATCATTTTAGGTTTTTATTTTACGCTCCTGCAAGCCATAGAATATTACGAAGCCCCATTCACCATTGCAGATGGAGTTTATGGTTCAACATTCTTCGTGGCCACCGGATTCCACGGCCTACATGTCATTATTGGCTCCACCTTCTTAGCAGTTTGTCTCCTACGCCAAATCAAATATCACTTTACTTCAGAACATCACTTTGGATTCGAAGCCGCCGCATGGTACTGACACTTCGTTGACGTAGTATGACTATTCCTATATGTCTCAATTTATTGATGAGGCTCA
074_06_Anguilla_reinhardtii                  ATGGCACACCAAGCACACGCATATCACATAGTTGACCCAAGCCCATGACCCTTAACAGGCGCAGTAGCCGCCCTACTAATAACATCAGGAACAGCCATATGATTCCACTTCCAAACAACAGTCCTAATAACATTAGGAATAATTTTACTTTTACTCACGATATACCAATGATGACGAGATATTGTACGAGAAGGAACCTTCCAAGGCCACCATACACCGCCAGTACAAAAAGGACTACGATACGGAATAATCCTATTTATTACCTCAGAAGTGTTCTTTTTCCTGGGGTTCTTCTGGGCTTTCTACCATTCAAGCCTAGCTCCAACCCCAGAACTAGGGGGATGCTGACCTCCAACTGGTATTATTACCCTAGACCCATTCGAAGTACCCCTATTAAACACAGCTGTCCTTCTTGCCTCAGGCGTTACAGTTACATGAGCACACCACAGCATTATAGAAGGAGAACGAAAACAAGCCATCCAATCCCTAACCCTCACAATCATTTTAGGTTTTTACTTCACATTCCTACAAGCCATAGAATATTATGAAGCCCCATTTACCATTGCAGATGGAGTTTACGGCTCAACATTCTTCGTAGCCACCGGATTCCACGGCCTACATGTCATTATTGGCTCCACCTTCTTAGCAGTATGTCTCCTACGCCAAATCAAATATCACTTTACTTCAGAACATCACTTTGGATTCGAAGCCGCCGCATGATACTGACACTTCGTTGACGTAGTATGACTATTCCTATACGTCTCAATTTATTGATGAGGCTCA
074_07_Anguilla_nebulosa                     ATGGCACACCAAGCACACGCATATCACATAGTTGACCCAAGCCCATGACCCCTAACAGGCGCAGTAGCCGCCCTACTAGTAACATCAGGAACAGCCATATGATTCCACTTCCAAACAACAACTCTAATAACATTAGGAATAATTCTACTCCTACTTACTATATACCAATGGTGACGAGACATCGTACGAGAAGGAACCTTCCAAGGACATCATACACCACCAGTACAAAAAGGACTACGGTACGGAATAATCCTATTTATTACATCAGAAGTATTCTTTTTCCTAGGGTTCTTCTGAGCCTTTTACCATTCAAGTCTAGCCCCAACCCCAGAGCTAGGAGGATGCTGACCTCCAACTGGTATCATTACTCTAGACCCGTTTGAAGTGCCCCTATTAAACACAGCCGTTCTACTTGCCTCAGGCGTTACAGTTACATGAGCACACCACAGCATTATAGAAGGAGAACGAAAACAAGCCATCCAATCCCTAACCCTCACAATCATTTTAGGTTTTTATTTCACACTCCTGCAAGCCATAGAATATTATGAAGCCCCATTTACCATTGCAGATGGAGTTTATGGCTCAACATTCTTCGTAGCCACCGGATTCCACGGCCTACATGTCATTATTGGCTCCACCTTCTTAGCAGTATGTCTCCTACGCCAAATCAAATATCACTTTACTTCAGAACATCACTTTGGATTCGAAGCCGCCGCATGATACTGACACTTCGTTGACGTAGTATGACTATTCCTATATGTCTCAATTTATTGATGAGGCTCA
074_08_Anguilla_bengalensis                  ATGGCACACCAAGCACACGCATATCACATAGTTGACCCAAGCCCATGACCCCTAACAGGCGCAGTAGCCGCCCTACTAGTAACATCAGGAACAGCCATATGATTCCACTTCCAAACAACAACTCTAATAACATTAGGAATAATTCTACTCCTACTTACTATATACCAATGGTGACGAGACATTGTACGAGAAGGGACCTTCCAAGGACATCATACACCACCAGTACAAAAAGGACTACGGTACGGAATAATCCTATTTATTACATCAGAAGTATTCTTTTTCCTAGGGTTCTTCTGAGCCTTTTACCATTCAAGTCTAGCCCCAACCCCAGAGCTAGGAGGATGCTGACCTCCAACTGGTATCATTACTCTAGACCCGTTTGAAGTGCCCCTATTAAACACAGCCGTTCTACTTGCCTCAGGCGTTACAGTTACATGAGCACACCACAGCATTATAGAAGGAGAACGAAAACAAGCCATCCAATCCCTAACCCTCACAATCATTTTAGGTTTTTATTTCACACTCCTGCAAGCCATAGAATATTATGAAGCCCCATTTACCATTGCAGATGGAGTTTATGGCTCAACATTCTTCGTAGCCACCGGATTCCACGGCCTACATGTCATTATTGGCTCCACCTTCTTAGCAGTATGTCTCCTACGCCAAATCAAATATCACTTTACTTCAGAACATCACTTTGGATTCGAAGCCGCCGCATGATACTGACACTTCGTTGACGTAGTATGACTATTCCTATATGTCTCAATTTATTGATGAGGCTCA
074_09_Anguilla_mossambica                   ATGGCACACCAAGCACACGCATATCACATAGTTGACCCAAGCCCATGACCACTAACAGGCGCAGTAGCCGCCCTACTAATGACATCAGGAACAGCCATATGGTTCCACTTCCAATCAACCACCCTAATAACATTAGGAATAATTCTACTTTTACTTACGATATATCAATGATGACGAGACATTGTACGAGAAGGAACTTTCCAAGGACACCATACACCACCAGTACAAAAAGGCCTGCGATATGGAATAATCCTATTTATCACCTCAGAAGTATTCTTTTTCCTAGGGTTCTTCTGGGCTTTTTACCATTCAAGCCTAGCTCCAACCCCAGAACTAGGGGGATGCTGACCTCCAACTGGTATCATTACACTAGACCCATTCGAAGTACCTCTACTAAACACAGCTGTTCTACTTGCCTCAGGTGTTACAGTCACATGAGCCCACCACAGCATTATGGAAGGAGAACGAAAACAAGCCATTCAATCCCTAACCCTCACGATCATCTTAGGTTTTTACTTTACATTTCTGCAAGCCATAGAATATTATGAAGCCCCATTTACTATTGCAGATGGAGTTTATGGCTCAACATTCTTTGTAGCAACCGGATTCCACGGCCTACATGTCATTATTGGTTCTACCTTCTTAGCAGTATGCCTACTACGTCAAATCAAATACCACTTTACTTCAGAACATCACTTTGGATTCGAAGCCGCCGCATGATACTGACACTTCGTTGATGTAGTATGACTATTCCTATATGTCTCAATTTATTGATGAGGCTCA
074_10_Anguilla_megastoma                    ATGGCACACCAAGCACACGCATATCACATAGTTGACCCGAGCCCATGACCACTAACAGGCGCAGTAGCCGCCCTACTAATAACATCAGGAACAGCCATATGATTCCACTTCCAAACAACAACCCTAATAACATTAGGAATAATTCTACTTTTACTCACGATATACCAATGATGACGAGACATTGTACGAGAAGGGACCTTCCAAGGACACCACACACCCCCAGTACAAAAAGGACTACGGTACGGAATAATCCTATTTATTACCTCAGAAGTATTCTTTTTCCTGGGGTTCTTCTGGGCTTTTTACCATTCAAGCCTAGCTCCAACCCCAGAACTAGGAGGATGCTGACCCCCAACTGGCATCATCACTCTAGACCCATTTGAAGTGCCCCTACTAAACACAGCTGTCCTACTTGCCTCAGGTGTTACAGTTACATGAGCACACCATAGCATCATAGAAGGGGAACGAAAACAAGCTATCCAGTCCCTAACCCTCACAATCATTTTAGGTTTTTATTTCACACTCCTACAAGCCATAGAATATTACGAAGCCCCATTCACCATTGCAGATGGAGTCTATGGATCAACATTCTTCGTAGCCACCGGATTCCACGGCCTACATGTCATTATTGGTTCCACCTTCTTAGCAGTATGCCTCCTACGCCAAATCAAATATCACTTTACTTCAGAACATCACTTTGGATTCGAAGCCGCCGCATGATACTGACACTTCGTTGACGTAGTATGACTATTCCTATATGTCTCAATTTATTGATGAGGCTCA
074_11_Anguilla_interioris                   ATGGCACACCAAGCACACGCATATCACATAGTTGACCCAAGCCCATGACCACTAACAGGCGCAGTAGCCGCCCTACTAATAACATCAGGAACAGCCATATGATTCCACTTCCAAACAACAACTCTAATAACATTAGGAATAATTCTACTCCTACTTACAATATACCAATGATGACGAGACATCGTACGAGAAGGGACTTTCCAAGGACATCACACACCACCAGTACAAAAAGGACTACGATACGGAATAATCCTATTTATTACCTCAGAAGTATTCTTTTTTCTAGGGTTCTTCTGGGCCTTTTACCATTCAAGCCTAGCTCCAACCCCAGAACTAGGAGGCTGCTGACCTCCAACTGGTATCATCACTCTAGACCCATTTGAAGTGCCCCTATTAAACACAGCTGTCCTACTTGCCTCAGGCGTTACAGTTACATGAGCACACCACAGCATTATAGAAGGAGAACGAAAACAAGCCATCCAATCCCTAACCCTCACAATCATTTTAGGTTTTTATTTTACACTCCTGCAAGCCATAGAATATTATGAAGCCCCATTTACCATTGCAGATGGAGTTTATGGTTCAACATTCTTCGTGGCCACAGGATTCCACGGTCTACATGTCATTATTGGCTCCACCTTCTTAGCAGTATGCCTCCTACGCCAAATCAAATATCACTTTACTTCAGAACATCACTTTGGATTCGAAGCCGCCGCATGATACTGACACTTCGTTGACGTAGTATGACTATTCCTATATGTCTCAATTTATTGATGAGGCTCA
074_12_Anguilla_dieffenbachii                ATGGCACACCAAGCACACGCATATCACATAGTTGACCCAAGCCCATGACCCCTAACAGGCGCAGTAGCCGCCCTACTAGTAACATCAGGAACAGCCATATGGTTCCACTTCCAAACAACCACCCTAATAACATTAGGGATAATCCTACTTTTACTTACAATATACCAATGATGACGAGATATTGTACGAGAAGGAACTTTCCAGGGACACCATACACCACCAGTGCAAAAAGGACTACGATACGGAATAATCCTATTTATTACCTCAGAAGTATTCTTTTTCCTAGGGTTCTTCTGGGCCTTCTACCATTCAAGCCTAGCCCCAACCCCAGAACTAGGAGGATGTTGACCTCCAACTGGTATCATTACTCTGGACCCATTTGAAGTACCCCTACTAAACACAGCTGTCCTACTCGCCTCGGGTGTTACAGTCACATGAGCACACCACAGCATTATAGAAGGAGAACGAAAACAAGCCATCCAATCCTTAACCCTCACAATCATTTTAGGCTTTTATTTTACACTCCTGCAAGCCATAGAATATTATGAAGCCCCATTTACTATTGCAGATGGAGTTTATGGCTCGACATTCTTCGTGGCCACCGGATTCCACGGCCTACATGTCATTATTGGCTCTACCTTCCTAACAGTGTGTCTCTTACGCCAAATCAAATACCACTTTACCTCAGAACATCATTTTGGATTCGAAGCCGCCGCATGATACTGACACTTCGTTGACGTAGTATGACTATTCCTATATGTCTCAATTTATTGATGAGGCTCA
074_13_Anguilla_celebesensis                 ATGGCACACCAAGCACACGCATATCACATAGTTGACCCAAGCCCATGACCCCTAACAGGCGCAGTAGCCGCCCTACTAGTAACATCAGGAACAGCCATATGATTCCACTTCCAAACAACAACCCTAATAACATTAGGAATAATCCTACTTTTACTTACAATATACCAATGATGACGAGACATCGTACGAGAAGGAACCTTCCAAGGACACCACACACCACCAGTACAAAAAGGATTACGGTACGGAATAATCCTATTTATTACCTCAGAAGTATTCTTTTTCCTAGGGTTCTTCTGAGCCTTTTACCACTCAAGCCTAGCTCCAACCCCAGAACTAGGAGGATGCTGACCTCCAACTGGCATCATTACGCTAGACCCATTCGAAGTGCCCCTACTAAACACAGCTGTCCTACTTGCCTCAGGCGTTACAGTTACATGAGCACACCATAGCATCATAGAAGGGGAACGAAAACAAGCTATCCAATCCCTAGCCCTCACAATCATTTTAGGGTTTTATTTCACACTCCTACAAGCCATAGAATATTACGAAGCCCCATTTACCATTGCAGATGGAGTCTATGGATCAACATTCTTCGTAGCCACTGGATTCCACGGCCTTCATGTCATTATCGGCTCCACCTTCTTAGCAGTATGCTTCCTACGCCAAATCAAATATCACTTTACTTCAGAACATCACTTTGGATTCGAAGCCGCCGCATGATACTGACATTTCGTTGACGTAGTATGACTATTCCTATATGTCTCAATTTATTGATGAGGCTCA
074_14_Anguilla_malgumora                    ATGGCACACCAAGCACACGCATATCACATAGTTGACCCAAGCCCATGACCATTAACAGGCGCAGTAGCCGCCCTACTAGTAACATCAGGAACAGCCATATGATTCCACTTCCAAACAACAACCCTAATAACAATAGGGTTAGTACTACTCCTACTTACAATATACCAATGATGACGAGACATTGTACGAGAAGGGACCTTCCAAGGACACCATACACCGCCAGTACAAAAAGGTCTGCGATACGGAATAATCCTATTCATTACATCAGAAGTTTTCTTTTTCCTAGGGTTCTTCTGAGCTTTCTACCATTCAAGCCTAGCTCCAACCCCAGAGCTAGGAGGATGCTGACCTCCAACCGGCATTATTACCCTAGACCCATTTGAAGTACCCCTACTAAACACAGCTGTCCTACTTGCCTCAGGCGTTACAGTCACATGAGCACATCACAGCATTATAGAAGGAGAACGAAAACAAGCTATCCAATCCCTAACTCTAACAATCATTTTAGGTTTTTATTTTACACTCCTACAAGCCATAGAATATTATGAAGCCCCATTTACTATTGCAGATGGAGTTTATGGTTCAACATTCTTCGTGGCCACCGGATTCCATGGCCTACATGTCATTATTGGCTCTACCTTCTTAGCAGTGTGCCTCTTACGCCAAATCAAATATCACTTCACTTCAGAACACCATTTCGGATTCGAAGCCGCCGCATGATACTGACACTTCGTTGACGTAGTATGACTATTCCTATATGTCTCAATTTATTGATGAGGCTCA
074_15_Anguilla_bicolor_bicolor              ATGGCACACCAAGCACACGCATATCACATAGTTGACCCAAGCCCATGACCACTAACAGGCGCAGTAGCCGCCCTACTAATAACATCAGGAACAGCCATATGATTCCACTTCCAAACAACAACTCTAATAACACTAGGACTAATTCTACTCCTACTTACAATATACCAATGATGACGAGACATCGTACGAGAAGGGACTTTCCAAGGACATCATACACCACCAGTACAAAAAGGACTACGATATGGAATAATCCTATTTATTACCTCAGAAGTATTCTTTTTCCTGGGATTCTTCTGGGCCTTTTACCATTCAAGCCTAGCTCCAACACCAGAGCTAGGAGGATGCTGACCTCCAACTGGTATTATCACTCTAGACCCATTTGAAGTGCCCCTATTAAACACAGCTGTCCTACTTGCCTCAGGCGTTACAGTCACATGAGCACACCACAGCATTATAGAAGGAGAACGAAAACAAGCCATCCAATCCCTAACCCTAACAATCATTTTAGGTTTTTATTTTACACTCCTGCAAGCCATAGAATATTATGAGGCCCCATTTACCATCGCAGATGGAGTTTATGGCTCAACATTCTTCGTGGCCACTGGATTCCACGGCCTACATGTCATTATTGGCTCTACCTTCTTAGCAGTATGTCTCCTACGCCAAATCAAATATCACTTTACTTCAGAACATCACTTTGGATTCGAAGCCGCCGCATGATACTGACACTTCGTTGACGTAGTATGACTATTCCTATACGTCTCAATTTATTGATGAGGCTCA
074_16_Anguilla_bicolor_pacifica             ATGGCACACCAAGCACACGCATATCACATAGTTGACCCAAGCCCATGACCACTAACAGGCGCAGTAGCCGCCCTACTAATAACATCAGGAACAGCCATATGATTCCACTTCCAAACAACAACTCTAATAACAATAGGACTAATTCTACTCCTACTTACAATATACCAATGATGACGAGACATCGTACGAGAAGGGACTTTCCAAGGACATCATACACCACCAGTACAAAAAGGATTACGATATGGAATAATCCTATTTATTACCTCAGAAGTATTCTTTTTCCTAGGGTTCTTCTGGGCCTTTTACCATTCAAGCCTAGCCCCAACCCCAGAACTAGGAGGATGCTGACCTCCAACCGGTATTATTACTCTAGACCCATTTGAAGTGCCCCTATTAAACACAGCTGTCCTACTTGCCTCAGGCGTTACAGTCACATGAGCCCACCACAGCATTATAGAAGGAGAACGAAAACAAGCCATCCAATCCCTAACCCTAACAATCATTTTAGGTTTTTATTTTACACTCCTGCAAGCCATAGAATACTATGAAGCCCCATTTACCATCGCAGATGGAGTTTACGGCTCAACATTCTTCGTGGCCACTGGATTCCACGGCCTACATGTCATTATTGGCTCCACCTTCTTAGCAGTATGTCTCCTACGCCAAATCAAATATCACTTTACTTCAGAACATCACTTTGGATTCGAAGCCGCCGCATGATACTGACACTTCGTTGACGTAGTATGACTATTCCTATATGTCTCAATTTATTGATGAGGCTCA
074_17_Anguilla_australis_australis          ATGGCACACCAAGCACACGCATATCACATAGTTGACCCAAGCCCATGACCCCTAACAGGCGCAGTAGCCGCCCTACTAGTAACATCAGGAACAGCCATATGATTCCACTTCCAAACAACCACCCTAATAACATTAGGAATAATCCTACTTTTACTTACAATATACCAATGATGACGAGATATCGTACGAGAAGGAACTTTCCAAGGACACCATACACCGCCAGTACAAAAAGGACTACGATACGGAATAATCCTATTTATTACCTCAGAAGTATTCTTTTTCCTAGGGTTCTTTTGGGCCTTCTACCATTCAAGCCTAGCCCCAACCCCAGAGCTAGGAGGATGCTGACCACCAACTGGAATTACTACCCTAGATCCATTTGAAGTACCTCTACTAAACACAGCTGTCCTACTTGCCTCAGGTGTCACAGTAACATGAGCACACCACAGCATTATAGAAGGAGAACGAAAACAAGCCATCCAATCCCTAACCCTTACAATCATTCTAGGTTTTTATTTTACATTCCTACAAGCCATAGAATATTACGAAGCCCCATTTACCATTGCAGACGGAGTTTATGGCTCAACATTCTTTGTAGCCACTGGATTCCACGGCCTACATGTCATTATTGGCTCTACCTTCTTAGCAGTCTGCCTCCTACGACAAATCAAATATCACTTTACATCAGAACATCACTTTGGATTCGAGGCCGCCGCATGATACTGGCACTTCGTTGACGTAGTATGACTATTCCTATATGTCTCAATTTATTGATGAGGCTCA
074_18_Anguilla_australis_schmidtii          ATGGCACACCAAGCACACGCATATCACATAGTTGACCCAAGCCCATGACCCCTAACAGGCGCAGTAGCCGCCCTACTAGTAACATCAGGAACAGCCATATGATTCCACTTCCAAACAACCACCCTAATAACATTAGGAATAATCCTACTTTTACTTACAATATACCAATGATGACGAGATATCGTACGAGAAGGAACTTTCCAAGGACACCATACACCGCCAGTACAAAAAGGACTACGATACGGAATAATCCTATTTATTACCTCAGAAGTATTCTTTTTCCTAGGGTTCTTTTGGGCCTTCTACCATTCAAGCCTAGCCCCAACCCCAGAGCTAGGAGGATGCTGACCACCAACTGGAATTACTACCCTAGATCCATTTGAAGTACCTCTACTAAACACAGCTGTCCTACTTGCCTCAGGTGTCACAGTAACATGAGCACACCACAGCATTATAGAAGGAGAACGAAAACAAGCCATCCAATCCCTAACCCTTACAATCATTCTAGGTTTTTATTTTACATTCCTACAAGCCATAGAATATTACGAAGCCCCATTTACCATTGCAGACGGAGTTTATGGCTCAACATTCTTTGTAGCCACTGGATTCCACGGCCTACATGTCATTATTGGCTCTACCTTCTTGGCAGTCTGCCTCCTACGACAAATTAAATATCACTTTACATCAGAACATCACTTTGGATTCGAAGCCGCCGCATGATACTGGCACTTCGTTGACGTAGTATGACTATTCCTATATGTCTCAATTTATTGATGAGGCTCA
074_19_Anguilla_luzonensis                   ATGGCACACCAAGCACACGCATATCACATAGTTGACCCAAGCCCATGACCCCTAACAGGCGCAGTAGCCGCCCTACTAGTAACATCAGGAACAGCCATATGATTCCACTTCCAAACAACAACTCTAATAACATTAGGAATAATCCTACTCCTACTTACAATATACCAATGATGACGAGACATCGTACGAGAAGGGACTTTCCAAGGACATCATACACCGCCAGTACAAAAAGGACTACGGTACGGAATAATCCTATTTATTACCTCAGAGGTATTCTTTTTCCTAGGGTTCTTCTGAGCTTTCTACCATTCAAGCCTAGCTCCAACCCCAGAGCTAGGAGGATGCTGACCTCCAACTGGTATCATTACTCTAGACCCATTTGAAGTGCCCCTATTAAACACAGCTGTCCTACTCGCCTCAGGCGTTACAGTTACATGAGCACACCACAGCATTATAGAAGGAGAACGAAAACAAGCCATCCAATCCCTAACCCTCACAATCATTTTAGGTTTTTATTTTACACTCCTGCAAGCCATAGAATACTATGAAGCCCCATTCACCATTGCAGATGGAGTTTATGGCTCAACATTCTTCGTAGCCACCGGATTCCACGGCCTTCATGTCATTATTGGCTCCACCTTCTTAGCAGTATGTCTCCTACGCCAAATTAAATATCACTTTACTTCAGAACATCACTTTGGATTCGAAGCCGCCGCATGGTACTGACACTTCGTTGACGTAGTATGACTATTCCTGTACGTCTCAATTTATTGATGAGGCTCA
074_20_Leptocephalus_sp_larvae               ATGGCACACCAAGCACATGCATTCCACATAGTTGACCCCAGCCCTTGGCCATTAACAGGCGCAATCGCCGCCCTGCTAGTAACCTCTGGTACTGCTATATGATTTCACTTCCAAAACACCACCCTAATAATAATAGGAGTAATCCTAATACTCTTGACAATATATCAATGATGACGAGACATTGTACGAGAGGGCACATTCCAAGGCCACCACACACCCCCTGTGCAAAAAGGCCTACGATACGGCATAATCTTGTTTATTACTTCAGAAGTATTCTTTTTCCTAGGGTTTTTCTGAGCCTTTTATCATTCAAGCCTAGCCCCCACACCAGAACTAGGAGGATGTTGGCCCCCCACGGGCATTATCGCTCTCGACCCATTCGAGGTTCCACTACTAAATACCGCCGTACTACTAGCCTCCGGGGTAACAGTCACCTGAGCCCACCACAGCATTATAGAAGGGGAACGAAAACAAACCATTCAATCACTAACCCTAACTATTATTCTAGGTTTTTACTTCACCTTTTTGCAAGCATTAGAATACTATGAGGCCCCCTTCACAATCGCCGACGGGGTGTATGGGTCCACATTCTTTGTGGCCACAGGATTCCACGGACTACATGTAATTATTGGCTCCACATTCCTGGCAGTCTGCTTCCTACGACAAGTAAAATACCACTTTACATCAGAACATCACTTTGGTTTCGAAGCTGCCGCATGATACTGACACTTTGTTGATGTAGTCTGACTATTCCTATATATTTCAATTTACTGATGAGGATCA
074_21_Anguilla_bengalensis_bengalensis      ATGGCACACCAAGCACACGCATATCACATAGTTGACCCAAGCCCATGACCCCTAACAGGCGCAGTAGCCGCCCTACTAGTAACATCAGGAACAGCCATATGATTCCACTTCCAAACAACAACTCTAATAACATTAGGAATAATTCTACTCCTACTTACTATATACCAATGGTGACGAGACATCGTACGAGAAGGGACCTTCCAAGGACATCATACACCACCAGTACAAAAAGGACTACGGTACGGAATAATCCTATTTATTACATCAGAAGTATTCTTTTTCCTAGGGTTCTTCTGAGCCTTTTACCATTCAAGTCTAGCCCCAACCCCAGAGCTAGGAGGATGCTGACCTCCAACTGGTATCATTACTCTAGACCCGTTTGAAGTGCCCCTATTAAACACAGCCGTTCTACTTGCCTCAGGCGTTACAGTTACATGAGCACACCACAGCATTATAGAAGGAGAACGAAAACAAGCCATCCAATCCCTAACCCTCACAATCATTTTAGGTTTTTATTTCACACTCCTGCAAGCCATAGAATATTATGAAGCCCCATTTACCATTGCAGATGGAGTTTATGGCTCAACATTCTTCGTAGCCACCGGATTCCACGGCCTACATGTCATTATTGGCTCCACCTTCTTAGCAGTATGTCTCCTACGCCAAATCAAATATCACTTTACTTCAGAACATCACTTTGGATTCGAAGCCGCCGCATGATACTGACACTTCGTTGACGTAGTATGACTATTCCTATATGTCTCAATTTATTGATGAGGCTCA
075_01_Pythonichthys_micropththalmus         ATGGCACACCAAGCACACGCATACCACATAGTTGACCCAAGCCCATGACCTCTTACAGGAGCCGTATCCGCCCTTCTAGTAACATCTGGCACCGCCATATGATTCCACTTCCAAACAACTACCCTAGCAGTCCTAGGATTACTACTCATACTACTAACTATATATCAATGATGACGAGATGTCGTACGAGAAGGAACATTCCAAGGCCATCATACACCCCCCGTACAAAAGGGCCTTCGATTCGGAATAATTCTCTTTATTACATCAGAAGTCTTCTTTTTCCTAGGATTCTTCTGAGCATTTTATCACTCAAGCCTCGCCCCCACGCCAGAACTAGGGGCATGCTGGCCCCCAACAGGCATTACACCCCTCGACCCATTTGAAGTCCCCCTACTCAACACAGCTGTTCTATTGGCCTCAGGCGTAACTGTAACATGAGCCCACCACAGCCTTATAGAAGGAGAGCGGAAACAAGCCATCCAGGCATTAACACTAACAATTCTACTAGGGTTCTACTTCACCCTACTACAAGCAATAGAATACTACGAAGCCCCCTTCACAATTGCAGACGGGGTTTACGGCTCAACCTTCTTCGTTGCCACAGGTTTCCACGGCCTACATGTAATTATTGGATCCTCATTCCTAACCGTCTGCCTACTACGACAAGTAAAATACCATTTCACATCAGAACATCACTTCGGATTTGAGGCCGCTGCATGATACTGACACTTTGTTGACGTAGTATGACTATTCCTCTACGTCTCAATCTACTGATGAGGCTCA
076_01_Moringua_microchir                    ATGGCACATCAAGCACATGCATATCATATAGTCGACCCAAGCCCCTGGCCTTTAACCGGAGCAGTAGCAGCACTACTACTAACATCAGGCACCGCCATGTGGTTTCACTTCCAAACAACTGCCCTAATAACAATAGGTATAATCCTCATACTACTTACAATGTATCAATGATGACGAGACATTGTACGAGAAGGAACATTTCAAGGCCACCACACACCCCCTGTTCAAAAAGGCTTACGATATGGGATAATTCTCTTCATCACCTCAGAAGTATTCTTCTTCCTAGGCTTCTTCTGGGCCTTCTACCATTCGAGCCTCGCCCCAACCCCAGAGCTCGGAGGATGTTGACCCCCCACCGGGATTATTACCCTAGACCCATTCGAAGTCCCATTATTAAACACAGCTGTTCTCTTAGCGTCAGGCGTTACAGTCACCTGAGCCCACCACAGCATTATAGAAGGACAACGAAAACAAGCCATTCAATCCCTTGCCCTTACAATCCTATTAGGCTTTTATTTCACCTTGTTACAGGCAATAGAATATTATGAAGCACCATTCACCATCGCAGACGGAGTATATGGATCAACATTCTTTGTGGCCACAGGATTCCACGGACTACACGTTATCATTGGCTCTACATTTTTAACAGTCTGCCTACTCCGACAAATTAAGTTCCATTTTACATCACAACACCACTTTGGCTTCGAAGCTGCTGCATGGTATTGACACTTCGTTGATGTCGTATGACTATTCCTATATGTTTCAATCTACTGATGAGGCTCA
076_02_Moringua_edwardsi                     ATGGCACACCAAGCACATGCATATCACATAGTCGACCCAAGCCCATGACCACTAACCGGAGCAGTAGCAGCCCTACTAGTAACATCAGGGACTGCTATATGATTTCATTTCCAAACAACCGTCCTAATAACAATAGGAATAATTCTCATACTGCTTACAATATACCAATGATGACGAGATATTGTACGAGAAGGGACGTTCCAAGGCCACCACACACCCCCTGTCCAAAAGGGGTTACGATACGGAATAATTCTTTTTATTACTTCAGAAGTATTCTTCTTCCTAGGATTTTTCTGGGCTTTTTATCACTCAAGCCTCGCCCCAACCCCAGAACTAGGAGGTTGTTGACCCCCTACCGGAATTATTACCCTTGACCCATTTGAAGTCCCACTACTAAACACCGCCGTCCTTCTGGCATCAGGGGTCACAGTCACCTGAGCCCACCATAGCATTATAGAAGGACAACGAAAACAAGCCATCCAATCCCTCACCCTTACAATTTTACTAGGATTTTACTTCACCCTGCTACAAGCAATAGAATACTACGAGGCACCCTTTACAATCGCGGATGGAGTATACGGATCTACATTCTTCGTAGCCACAGGATTTCATGGACTACACGTCATTATTGGCTCTACATTCCTCGCAGTCTGCCTACTCCGACAGATTAAATTCCACTTTACATCCCAACACCACTTCGGCTTTGAAGCTGCCGCATGATATTGACACTTCGTTGATGTCGTATGACTATTCCTATATGTTTCAATCTATTGATGAGGCTCA
077_01_Thalassenchelys_sp                    ATGGCACACCAAGCACATGCATTCCACATAGTTGACCCCAGCCCCTGACCATTAACAGGCGCAGTCGCCGCCCTTCTAGTAACATCGGGGACTGCTATATGATTCCACTTCCAAAACACCATCCTAATAACTATAGGAATAGTACTCCTTCTACTAACAATGTACCAATGATGACGAGACATCGTACGTGAGGGCACATTTCAAGGGCACCACACACCCCCAGTACAAAAAGGACTACGATATGGTATAATTCTCTTCATCACCTCCGAAGTATTCTTTTTCCTAGGCTTCTTCTGAGCCTTCTACCACTCCAGCCTCGCCCCAACTCCAGAGCTAGGAGGATGCTGACCCCCTACAGGAATCACAACTCTTGATCCATTCGAAGTACCCCTACTGAATACCGCAGTCCTACTGGCGTCCGGAGTCACAGTAACATGGGCCCACCACAGTATTATAGAAGGAGAACGAAAACAGACCATTCAATCCCTCGCCCTAACAATTATTTTAGGTTTCTATTTTACATTTCTGCAAGCAATAGAGTATTACGAGGCACCATTCACAATTGCCGACGGAGTCTACGGCTCAACATTCTTCGTAGCAACAGGATTCCACGGACTACACGTAATTATCGGATCCACATTCCTGGCAGTTTGCTTCCTACGACAAGTAAAACACCACTTTACATCAGAACACCACTTCGGATTTGAGGCTGCCGCATGATATTGACATTTTGTTGACGTAGTCTGACTATTCCTTTACGTCTCAATTTACTGATGAGGCTCA
077_02_Robinsia_catherinae                   ATGGCACACCAAGCACACGCATACCACATAGTTGACCCAAGCCCATGACCCTTAACAGGCGCAGTGGCCGCCCTATTAGTGACATCAGGAACTGCTATATGATTTCACTTTCAAACAATGACCCTCTTCTCCATAGGAATAGTTCTCCTCTTACTTACTATATACCAATGATGACGAGATATTATTCGCGAAGGCACATTCCAAGGACACCACACACCCCCAGTACAAAAAGGCCTTCGATACGGAATAATTTTATTCATCACCTCCGAGGTCTTCTTCTTTCTGGGCTTCTTCTGAGCATTTTACCACTCAAGCCTTGCCCCAACACCAGAACTAGGTGGCTGCTGGCCCCCAACAGGAATTGTAACACTAGACCCATTTGAAGTGCCCCTACTTAATACAGCTGTACTCCTGGCCTCAGGAGTCACAGTAACCTGAGCTCACCACAGCATTATAGAGGGCGAACGGAAACAAGCAATCCAGTCATTAACACTAACAATCCTACTAGGGTTCTATTTTACATTCCTACAGGCAATAGAATACTATGAGGCCCCATTTACAATCGCTGATGGAGTATATGGGTCTACATTCTTTGTAGCTACAGGATTCCACGGACTGCACGTAATTATTGGATCTACCTTCCTCGCAGTTTGCCTATTACGCCAAGTACAATATCACTTCACGTCAGAACACCACTTTGGCTTTGAGGCCGCCGCATGATACTGACATTTTGTCGACGTAGTCTGACTATTCCTTTATGTATCAATCTACTGATGAGGCTCA
077_03_Kaupichthys_hyoproroides              ATGGCACACCAAGCACACGCATACCACATAGTAGACCCAAGCCCATGACCCCTGACAGGGGCAGTTGCTGCCCTCTTAGTAACATCCGGGACTGCCATATGATTCCACTTTCAAACCACAATTCTTCTATCAATAGGAATAATTTTACTCCTTCTCACAATATATCAATGATGACGAGATATCATCCGAGAAAGCACATTCCAAGGACATCACACACCCCCAGTACAAAAAGGCCTACGATACGGAATAATCCTATTTATTACATCAGAAGTATTCTTTTTCCTAGGTTTCTTCTGAGCCTTTTATCACTCAAGCCTTGCCCCCACACCCGAACTCGGAGGATGTTGACCCCCAACAGGTATTACAGCCCTAGACCCATTTGAAGTACCACTACTCAACACGGCCGTACTTCTAGCCTCAGGTGTTACAGTAACTTGAGCTCACCACAGCATTATAGAAGGAGAACGAAAACAGGCGATTCAATCTTTAGCACTAACAATCCTATTAGGGTTTTACTTCACACTGCTACAAGCAATAGAATATTATGAAGCCCCATTTACAATTGCAGACGGGGTCTACGGATCAACATTCTTTGTAGCCACAGGGTTCCACGGATTACACGTAATCATCGGCTCCTTGTTTTTAACAGTATGCCTTCTACGACAAGTAAACTACCACTTTACATCCCAACACCATTTTGGCTTTGAAGCCGCCGCATGATACTGACACTTCGTAGACGTAGTCTGATTATTCCTATATATCTCAATTTACTGATGAGGCTCA
078_01_Myroconger_compressus                 ATGGCACACCAAGCACACGCATACCACATAGTTGACCCAAGCCCATGGCCCCTGACTGGTGCAATTGCTGCACTACTAGTCACTTCAGGAACCGCCATATGATTCCACTTCCAAACTTCTACACTAATTATTCTAGGTTTAATTCTTATACTACTTACTATATATCAGTGATGACGTGATATCGTACGAGAGGGAACCTTCCAAGGACATCATACACCCCCAGTACAAAAGGGGCTTCGGTACGGAATAATTTTATTTATTACATCCGAGGTATTTTTCTTCTTAGGATTCTTTTGGGCATTTTACCACTCAAGCCTAGCCCCCACCCCTGAGCTAGGGGCATGCTGACCCCCCACTGGTATTATTACCTTAGACCCATTTGAAGTTCCCCTGCTGAACACAGCAGTTCTTTTAGCTTCAGGGGTCACAGTTACATGAGCCCACCATAGTATTATGGAGGGAGAACGAAAACAAGCCATCCAATCCTTAATACTCACGATTATTCTAGGGTTTTACTTTACTTTTTTACAAGCTATAGAATATTACGAAGCACCCTTTACAATCGCCGACGGGGTGTACGGCTCAACATTTTTCGTGGCCACAGGGTTCCACGGACTACACGTAATTATCGGCTCAACATTTCTTGCGGTTTGTTTTTTACGACAAGTAAAATATCACTTCACATCAGAACACCACTTTGGATTTGAAGCCGCCGCATGATACTGACACTTCGTTGACGTAGTATGACTCTTCTTGTACGTCTCAATTTACTGATGAGGCTCA
079_01_Gymnothorax_kidako                    ATGGCACACCAAGCACACGCATTCCACATAGTTGATCCAAGCCCATGACCCTTAACAGGGGCAGTTGCTGCCCTGCTAGTTACCTCTGGAACCGCTATATGATTTCATTTCCAATCCTTAACCCTAATTACATTAGGAATATTACTACTCCTACTTACAATATACCAGTGATGACGGGACATCGTACGAGAAGGGACCTTCCAAGGACATCATACACCCCCCGTCCAAAAAGGCCTACGATATGGAATAATCTTGTTTATTACCTCAGAAGTTTTCTTTTTTCTAGGCTTCTTCTGAGCATTCTATCACTCTAGCCTAGCCCCCACACCAGAACTCGGCGCCTGCTGACCTCCTACTGGAATTATTACATTGGACCCATTCGAAGTTCCTTTACTAAACACCGCTGTACTTCTAGCCTCCGGCGTTACCGTCACATGAGCCCACCACAGTATTATAGAGGGCGAGCGAAAACAAGCAATTCAATCTCTCACCCTCACTATCCTCCTGGGCTTCTATTTTACCTTTCTACAAGCAATAGAATATTATGAAGCACCTTTTACAATTGCCGACGGAGTTTACGGATCAACGTTTTTCGTAGCAACAGGATTCCACGGACTACACGTAATTATTGGCTCAACATTCCTGGCTGTATGTCTCCTACGACAAGTAAAATATCATTTTACATCGGAACACCATTTCGGATTCGAAGCCGCAGCATGATACTGGCACTTCGTTGACGTAGTGTGACTATTCCTTTATATCTCAATCTACTGATGAGGCTCA
079_02_Anarchias_sp                          ATGGCACACCAAGCACACGCATATCACATAGTTGACCCAAGCCCATGACCCCTAACAGGAGCAGTTGCCGCCCTACTAGTAACCTCCGGCACAGCCATATGATTCCACTTCCAAACTACCACCTTAATATCCCTAGGCATAGTCCTTCTCCTATTAACAATATACCAATGATGACGGGACATCGTACGAGAAGGGACCTTCCAAGGCCACCATACACCCCCCGTACAAAAGGGGCTCCGGTATGGCATGATTCTATTTATTACTTCAGAAGTATTTTTCTTTCTAGGCTTCTTCTGAGCATTCTATCACTCAAGCCTCGCCCCAACCCCCGAATTAGGGGCCTGCTGACCCCCAACGGGCATTATTACCCTAGACCCATTTGAAGTCCCGCTACTTAACACTGCCGTACTACTTGCCTCAGGGGTAACAGTAACATGAGCCCACCATAGCATCATAGAGGGAGAACGAAAACAAGCCATCCAATCCTTAACTCTAACAATCATCCTCGGGTTCTACTTCACCCTTCTTCAAGCCATAGAATACTATGAAGCCCCTTTCACAATTGCCGACGGAGTTTATGGCTCAACATTTTTCGTCGCAACAGGATTCCACGGCCTCCACGTAATCATTGGATCGACATTCCTGGCAGTTTGCCTATTTCGGCAAGTAAAATATCACTTCACCTCCGAACATCACTTTGGCTTCGAAGCAGCCGCATGATACTGACATTTCGTCGATGTAGTATGACTATTCTTATACGTATCAATTTACTGATGAGGCTCA
079_03_Rhinomuraena_quaesita                 ATGGCACACCAAGCACACGCATATCACATAGTAGACCCAAGCCCATGACCATTAACAGGGGCAGTAGCTGCCCTACTAGTCACTTCTGGAACTGCGATATGGTTCCATTTCCAAACTATGACCCTTGCTACATTAGGGATGGTACTCATGCTACTTACAATATACCAATGATGACGGGACATTGTTCGGGAAGGGACTTTTCAAGGACATCACACACCCCCCGTACAAAAAGGCCTCCGATATGGTATAATTCTATTTATTACCTCAGAAGTTTTCTTCTTCTTGGGCTTCTTTTGAGCATTTTACCACTCCAGCCTAGCCCCTACACCAGAACTAGGGGCCTGCTGACCCCCTACAGGAATCATTACTTTAGACCCCTTCGAAGTACCATTACTCAACACTGCAGTACTTCTAGCCTCCGGGGTTACAGTTACATGGGCCCATCATAGCATCATAGAAGGCGAGCGAAAACAAGCAATTCAATCTCTTGCTCTTACGATTCTATTAGGCTTTTATTTTACCCTTCTTCAAGCTATAGAATATTATGAAGCTCCTTTCACTATTGCCGATGGTGTTTATGGATCAACATTCTTTGTAGCCACCGGGTTCCACGGGCTCCATGTAATTATTGGCTCAACATTTTTGGCGGTTTGCTTACTTCGACAAGTAAAATATCATTTCACTTCAGAGCACCACTTTGGGTTTGAGGCCGCAGCATGATATTGACACTTCGTTGATGTTGTATGGCTATTCCTATATATCTCAATTTACTGATGAGGCTCA
079_04_Enchelynassa_canina                   ATGGCACACCAAGCTCACGCATACCACATAGTAGACCCAAGCCCATGACCTCTAACAGGTGCAGTCGCTGCCCTGCTAGTTACTTCCGGAACCGCTATATGATTTCACTTTCAATCTATAACGCTCATCACCCTAGGAATAATTCTAATACTACTTACAATGTATCAGTGATGACGGGACATCGTCCGAGAAGGAACTTTCCAAGGACACCATACACCTCCCGTACAAAAGGGCTTACGATATGGAATAATTCTATTTATTACCTCAGAAGTCTTCTTCTTTCTAGGCTTCTTCTGAGCATTCTACCACTCTAGCCTAGCCCCAACCCCTGAACTAGGTGCTTGCTGACCTCCCACAGGGATCATCACACTAGACCCATTCGAAGTTCCATTACTCAATACCGCCGTCCTCCTGGCATCTGGGGTTACTGTCACATGAGCCCACCATAGCATTATGGAAGGAGAACGAAAACAAGCCATCCAGTCTCTAACCCTTACCATCCTTCTAGGCTTCTACTTCACCTTACTACAAGCAATGGAATATTATGAAGCTCCTTTTACAATCGCCGACGGAGTCTATGGCTCAACATTCTTCGTAGCCACCGGGTTCCACGGACTACACGTAATTATTGGCTCAACCTTCCTGGCAGTATGTCTCCTACGGCAAGTAAAATATCATTTCACATCAGAACATCACTTTGGATTCGAAGCCGCAGCATGATACTGGCACTTTGTCGACGTGGTCTGACTTTTCCTATACATCTCAATCTACTGATGAGGCTCA
079_05_Gymnomuraena_zebra                    ATGGCACACCAAGCACACGCATACCACATAGTCGACCCAAGCCCATGACCTTTGACAGGCGCAGTTGCCGCACTATTAGTCACCTCCGGAACCGCAATATGGTTTCACTTCCAGTCTATAACACTTATTACATTAGGAATAGCTTTATTACTACTTACAATATACCAATGATGACGGGATATCGTCCGAGAAGGCACCTTTCAAGGCCACCACACACCCCCTGTGCAAAAAGGCCTTCGATATGGAATGATCCTATTTATTACTTCAGAAGTTTTCTTTTTCTTAGGATTTTTTTGAGCATTCTACCACTCTAGTCTTGCCCCTACTCCAGAATTAGGAGCCTGCTGGCCCCCAACAGGTATTATTACTTTAGACCCATTTGAAGTGCCACTACTCAACACCGCAGTACTCCTGGCATCAGGGGTTACAGTAACATGAGCTCACCACAGCATTATAGAAGGAGAACGAAAGCAAGCAATCCAGTCCCTTGCACTTACAATCCTGCTAGGCTTCTACTTTACCCTACTACAAGCAATAGAATATTACGAAGCTCCATTTACGATTGCCGACGGAGTTTACGGATCAACATTTTTTGTAGCTACCGGATTTCACGGACTACATGTGATTATTGGCTCAACATTCTTAGCAGTCTGCTTCCTACGACAGGTGAAATACCACTTCACATCAGAACACCATTTCGGGTTCGAAGCCGCTGCATGATACTGACACTTCGTAGACGTAGTATGACTATTCTTATACGTCTCAATCTATTGATGAGGCTCA
079_06_Gymnothorax_niphostigmus              ATGGCACACCAAGCACACGCATTTCACATAGTTGATCCGAGCCCATGACCATTAACAGGGGCAGTCGCTGCCCTACTAGTTACTTCTGGAACCGCTATATGGTTTCATTTTCAGTCCTTAACCCTGATTACGTTAGGAATATTATTACTCCTACTCACAATATACCAATGATGACGGGACATTGTACGGGAAGGAACCTTCCAAGGACATCATACACCTCCCGTCCAAAAAGGCCTGCGATATGGAATAATCTTGTTTATTACCTCAGAAGTTTTCTTTTTTCTAGGCTTCTTCTGAGCATTCTATCACTCTAGCCTAGCCCCTACACCAGAACTCGGTGCGTGCTGACCCCCTACTGGGATTATTACATTAGACCCATTCGAGGTTCCTTTACTAAACACCGCTGTTCTTCTAGCCTCCGGCGTTACCGTTACATGAGCTCACCACAGCATTATAGAAGGCGAGCGAAAACAAGCAATTCAATCTCTCACCCTTACCATCCTCCTAGGCTTTTATTTTACCTTTCTTCAAGCAATAGAATATTATGAGGCACCTTTCACAATTGCCGATGGGGTCTACGGATCAACCTTTTTCGTAGCAACAGGATTCCACGGACTACATGTAATTATTGGCTCAACATTCCTGGCTGTATGTCTTCTACGACAGGTAAAATATCATTTTACATCAGAACATCATTTCGGATTCGAAGCCGCAGCATGATACTGACACTTCGTTGACGTAGTGTGACTATTCCTTTATATCTCAATCTACTGATGAGGCTCA
079_07_Gymnothorax_formosus                  ATGGCACACCAAGCACACGCATACCACATAGTTGACCCAAGCCCATGGCCACTAACAGGCGCAGTCGCTGCCCTACTAGTTACTTCCGGAACCGCCATATGGTTCCACTTTCAATCTATAACACTAGTTACCCTGGGAATAGTTCTTATGATTCTCACGATATATCAATGATGACGAGACATCGTCCGAGAAGGGACATTCCAAGGGCACCACACACCCCCTGTACAAAAAGGCCTCCGATATGGGATAATCTTATTTATCACCTCAGAAGTTTTCTTTTTCTTAGGGTTCTTTTGAGCATTTTATCATTCTAGCCTAGCTCCTACCCCAGAACTAGGAGCCTGCTGACCCCCCACGGGGATTATCACTCTGGACCCCTTTGAAGTGCCCCTGCTTAACACTGCAGTACTCTTGGCCTCCGGCGTTACCGTCACATGAGCCCACCACAGCATTATAGAAGGAGAGCGAAAGCAAGCGATCCAATCCCTAACCCTTACTATCCTCTTAGGCTTCTACTTCACCCTGCTACAAGCAATAGAGTACTACGAAGCCCCATTCACAATTGCCGACGGAGTTTACGGCTCAACATTTTTTGTAGCCACGGGCTTCCACGGGCTTCACGTGATTATTGGTTCAACCTTCCTAACAGTCTGCCTATTACGACAAGTAAAATATCACTTTACCTCAGAACATCACTTCGGATTTGAAGCCGCAGCGTGATACTGACATTTCGTTGATGTAGTATGACTCTTCCTCTACATCTCAATCTACTGATGAGGCTCA
079_08_Scuticaria_tigrina                    ATGGCACACCAAGCACACGCATACCACATAGTTGACCCAAGCCCTTGACCCCTAACAGGAGCAGTTGCTGCCCTCCTGGTAACCTCCGGCACAGCCATATGATTTCACTTTCAAACTACTACTCTGGCGTCACTTGGAATAATCCTCCTCCTCCTAACAATATACCAGTGATGACGAGACATCGTACGAGAAGGAACTTTCCAGGGGCATCATACCCCTCCCGTACAGAAAGGCCTCCGATATGGGATAATCCTGTTTATTACTTCAGAAGTCTTCTTCTTCCTGGGCTTCTTTTGGGCATTCTACCACTCAAGCCTTGCCCCCACCCCTGAACTAGGCGCCTGCTGGCCCCCAACTGGAATTATTACGCTCGACCCATTCGAAGTCCCCCTGCTTAATACCGCTGTTCTACTAGCCTCGGGCGTTACAGTAACATGAGCCCACCATAGCATCATAGAAGGCGAGCGAAAACAAGCCATTCAATCCCTAGCCCTAACAATCATCCTAGGGTTTTACTTCACCCTCCTTCAAGCCATAGAATACTACGAGGCCCCTTTTACAATTGCTGACGGGGTGTACGGCTCGACTTTCTTCGTTGCCACCGGATTCCACGGCCTCCACGTAATCATCGGCTCAACATTCTTAGCTGTCTGCTTGTTCCGACAAGTAAAATACCACTTTACCTCCGAACACCACTTTGGTTTTGAAGCAGCCGCATGATACTGACACTTCGTGGACGTCGTATGACTATTCCTATACGTATCAATCTACTGATGAGGCTCA
080_01_Synaphobranchus_kaupi                 ATGGCACACCAAGCACACGCATACCACATAGTCGACCCCAGCCCCTGACCCCTAACAGGCGCAATCGCCGCCCTACTAATAACATCCGGAACTGCTATATGATTTCATCACCAAACAACTAGTTTAATAACAATAGGCTTAATTCTCCTCCTCCTCACGATATACCAGTGATGACGAGATATTGTACGGGAAGGCACATTCCAAGGACATCATACACCCCCCGTACAAAAAGGCCTACGATATGGTATAATCCTATTTATCACCTCAGAAGTTTTCTTCTTTCTAGGATTCTTCTGAGCATTCTACCACGCGAGCCTAGCCCCAACCCCAGAGCTGGGAGGCTGCTGGCCCCCCACAGGAATCACTGCCTTAGACCCCTTTGAAGTGCCGCTACTAAATACTGCTGTCCTCCTCGCCTCTGGGGTTACAGTCACATGAACCCACCACAGCATCATAGAAGGAGAACGGAAACAAGCCATCCAATCACTCACAATTACCATTCTCCTGGGGTTTTACTTTACCTTCCTTCAAGCAATAGAATATTACGAGGCCCCATTTACTATCGCTGACGGGGTCTACGGCTCAACTTTCTTTGTGGCCACGGGATTCCACGGGCTACACGTAATTATTGGCTCTACATTCCTAGCAGTCTGCCTCCTACGACAAGTAAAATATCATTTTACATCACAACACCACTTTGGATTTGAGGCTGCCGCATGATACTGACACTTCGTTGACGTAGTATGACTATTCCTATACGTCTCAATTTACTGATGAGGCTCA
080_02_Simenchelys_parasitica                ATGGCACACCAAGCACACGCATTCCACATAGTTGACCCCAGCCCATGGCCCCTAACAGGCGCAGTAGCCGCCCTACTGATAACATCAGGAACCGCTATATGATTTCACTTCCAATCAACCATTTTGATAACGATAGGATTAATTCTCCTCCTCCTCACAATGTACCAATGATGACGAGATATTGTACGAGAAGGGACATTCCAAGGACACCACACACCCCCCGTACAAAAAGGCCTCCGATATGGTATAATCCTATTTATTACCTCAGAAGTCTTCTTCTTTTTAGGATTCTTTTGAGCATTTTACCACGCAAGCCTCGCCCCAACCCCTGAACTGGGAGGATGCTGACCACCAACAGGTATTACAGCCCTAGACCCATTTGAAGTCCCACTACTAAATACTGCCGTCCTCCTGGCCTCCGGCGTTACAGTCACATGGACACATCATAGTATTATAGAAGGAGAACGAAAACAAGCAATTCAATCATTAACCCTTACTATTTTGTTAGGTTTTTATTTTACCTTCCTACAAGCAATAGAATACTACGAGGCCCCATTTACTATCGCTGATGGAGTCTACGGTTCAACCTTTTTTGTGGCTACAGGATTCCACGGACTACATGTAATTATTGGCTCTACATTCCTGGCAGTTTGTCTTCTACGACAAGTAAAATATCATTTCACATCAGAACATCATTTTGGATTTGAAGCTGCCGCATGGTACTGACACTTCGTTGATGTAGTATGACTATTCTTATATGTTTCAATTTACTGATGAGGCTCA
080_03_Ilyophis_brunneus                     ATGGCACACCAAGCACACGCATACCACATAGTCGACCCCAGCCCCTGACCCCTAACAGGCGCAATCGCCGCCCTACTAATAACATCCGGAACTGCTATATGATTTCATCACCAAACAACTAGTTTAATAACAATAGGCTTAATTCTCCTCCTCCTCACTATATACCAGTGATGACGAGATATCGTACGGGAAGGCACATTCCAAGGACATCATACACCCCCCGTACAAAAAGGCCTACGATATGGTATAATCCTATTTATCACCTCAGAAGTTTTCTTCTTTCTAGGATTCTTCTGAGCATTCTACCACGCAAGCCTAGCCCCAACCCCAGAACTGGGAGGCTGCTGACCCCCCACAGGAATCACTGCCTTAGACCCCTTTGAAGTGCCGCTACTAAATACTGCTGTCCTCCTCGCCTCTGGGGTTACAGTCACATGAACCCACCACAGCATTATAGAAGGAGAACGAAAACAAGCCATCCAATCACTCACAATTACCATTCTCCTGGGGTTTTACTTTACCTTCCTTCAAGCAATAGAATATTACGAGGCCCCATTTACTATCGCTGACGGGGTCTACGGCTCAACTTTCTTTGTGGCCACGGGATTCCACGGGCTACACGTAATTATTGGCTCTACATTCCTAGCAGTCTGCCTCCTACGACAAGTAAAATATCATTTTACATCACAACACCACTTTGGATTTGAGGCTGCCGCATGATACTGACACTTCGTTGACGTAGTATGACTATTCCTATACGTCTCAATTTACTGATGAGGCTCA
080_04_Protoanguilla_palau                   ATGGCAAACCAAGCACATGCATTTCACATAGTTGACCCCAGCCCCTGACCCCTGACAGGAGCAGTAGCCGCCCTACTTCTCACATCAGGGACTGCCATATGATTCCACTTCCAAACAACCATCTTAATACTAATAGGACTTATCCTACTCTTACTCACAATATACCAATGATGACGAGATATTGTACGAGAAGGTACATTTCAAGGCCACCACACTCCCCCAGTACAAAAAGGCCTACGATACGGAATAATTCTTTTTATTACATCAGAAGTATTTTTCTTCCTAGGGTTCTTCTGAGCGTTCTACCACTCAAGTCTAGCCCCAACCCCCGAATTAGGAGGATGCTGGCCACCAACAGGAATCACAACACTAGACCCATTTGAAGTCCCACTACTAAATACGGCCGTCCTTTTAGCCTCTGGCGTCACAGTTACATGGGCCCACCACAGCATTATAGAAGGAGAACGAAAACAAGCCATTCAATCTCTCACCTTCACAATCCTACTGGGTTTCTACTTTACCCTCCTTCAAGCAATAGAGTACTATGAAGCCCCATTCACAATTGCCGACGGCGTTTATGGCTCAACATTCTTTGTAGCCACAGGATTCCATGGACTTCACGTAATTATTGGCTCTACTTTCTTAGCAGTCTGCCTCCTACGACAAGTAATATACCACTTCACATCAGAACATCACTTCGGATTCGAAGCCGCCGCATGATACTGACACTTCGTCGACGTAGTCTGATTATTCCTATACGTTTCAATTTACTGATGAGGCTCA
081_01_Ophisurus_macrorhynchus               ATGGCACACCAAGCACACGCATACCACATGGTTGATCCAAGCCCATGACCACTGACAGGCGCAGCTGCCGCCCTACTAATTACTTCAGGAACTGCTATGTGATTCCACTTCCAAAATACTATCCTTATATCACTTGGACTGATCCTAATATTATTAACAATATACCAATGATGACGAGACATTGTACGAGAAGGAACATTTCTTGGCCACCATACACCCCCAGTACAAAAAGGGTTACGGTACGGAATAATTTTGTTCATTACTTCAGAAGTATTCTTTTTCCTAGGCTTCTTCTGGGCCTTTTACCACTCAAGCCTAGCACCAACCCCAGAATTAGGGGGATGCTGACCCCCAACAGGAATTACCACCCTGGACCCATTCGAAGTACCACTACTAAACACAGCCGTCCTCCTAGCCTCGGGCGTTACAGTCACCTGAGCTCACCACAGCATTATAGAAGGAGAACGTAAACAAGCCATCCAATCTCTAACCCTAACAGTTATCCTAGGCCTTTATTTTACACTACTTCAAGCAATGGAATACTACGAAGCCCCATTCACAATTGCCGACGGAGTATACGGCTCAACATTCTTTGTAGCCACAGGATTCCACGGCCTCCATGTAATCATTGGATCAACATTCTTAGCAGTGTGTCTTTTACGACAAGTAAAATTCCACTTTACATCACAACACCACTTTGGATTCGAAGCCGCCGCATGATACTGGCACTTCGTTGACGTAGTATGACTATTCCTATACGTTTCAATTTATTGATGAGGCTCA
081_02_Myrichthys_maculosus                  ATGGCACACCAAGCACACGCATACCACATGGTTGACCCTAGCCCCTGACCACTAACAGGCGCAGCTGCCGCCCTTTTAATCACCTCTGGAACCGCCATGTGATTTCATTTCCAAAATACTATTTTAATATCCTTAGGCCTAATCCTACTACTTTTGACCATATATCAATGATGACGAGATATCGTACGAGAAGGTACATTCCTGGGCCATCATACACCCCCAGTACAAAAAGGATTACGATACGGAATAATCTTATTTATTACTTCAGAAGTATTCTTTTTCCTGGGCTTCTTCTGAGCTTTCTACCACTCAAGCCTGGCACCAACACCAGAACTTGGAGGATGCTGACCACCAACCGGAATCATCACTCTAGACCCATTTGAGGTGCCATTATTAAACACAGCTGTCCTTCTAGCCTCGGGTGTCACAGTCACTTGAGCCCACCACAGCATTATGGAAGGAGAGCGTAAACAGGCCATTCACTCCCTAGCAATCACAATTGCCCTGGGCTTCTATTTTACCCTCCTACAGGCAATAGAGTACTACGAGGCCCCCTTCACAATTGCCGATGGAGTGTACGGCTCAACATTCTTTGTGGCCACAGGATTCCATGGTCTCCACGTCATTATTGGATCAACATTCCTAGCAGTATGCCTTCTGCGACAAATAAAATATCACTTCACATCACAACACCACTTCGGATTTGAGGCCGCTGCATGATACTGACACTTCGTTGACGTCGTATGACTGTTCTTGTACGTTTCAATTTACTGATGAGGCTCA
082_01_Coloconger_cadenati                   ATGGCACACCAAGCACATGCATTCCACATAGTCGACCCCAGCCCCTGGCCATTAACGGGGGCAGTAGCTGCTCTTCTAGTAACATCAGGAACCGCCATATGGTTCCACTTCCAAAATACTATCCTAATAACAATAGGCTTAGTCCTCCTCCTGTTAACTATATATCAATGATGACGAGACATCGTACGAGAAAGCACATTCCAAGGACACCACACGCCCCCCGTACAAAAAGGCCTCCGATATGGTATAATCCTTTTCATCACTTCTGAAGTATTCTTTTTCCTAGGCTTTTTCTGGGCCTTCTACCACTCTAGCCTCGCCCCAACCCCTGAACTAGGAGGATGCTGGCCCCCAACAGGAATTACCACTCTTGACCCATTTGAAGTTCCCCTACTAAACACGGCCGTTCTACTAGCATCTGGGGTGACCGTTACCTGAGCCCACCATAGTATTATAGAAGGAGAACGAAAACAAGCCATTCAATCCTTGACCTTAACAATTATCTTAGGTTTCTATTTTACATTCCTACAAGCAATAGAGTACTATGAAGCGCCCTTCACAATCGCCGATGGGGTTTACGGTTCAACATTTTTCGTAGCCACAGGATTCCACGGACTACACGTAATTATTGGCTCCACATTCCTGGCAGTATGTCTTGTACGACAAGTAATATATCACTTTACATCAGAACATCACTTCGGCTTTGAGGCTGCCGCATGATATTGACACTTCGTTGACGTAGTCTGACTCTTCCTATACGTCTCAATTTATTGATGAGGCTCA
083_01_Nessorhamphus_ingolfianus             ATGGCACACCAAGCACATGCATACCACATAGTTGACCCCAGCCCCTGACCATTAACAGGAGCAGTAGCCGCCCTCCTATTAACATCAGGAATTGCTATATGATTCCACTTCCAAAATTCTATTCTAATAACAATAGGCCTCATCCTCCTATTATTAACCATATACCAATGATGACGAGACATTGTACGAGAAGGAACATTTCAAGGACATCATACACCCCCCGTACAAAAAGGCCTACGATACGGAATAATCCTTTTTATTACCTCTGAAGTATTCTTTTTCCTAGGCTTCTTCTGAGCCTTCTACCACTCAAGTCTCGCTCCAACCCCAGAACTAGGAGGATGTTGACCCCCAACAGGAATTACCACCCTTGACCCATTTGAAGTCCCCCTACTAAACACAGCTGTCCTACTAGCATCCGGTGTAACCGTCACCTGAGCCCACCACAGCATTATAGAAGGAGAACGAAAACAAGCCATCCAATCCTTAACCTTAACAATTATTTTAGGTTTCTATTTTACCTTTCTACAAGCAATAGAATACTACGAAGCCCCATTCACAATCGCCGACGGAGTTTACGGCTCAACATTCTTCGTAGCCACAGGATTCCACGGACTACACGTAATTATTGGCTCTACATTTCTAGCAGTATGCCTTCTACGACAAGTAAAATTCCACTTCACATCACAACACCACTTCGGGTTTGAAGCTGCCGCATGATACTGACACTTCGTTGACGTAGTCTGATTATTCCTTTACGTCTCAATTTACTGATGAGGCTCA
083_02_Derichthys_serpentinus                ATGGCACACCAAGCACATGCATACCACATAGTCGACCCCAGCCCTTGACCCCTTACAGGAGCAGTAGCAGCCCTCCTGCTAACATCAGGAACTGCCATATGATTCCACTTTCAAAACACCATTTTAATAATGATGGGCCTTGCCCTCCTCTTATTGACTATGTATCAATGATGACGAGATATCGTACGAGAAGGAACATTTCAAGGACACCACACGCCCCCCGTACAAAAAGGCCTGCGATACGGAATAATCCTTTTTATCACCTCCGAAGTGTTCTTCTTTTTAGGCTTCTTCTGAGCCTTTTACCACTCGAGCCTTGCCCCTACACCAGAGCTCGGGGGATGCTGACCCCCAACCGGAATCACAACCCTCGACCCATTTGAAGTCCCCCTACTAAACACAGCCGTCCTTTTAGCGTCCGGAGTAACCGTCACCTGGGCCCACCACAGCATCATAGAGGGCGAACGAAAACAAGCCATCCAATCCTTAACCCTGACGATTATTCTAGGGTTTTACTTTACTCTGCTACAAGCAATAGAGTACTACGAGGCCCCCTTCACAATTGCTGACGGAGTCTACGGCTCAACATTCTTCGTGGCCACAGGGTTCCACGGACTACACGTAATCATTGGCTCCTTATTCCTAGCAGTCTGCCTCCTACGACAAGTAAAATACCATTTTACATCAAAACACCACTTTGGATTCGAAGCTGCCGCATGGTACTGGCACTTCGTTGATGTAGTGTGACTTTTCCTTTATATCTCAATTTACTGATGAGGCTCA
084_01_Muraenesox_bagio                      ATGACACACCAGGCACACGCATATCATATGGTTGACCCCAGCCCATGACCGCTAACAGGCGCGGCCGCCGCCTTTCTAATCACAACAGGAACTGCATTCTGGTTCCACTATCAAAACGTTATTTTATTACCAATCGGAATAATTCTTCTACTATTAACAATATACCAATGATGGCGAGACATCGTACGAGAAGGGACTTACCTAGGCCATCACACCCCACCAGTACAAAAAGGGCTACGATACGGTATAATCCTATTTATTACTTCAGAAGTATTTTTCTTTTTAGGGTTCTTCTGAGCCTTCTTTCACTCAAGCCTAGCCCCATCCCCTGAATTAGGAGGGTGTTGGCCCCCGACAGGAATTACTACTCTAGACCCATTTGAAGTCCCCTTACTTAATACAGCTGTTCTACTAGCTTCCGGTGTTACAGTTACCTGAACACACCACAGTATTATGGAAGGCGACCGTAAACAAGCCATTTATTCTCTAACCTTAACAATTATTTTAGGATTCTATTTTACTCTATTACAAGCAATAGAATACTACGAAGCTCCTTTTACAATTGCTGACGGAGTCTACGGTTCAACATTTTTTGTAGCCACAGGATTTCACGGACTCCACGTAATTATTGGATCAACATTCCTAGCAGTCTGTCTCTTACGACAAGTAAAATATCACTTTACATCACAACATCACTTTGGGTTTGAAGCCGCTGCATGATACTGACACTTTGTTGATGTAGTTTGATTGTTCTTATATATCTCAATTTACTGATGAGGTTCA
084_02_Cynoponticus_ferox                    ATGGCACACCAAGCACATGCATACCACATAGTTGACCCCAGCCCATGACCACTAACAGGTGCAGTCGCCGCCCTACTAATTACATCGGGGACCGCAATATGATTTCACTTCCAAAATACTGCTTTAATAACAATAGGATTAATTCTCCTTCTCCTAACTATATTTCAATGATGACGAGATATTGTACGAGAAGGAACATTTCAAGGCCATCACACCCCTCCCGTACAAAAAGGCCTTCGATACGGGATAATTCTATTTATTACCTCAGAAGTATTCTTCTTTCTAGGCTTCTTCTGAGCCTTTTATCACTCAAGCCTCGCCCCCACTCCTGAATTAGGAGGATGCTGACCCCCAACAGGCATTATTACGCTAGACCCATTTGAAGTACCATTATTAAATACCGCCGTCCTACTCGCCTCCGGAGTTACTGTCACCTGGGCCCACCACAGCATTATAGAAGGGGAACGCAAACAAGCCATTCAATCACTAACACTAACAATTATCTTAGGATTTTATTTTACACTGCTACAAGCAATAGAATATTATGAAGCCCCCTTTACAATTGCCGACGGAGTTTATGGGTCAACATTTTTTGTAGCCACAGGATTCCATGGCCTCCATGTAATTATTGGATCAACATTTTTAGCAGTGTGCCTTATACGACAAGTAAAATACCACTTCACATCTCAACATCATTTTGGATTTGAGGCTGCTGCATGATACTGACACTTCGTTGACGTAGTATGATTATTCCTATACGTCTCAATTTACTGATGAGGCTCA
085_01_Nemichthys_scolopaceus                ATGGCACACCAAGCGCACGCATACCATATAGTAGACCCTAGCCCATGACCCTTAACGGGGGCCGTCGCCGCCCTCCTAGTAACATCTGGCACTGCAATATGATTTCACTTCCAAACAACAACACTGATATCGCTGGGCATAGCCTTAATACTCCTCACTATATATCAATGATGACGGGACATTGTACGTGAAGGAACCTTTCAAGGACACCATACACCCCCCGTACAAAAAGGACTGCGATACGGCATAATTCTATTTATTACCTCAGAGGTGTTCTTTTTCTTAGGATTCTTCTGGGCCTTCTACCACTCGAGCCTCGCCCCCACGCCGGAACTAGGAGGGTGCTGACCCCCAACGGGAATCACCACCCTCGACCCCTTCGAGGTGCCCTTGCTAAATACTGCCGTGCTGTTGGCTTCTGGCGTCACTGTGACATGAGCCCACCACAGCATAATAGAACGGGAACGGAAACAAACAATCCAGTCCCTAACCCTAACAATTATCCTAGGCTTTTACTTCACTTTGCTACAAGCAATAGAATACTATGAAGCCCCATTCACAATCGCAGACGGCGTATACGGGTCCACATTTTTTGTGGCAACCGGGTTCCATGGCCTGCACGTCATTATTGGATCAACATTCCTGGCAATCTGCCTCCTGCGCCAAATCAAGTACCACTTTACATCGAATCACCATTTTGGCTTTGAAGCCGCCGCATGATACTGACACTTCGTTGATGTAGTATGGCTTTTCTTATACGTGTCAATTTACTGATGAGGATCA
085_02_Labichthys_carinatus                  ATGGCACACCAAGCACACGCATATCATATAGTTGACCCAAGCCCTTGGCCACTAACTGGCGCAGTAGCCGCCCTACTAGTGACGTCGGGAACCGCCATGTGGTTCCACTTCCAAACAATAATTCTGATAACACTCGGGATAATACTCATACTACTTACCATATATCAGTGATGACGCGATGTCGTACGCGAAGGCACTTTCCAAGGACATCACACGCCCCCTGTACAAAAAGGACTACGGTACGGGATGATTCTTTTTATTACCTCAGAAGTGTTCTTTTTTCTAGGCTTTTTCTGAGCCTTCTACCACTCTAGCCTGGCCCCCACACCAGAACTAGGAGGATGCTGACCCCCAGCTGGAATTATCGCTCTCGACCCATTTGAAGTCCCCCTATTAAATACGGCCGTCCTGCTAGCTTCTGGGGTCACTGTTACATGGGCTCATCATAGCATCATAGAAGGAGAACGAAAGCAGGCAATTCAATCTCTTACCTTAACAATTATTCTTGGCTTTTACTTCACTCTGTTGCAAGCAATCGAGTATTACGAGGCCCCCTTTACAATCGCAGACGGAGTCTACGGGTCAACATTCTTTGTGGCAACCGGATTCCACGGACTGCACGTTATCATTGGCTCCACATTCTTGGCAGTTTGTCTCCTGCGCCAAATCAAGTACCACTTTACATCAGACCATCACTTTGGATTTGAGGCTGCCGCATGATATTGACACTTTGTCGACGTAGTATGACTATTCTTGTACGTCTCAATTTACTGATGAGGCTCA
085_03_Avocettina_infans                     ATGGCACACCAAGCACACGCATATCATATAGTTGACCCAAGCCCTTGGCCACTAACTGGCGCAGTAGCCGCCCTACTAGTGACGTCGGGAACCGCCATGTGGTTCCACTTCCAAACAATAATTCTGATAACACTCGGGATAATACTCATACTACTTACCATATATCAGTGATGACGGGATATCGTACGCGAAGGCACTTTCCAAGGACATCACACGCCCCCTGTACAAAAAGGACTACGGTACGGGATGATTCTTTTTATTACCTCAGAAGTGTTCTTTTTTCTAGGCTTTTTCTGAGCCTTCTACCACTCTAGCCTAGCTCCTACACCAGAACTAGGAGGATGCTGACCCCCAGCTGGAATTATCGCCCTCGACCCATTTGAAGTCCCCCTGTTAAATACGGCCGTCCTGCTAGCCTCTGGGGTCACTGTTACATGGGCTCATCATAGCATTATAGAAGGAGAACGAAAGCAGGCGATTCAATCTCTTACCTTAACAATTATTCTTGGCTTTTACTTCACTCTGTTGCAAGCAATCGAGTATTACGAAGCCCCCTTTACAATCGCAGACGGAGTCTACGGGTCAACATTCTTTGTGGCAACCGGATTCCACGGACTGCACGTTATTATTGGCTCCACATTCTTGGCAGTTTGTCTCCTGCGCCAAATCAAGTACCACTTTACATCAGACCATCACTTTGGATTTGAGGCTGCCGCATGATATTGACACTTTGTCGACGTAGTATGACTATTCTTGTACGTCTCAATTTACTGATGAGGCTCA
086_01_Conger_myriaster                      ATGGCACACCAAGCACACGCATTTCACATAGTCGACCCTAGCCCTTGACCCCTAACGGGCGCAATCGCAGCACTTCTGGTTACATCAGGAACTGCCATATGATTTCACTTTCAAAACACAATCTTAATAACGGTTGGCATAATTCTTATACTTATAACAATGTATCAATGATGGCGAGATATTATTCGAGAAGGAACATACCAAGGCCATCACACTCCCCCAGTGCAAAAAGGCCTACGATATGGAATAATTTTATTTATCACATCAGAAGTGTTTTTTTTCCTTGGGTTTTTCTGAGCTTTTTACCACTCTAGTCTGGCCCCGACCCCAGAGTTAGGAGGATGCTGACCTCCCACAGGAGTTACTGCACTAGACCCGTTTGAAGTGCCACTGCTTAATACAGCTGTTCTCCTAGCCTCAGGCGTTACAGTAACTTGATCTCACCATAGCATTATAGAAGGCCACCGAAAACAAGCAATCCACTCCTTAACTCTAACTATCATTCTCGGATTTTATTTTACATTCTTACAGGCAATAGAATACTATGAGGCCCCTTTTACAATCGCCGACGGAGTCTATGGTTCAACATTTTTTGTAGCTACAGGATTCCATGGACTCCATGTAATTATTGGCTCCACTTTTTTAGCAGTCTGCCTTATACGACAGGTAAAATATCACTTTACATCAGAACATCACTTTGGATTCGAAGCTGCCGCATGATACTGACACTTTGTTGATGTAGTATGATTATTCTTATACGTATCAATCTACTGATGAGGATCA
086_02_Ariosoma_shiroanago                   ATGACACACCAAGCACATGCATTTCATATAGTCGACCCAAGCCCCTGACCCCTGACAGGTGCAATAGGCGCATTACTACTAACATCAGGAACCGCCATATGGTTCCATTTCCAAGATATTATTCTAATATCAGCCGGAACAGCAGTCCTACTTCTCACAATATACCAATGATGACGAGATATTGTACGAGAGAGCACATACCAAGGGCACCATACACCCCCAGTACAGAAAGGCCTGCGATATGGTATAATTTTATTCATTATATCAGAAGTTTTCTTCTTCCTAGGGTTTTTCTGAGCCTTCTATCACTCAAGTCTATCACCAACTCCAGAACTAGGTGGATGCTGACCACCAATAGGAGTAAACACACTGGACCCATTTGAAGTTCCACTGCTTAATACAGCAGTTCTACTCGCCTCAGGGGTGACAGTCACCTGAGCCCATCACAGTATTATAGAAGGAAAGCGATATCAGGCCACCCAAGCATTAGGATTAACAATTGCCCTAGGCTTTTACTTTACCATTTTACAAGCAATAGAATACTATGAAGCTCCATTCACAATTGCCGATGGGGTATATGGTTCAACTTTTTTCGTCGCTACTGGCTTCCATGGCCTGCATGTAATTATCGGCTCTAGTTTCCTGACCGTTTGCTTCCTACGACAAGTAATGTTTCACTTCACATCCAAACATCATTTCGGATTTGAGGCCGCCGCATGATATTGACACTTCGTAGATGTGGTTTGACTTTTCCTCTATGTATCAATTTATTGATGAGGCTCT
086_03_Heteroconger_hassi                    ATGGCACACCAAGCACACGCATACCACATAGTCGACCCAAGCCCTTGACCACTGACAGGCGCTGTATCTGCCCTACTAGTAACATCTGGCACCGCCATATGATTCCACTTCCAAAATACAATCCTAATAACTCTCGGCTTAATTCTAATAATTTTAACCATGTACCAGTGGTGACGAGACGTTGTACGAGAAGGAACATTCCAAGGCCACCACACCCCACCAGTTCAAAAAGGCCTACGATATGGAATAATCCTATTTATTACCTCAGAAGTATTCTTCTTCCTAGGCTTTTTCTGGGCGTTCTACCATTCAAGCCTCGCCCCAACACCAGAACTTGGAGGCTGCTGACCCCCTACAGGAATTACTACCCTAGACCCATTTGAAGTCCCTCTTCTAAACACAGCCGTCCTCCTAGCCTCAGGTGTAACAGTTACCTGGGCCCACCACAGCATTATAGAAGGAGAGCGGCAACAAGCCATTCAGTCCCTAGCACTGACAATTCTTCTAGGTTTCTACTTCACCTTTCTTCAAGCAATAGAATACTACGAAGCCCCATTCACAATTGCTGATGGCGTCTATGGTTCAACCTTCTTTGTGGCTACCGGATTCCATGGACTCCATGTAATTATTGGGTCCACCTTCTTAGCAGTATGTTTTATACGACAGGTAAAATATCATTTTACATCAGAACACCACTTCGGATTTGAAGCTGCCGCATGATACTGACACTTCGTCGACGTAGTATGACTATTCCTTTACGTCTCAATCTATTGATGAGGCTCA
086_04_Paraconger_notialis                   ATGGCACACCAAGCACACGCATACCACATAGTTGACCCCAGCCCCTGGCCCCTAACAGGCGCCATCTCTGCCCTACTAATTACATCTGGCACCGCTATATGGTTCCACTTCCAAAACACCGCCCTAATATCTCTAGGAATAGTTCTAATAATCCTAACAATATACCAATGATGACGAGATGTCGTACGAGAAGGTACATTCCAAGGACACCATACGCCCCCAGTACAAAAAGGCCTCCGATACGGAATAATCCTTTTCATTACCTCAGAAGTATTCTTTTTCCTTGGCTTCTTCTGAGCCTTCTACCATTCAAGCTTAGCCCCAACACCAGAACTCGGGGGATGCTGACCACCAACAGGAATCACTACACTAGACCCATTTGAAGTCCCACTACTAAACACAGCCGTCCTTTTAGCCTCAGGGGTGACAGTCACCTGGGCCCATCACAGCATCATGGAGGGGGAGCGCCGACAAGCCATCCAATCTCTAACACTAACAATTCTTCTAGGCTTCTACTTCACATTTCTACAAGCAATGGAATACTATGATGCCCCATTCACAATCGCCGACGGAGTCTACGGCTCAACATTCTTCGTGGCCACCGGATTTCATGGACTACATGTAATTATTGGATCTACCTTCCTAGCAGTGTGTCTCCTGCGACAAGTAAAATACCACTTCACATCAGAACATCACTTTGGATTTGAAGCCGCCGCATGATACTGACACTTCGTTGACGTAGTATGACTATTCCTATACGTCTCAATTTATTGATGAGGCTCA
086_05_Conger_japonicus                      ATGGCACACCAAGCACATGCATATCACATAGTCGACCCTAGCCCTTGACCCCTAACGGGCGCAATCGCAGCACTTCTGGTTACATCAGGGACTGCCCTATGATTCCACTTTCAAAACACAATCCTAGTGACGGTTGGCATAATTCTTATACTTATAACAATATATCAATGATGGCGAGATATTATTCGAGAAGGGACATACCAAGGCCATCATACTCCGCCAGTGCAAAAAGGCCTACGATATGGAATAATTTTATTTATTACATCAGAAGTGTTTTTTTTCCTTGGGTTTTTCTGAGCTTTTTATCACTCTAGTCTAGCCCCTACCCCAGAATTAGGAGGATGCTGACCTCCCACAGGAGTTACTGCACTAGACCCTTTCGAGGTGCCACTGCTAAATACAGCTGTCCTGCTAGCCTCAGGCGTTACAGTAACCTGATCTCACCACAGCATTATAGAAGGCCACCGAAAACAAGCAATTCACTCCTTAACCCTAACTATCATTCTCGGGTTTTATTTTACATTCTTACAGGCAATAGAATACTATGAGGCCCCTTTTACAATCGCCGACGGCGTCTACGGCTCAACATTTTTTGTAGCTACAGGATTCCATGGACTTCATGTAATTATTGGTTCCACTTTTTTAGCAGTCTGCCTAATACGACAAGTAAAATATCACTTTACATCAGAACATCACTTTGGATTTGAAGCTGCCGCATGATACTGACACTTTGTTGATGTAGTATGATTATTCTTATACGTATCAATCTACTGATGAGGATCA
086_06_Ariosoma_meeki                        ATGGCACACCAAGCACACGCATTTCATATAGTTGACCCAAGCCCTTGGCCTTTAACAGGAGCAGTCGCTGCCTTGCTAGTAACCTCAGGCACTGCAATATGGTTTCATTCTCAGGGTACCACTCTCATATCTCTGGGTTTATTCCTCACATTACTCACTATATACCAATGATGACGGGATATTGTACGGGAAGGGACCTTCCAAGGACATCACACACCCCCGGTACAAAAAGGCCTACGGTATGGAATAATTTTATTCATCACCTCGGAAGTCTTTTTCTTCCTAGGCTTTTTCTGGGCCTTTTATCACTCGAGCCTTGCACCAACACCTGATCTAGGAGGGTGTTGACCACCAACAGGGCTCACAACCTTGGACCCATTCGAGGTTCCACTACTTAACACCGCCGTCCTGCTGGCTTCGGGGGTTACGGTAACCTGAGCACATCACGGCATTATAGAAAGTCAACGGACACAAACCATTCAAGCACTGACACTGACAATTGTTTTAGGGTTTTACTTCACCCTTTTGCAGGCAATAGAGTACTACGAAGCCCCCTTCACAATCGCTGACGGAGTCTATGGTTCAGCATTCTTTGTTGCCACCGGTTTCCACGGGCTTCACGTGATTATTGGCTCTACCTTTTTAGCTGTCTGCCTCCTGCGGCAAGCAAAATTCCACTTCACGTCTCAACACCACTTCGGCTTTGAAGCCGCTGCATGGTATTGACACTTCGTGGATGTAGTTTGACTATTCCTTTATGTCTCAATTTATTGATGAGGATCT
087_01_Nettastoma_parviceps                  ATGGCACACCAAGCACATGCATTCCACATAGTTGACCCCAGCCCCTGGCCATTAACTGGCGCAATCGCCGCCCTACTAGTAACATCAGGGACTGCCATATGATTTCATTTCCAAAATACTATCCTAATAACGATAGGCATAATTCTTCTGCTGCTTACAATATACCAATGGTGACGAGACATCGTACGAGAGGGGACATTTCAAGGACACCATACGCCCCCCGTACAAAAGGGTCTCCGATATGGTATAATTTTATTTATTACATCAGAAGTATTCTTCTTCCTAGGGTTTTTCTGGGCCTTTTATCACTCGAGCCTATCACCCACGCCAGAGCTCGGAGGATGTTGACCCCCAACAGGAATCATTACCCTAGACCCATTTGAAGTTCCGCTATTAAATACCGCAGTCCTATTGGCCTCCGGGGTAACAGTAACCTGAGCCCATCACAGCATTATAGAAGGCGCACGAAAACAAACCATTCAATCTTTAACCCTAACTATTATTTTAGGGTTTTACTTTACTTTTTTACAAGCAGTAGAATACTACGAGGCCCCTTTCACAATCGCCGACGGAGTTTATGGGTCAACATTCTTTGTGGCTACAGGCTTCCACGGACTCCATGTTATTATTGGCTCCACATTTTTAGCAGTGTGCCTACTACGACAGATAAAATACCACTTTACATCAGAACACCACTTTGGCTTTGAAGCTGCCGCATGATACTGACACTTTGTTGACGTAGTGTGATTATTCCTATATGTCTCAATTTACTGATGAGGATCA
087_02_Hoplunnis_punctata                    ATGGCACACCAAGCACATGCATATCACATAGTTGACCCTAGCCCCTGACCCTTAACAGGTGCAGTAGCCGCCCTACTAGTCACGTCAGGAACCGCTATATGATTTCACTTCCAAAACACAATCCTGATAACAATAGGAATAATTCTTATACTATTGACCATGTATCAATGATGACGAGACATTGTACGAGAAGGGACATTCCAAGGACATCACACACCCCCAGTACAAAAAGGACTCCGATACGGCATGATCTTATTTATTACCTCAGAAGTATTCTTCTTCCTAGGGTTCTTTTGAGCCTTTTATCACTCAAGCCTGGCCCCAACACCAGAGCTAGGAGGATGCTGGCCCCCAACAGGAATCATCACACTAGACCCATTTGAAGTTCCCCTGCTCAACACAGCCGTACTATTAGCCTCAGGCGTAACAGTTACCTGAGCCCACCATAGCATCATGGAAGGAGAACGAAAACAGGCCATCCAGTCCCTCACCTTAACAATCATTCTAGGCTTCTACTTCACCTTTCTACAAGCAATAGAATACTACGAGGCCCCCTTCACAATCGCAGACGGAGTATACGGGTCAACATTCTTTGTGGCCACAGGATTCCACGGACTACACGTAATCATTGGCTCTACTTTCTTAGCAGTCTGTCTACTACGACAGGTAAAATACCACTTCACATCAGACCACCACTTTGGATTTGAAGCCGCCGCATGATACTGACACTTCGTTGACGTAGTATGACTATTCCTATACGTCTCAATCTACTGATGAGGATCA
087_03_Facciolella_oxyrhyncha                ATGGCACACCAAGCACATGCATACCACATAGTTGATCCTAGCCCTTGACCCCTAACAGGCGCAACCGCTGCCCTACTGTTAACATCCGGCACTGCTATATGATTTCACTTCCAAAACACCGTCCTAATAACACTGGGTCTAATTCTACTATTACTAACAATATACCAGTGATGACGTGATATTGTTCGAGAAGGCACATTTCAAGGACACCACACGCCCCCAGTACAGAAAGGCCTGCGGTATGGAATGATCTTGTTCATTACATCAGAAGTATTCTTCTTCCTGGGATTCTTCTGGGCTTTTTATCATTCAAGCCTGGCCCCTACACCAGAACTAGGAGGATGTTGACCACCAACAGGAATTATTACCTTAGACCCATTTGAGGTACCCCTACTAAACACAGCAGTCCTACTAGCTTCGGGAGTTACAGTAACTTGAGCCCATCATAGCATTATAGAAGGAGAACGAAAACAAACAATCCAATCCCTCACTATTACAATTCTACTCGGCTTCTACTTCACCTTTTTACAAGCAATAGAATATTATGAAGCCCCATTCACAATCGCTGACGGCGTATACGGCTCAACATTCTTCGTAGCCACAGGATTCCACGGACTACACGTAATCATTGGCTCGTTATTTCTAGCAGTCTGCTTATTACGACAAGTAAAATACCACTTTACATCAGACCACCATTTCGGGTTTGAAGCTGCCGCATGATACTGACACTTTGTTGACGTTGTATGACTATTCCTGTACGTCTCGATCTACTGATGAGGATCA
088_01_Stemonidium_hypomelas                 ATGGCACACCAAGCACACGCATACCATATAGTTGATCCAAGCCCATGACCCTTAACAGGCGCAGTAGCTGCCCTACTCCTAACATCAGGAACCGCTATATGGTTCCATTTTCAATCAACCGTCCTAATAACATTAGGAATAATCTTATTACTACTCACGATATATCAATGATGACGAGACATTGTACGGGAAGGAACCTTCCAAGGACACCATACACCCCCCGTACAAAAAGGACTACGATACGGTATAATTTTATTTATTACCTCAGAAGTATTCTTTTTCTTAGGCTTCTTCTGGGCCTTTTACCACGCAAGCCTAGCCCCCACACCAGAACTAGGCGGATGCTGACCTCCCACTGGAATTATCACCCTTGACCCATTTGAAGTCCCACTACTAAATACAGCTGTTCTACTTGCCTCAGGTGTAACTGTTACATGAGCGCACCACAGCATCATAGAGGGAGAGCGGAAACAAGCTATTCAATCCTTAACCCTCACAATCATTTTAGGGTTTTATTTTACCTTTCTGCAAGCAATAGAATATTATGAAGCTCCTTTTACAATCGCAGACGGAGTTTATGGCGCAACATTCTTTGTGGCCACGGGATTCCACGGACTACATGTCATTATTGGCTCTACATTCTTAGCAGTGTGTTTACTACGCCAAATTAAATACCACTTTACATCAGGCCATCACTTTGGATTTGAAGCCGCCGCATGATATTGACACTTTGTTGACGTGGTATGACTATTCTTATACGTCTCAATTTATTGATGAGGCTCA
088_02_Serrivomer_sector                     ATGGCACACCAAGCACACGCATACCATATAGTTGACCCAAGCCCATGACCCTTGACAGGCGCAGTAGCTGCCCTACTGCTGACATCAGGAACCGCTATATGGTTCCATTTCCAATCAACAATCCTAATAACATTAGGAATAATTCTACTACTGCTCACAATGTATCAATGATGACGAGACATTGTACGAGAAGGAACTTTCCAAGGACACCATACACCCCCCGTACAAAAAGGATTACGATACGGTATAATTCTATTTATTACCTCAGAAGTATTCTTTTTCTTAGGCTTTTTCTGAGCCTTCTACCACTCAAGCTTAGCCCCTACACCGGAACTAGGCGGATGCTGACCCCCAACTGGAATTATTACCCTTGACCCCTTTGAAGTCCCACTACTAAACACAGCTGTTCTACTTGCCTCAGGTGTAACAGTTACATGGGCACACCACAGCATTATAGAAGGAGAACGAAAACAAGCCATTCAATCCTTAACCCTTACAATTATTTTAGGGTTCTATTTTACCTTTCTACAAGCAATAGAATATTATGAGGCCCCTTTTACAATCGCAGACGGAGTCTATGGCGCAACATTCTTTGTAGCCACAGGATTTCACGGACTACATGTAATTATTGGCTCTACATTCTTAGCAGTATGTCTTCTACGTCAAATTAAATACCACTTTACATCAGGACATCACTTTGGATTTGAAGCCGCCGCATGATACTGACATTTCGTTGACGTAGTATGATTATTCCTATACGTCTCAATCTATTGATGAGGATCA
088_03_Serrivomer_beanii                     ATGGCACACCAAGCACACGCATACCACATAGTTGACCCAAGCCCATGACCCTTAACAGGTGCAGTAGCTGCCCTACTGCTGACATCAGGAACCGCTATATGATTCCATTTCCAATCAACAGCCCTAATAACATTAGGAATAATCCTATTGCTCCTCACAATGTATCAATGATGACGAGACATTGTACGAGAAGGGACTTTCCAAGGACATCATACGCCCCCCGTACAGAAAGGCCTACGATACGGCATAATTTTATTTATTACCTCAGAAGTGTTCTTTTTCTTAGGGTTCTTCTGAGCCTTTTACCACTCAAGCCTAGCCCCCACACCAGAACTAGGCGGATGCTGACCCCCAACCGGAATCATTACTCTTGACCCATTTGAAGTGCCGCTACTAAATACAGCTGTTCTACTTGCCTCAGGTGTAACAGTCACATGAGCACACCACAGCATTATAGAAGGAGAACGAAAACAAGCCATCCAATCCTTAACCCTCACAATTATTTTAGGGTTCTATTTTACCTTCCTACAAGCAATAGAATACTATGAAGCCCCTTTTACAATCGCAGATGGGGTTTATGGAGCAACATTCTTTGTAGCCACAGGATTTCATGGACTACATGTAATTATCGGCTCTACATTCCTAGCAGTATGTCTCCTACGCCAAATTAAATACCACTTTACATCAGGCCATCACTTTGGATTTGAAGCCGCCGCATGATACTGACACTTCGTTGACGTAGTATGACTGTTCCTATACGTCTCAATTTATTGATGAGGCTCA
089_01_Cyema_atrum                           ATGGCACACCCAACACACGCATTCCACATAGTTGACCCTAGCCCCTGACCTTTAACAGGAGCAATAGCCGCCCTTCTTATAACATCAGGAACAATTATATGATTTCACTTCAAATCAAGTGCTCTTATACTCTTGGGCCTATCACTAATATTATTAACAATATATCAATGATGACGAGATATTGTTCGAGAAGGGACCTTCCAAGGACATCACACCCCCCCCGTACAAAAAGGTTTACGATACGGGATAATCCTCTTTATTACCTCAGAGGTATTCTTTTTCCTGGGCTTCTTTTGAGCCTTTTACCACTCAAGTCTCGCCCCGACACCAGAACTAGGAGGGTGCTGACCCCCAAAAGGAATCACCGCCCTCGACCCATTTGAAGTTCCCCTACTAAACACGGCCGTGCTTCTTGCCTCTGGGGTAACAGTAACCTGAGCACATCACAGTATTATGGAGACCGAACGAAAACAAGCAATCCAATCACTAACTCTCACCATTATTTTAGGGTTCTATTTTACTTTCCTGCAAGCAGTAGAATATTATGAAGCCCCCTTTACAATCGCAGACGGAGTATATGGGTCAACATTCTTTGTAGCTACAGGATTCCATGGCCTCCATGTAATTATCGGCTCAATCTTCCTAGCCGTCTGCCTGGTCCGTCTAACTATACATCATTTTACATCAGAACATCATTTTGGCTTCGAAGCCGCAGCATGATACTGACACTTCGTTGATGTAGTATGACTATTTTTATACATTTCAATTTATTGATGAGGCTCA
089_02_Neocyema_cf_erythrosomaGL             ---------------------------------------------------------------------------------------------------------------------------------------------------------------------------------------------------------------------------------------------------------------------------------------------------------------------------------------------------------------------------------------------------------------------------------------------------------------------------------------------------------------------------------------------------------------------------------------------------------------------------------------------------------------------------------------------------------------------------------------------------------------------------------------------------------------
090_01_Saccopharynx_lavenbergi               ATGCCCTCACAAATACACCCGTACCACATAGTCAACCCTAGTCCATGACCACTTACTGGGGCAGTCGCCGCACTATTAATAACTTCTGGAGCTGCCATATGGTTTCACTTCCAATCCTCCACTCTTCTTGCCCTTGGATTAGTACTCTTATTGCTAACAATACTACAATGATGACGAGATATCGTACGAGAGGGGACCTTCCTAGGGCACCACTCACCCCCAGTACAAAAAGGTCTACGATATGGTATAATTTTATTTATTGTTTCAGAGGTGTTCTTCTTTCTAGGGTTCTTTTGGGCCTTCTACCACTCAAGCCTGGCTCCAACTCCAGAGCTTGGTGGATGCTGACCCCCCTCTGGCATTACCCCCCTTGACCCATTTGAAGTTCCCCTTTTAAACACAGCAGTTTTATTATGCTCTGGAGTCACAGTAACATGAGCCCACCACTGTATCACGGGAAACGAACGAAAACAAGCCATCCAATCCCTAGCCCTCACAATTCTTTTAGGGTTTTACTTTACTTTGTTACAAGCCCTCGAATACTATGAGGCCCCCTTTACAATCGCAGATGGGGTATATGGTTCAACCTTTTTCGTCGCCACCGGGTTCCATGGCCTTCATGTAATTATTGGGTCGGTATTTCTTACCGTATGTCTGCTCCGCCAAATTAAGTACCATTTTACATCTCAGCACCACTTCGGATTTGAAGCTGCCGCATGATATTGACACTTTGTGGACGTAGTATGATTATTCTTGTATGTCTCAATCTACTGATGAGGCTCA
091_01_Eurypharynx_pelecanoides              ATGACGCATCAAACACACCCATATCACATAGTAAACCCCAGCCCTTGGCCTTTGTCAGGAGCAATTGCCGCACTATTATTAACATCCGGAACCGCTATATGGTTTCACTTTCAAATAATAACTCTTGTAATTCTAGGATTCATGCTACTTCTACTGACTATATATCAATGATGACGAGATATCATTCGAGAAGGCACCTTTCAAGGACATCACTCACCCCCTGTCCAAAAAGGCCTTCGGTATGGTATAATTCTCTTCATTGTCTCAGAAGTATTCTTCTTCCTCGGATTTTTCTGGGCCTTCTATCACTCAAGCTTAGCCCCCACGCCCGAATTAGGCGGATGTTGACCCCCCACAGGAATCTCTGCCCTTGACCCATTTGAAGTCCCCCTCCTAAATACAGCTGTTCTCCTAGCTTCAGGGGTAACAGTAACGTGAGCACATCATAGCCTGATGGAAAAAGAACGTAAACAAACCATTCACGCCCTGTTTCTCACCATCCTACTAGGATTCTATTTCACACTCCTGCAAGCCATAGAATATTATGAAGCCCCTTTCACAATTGCAGACGGCGTTTATGGAGCAACCTTCTTTGTAGCCACAGGATTCCACGGTCTACATGTTATTATTGGCTCCACATTCCTTGCTGTATGTTTCCTTCGTCAAATCAAATATCATTTTACATCCCAACACCATTTTGGATTTGAAGCCGCCGCATGATATTGACACTTTGTTGATGTAGTATGATTGTTCTTGTATATTTCGATTTATTGATGAGGCTCA
092_01_Monognathus_jesperseni                ATGAACCACCAATCTCACCCCTTCCATATAGTAAATCCAAGCCCCTGACCCTTAACTGGGGCAACGGCAGCACTGCTGCTGGCATCAGGGTTAACAATATGATTCCACTACAACTCATTGGTTCTACTGGGGTTTGGAATAATCTTAATAACCCTTACGATATATCAATGATGGCGAGATATTATTCGTGAGGGCACATTTCAAGGACATCACACTGCCCCAGTCCAACAAGGATTACGGTATGGAATAATCCTTTTCATCACCTCAGAAGTATTCTTCTTCTTAGGATTTTTCTGAGCTTTTTACCACTCAAGCCTCTCCCCCACCCCTGAAATGGGGGGCTGCTGACCTCCTACAGGAATCGTACCCCTAGACCCATTTGAGATCCCTCTCCTTAATACCGCCGTTTTAATCACCTCCGGTGTGACAGTTACATGAACCCACTACAGCCTTATAGAAGGTGATCGAAAGCAGACCATCCAATCATTAGCTCTTACTATTATTCTTGGGCTCTATTTTACTTCCCTTCAAGCAATAGAATACTACGAGGCCCCTTTTACAATCGCAGACGGAATCTACGGTTCAACTTTTTACGTAGCCACAGGATTTCACGGATTACACGTAATTATTGGTTCACTTTTTCTTGGAGTTTGCCTTTTACGACAAGTCCATTTCCACTTTACTTCAAAACACCACTTTGGGTTTGAGGCAGCTGCATGATACTGACACTTCGTAGACGTTGTTTGACTCCTTCTATACATCTCTATCTACTGGTGAGGGTCC

[ND1 972]
069_01_Elops_hawaiensis                      ATGATTGAACTGCTAACCACCTACGTCATCAACCCCCTGGCATACATCCTGCCTGTACTCCTAGCGGTTGCCTTCCTGACCCTGCTAGAACGAAAAGTGCTAGGATATATACAACTCCGAAAAGGCCCAAACGTGGTAGGCCCTTACGGGCTGCTCCAGCCAATCGCAGACGGGGTAAAACTATTCATCAAGGAGCCCGTCCGACCCTCCACCTCATCGCCATTTCTCTTCCTAATTACCCCAATAATAGCACTAACCCTGGCCCTCACCCTCTGAGCCCCTATGCCAATCCCCTACCCGGTGATCGACCTCAACCTAGGGATCCTATTCGTACTGGCCCTATCAAGCCTTGCAGTCTACTCAATCCTGGGCTCCGGATGAGCATCAAACTCGAAGTACGCCCTAATCGGGGCACTGCGAGCAGTCGCCCAAACCATCTCGTATGAAGTCAGCCTAGGACTCATCCTCCTCTCAGTGATCATTTTCTCCGGAAACTTCACCCTCCACACCTTTGGCGTAACGCAAGAAGCAATCTGACTCCTGGCACCAGCATGACCACTAGCAGCCATATGATACATCTCAACCCTGGCAGAAACAAACCGCGCTCCCTTCGACCTCACCGAAGGAGAATCAGAACTAGTCTCCGGATTCAACGTAGAATATGCAGGAGGACCATTCGCACTATTTTTCCTAGCTGAATACTCCAACATCCTCCTGATAAACACACTATCCACAATTCTTTTCCTGGGAGCCTTCCACAGCCCAACTCTCCCCGAACTAACCGCATTCAACCTAATGACCAAGGCCGCCCTACTGTCCATCCTGTTCCTATGGGTTCGAGCCTCCTACCCACGATTCCGATATGACCAACTCATGCACCTCGTGTGAAAAAACTTCCTCCCCCTGACACTAGCCCTAGTACTCTGACACGCAGCCCTGCCCATCGCCCTAGCAGGACTACCACCACAAATT
069_02_Elops_saurus                          ATGATTGAACTGCTAACCACCTACATCATCAACCCCCTGGCATACATCGTGCCTGTACTCCTAGCGGTTGCCTTCCTGACCCTGCTAGAACGAAAAGTGCTAGGATATATACAACTCCGAAAAGGCCCAAACGTGGTAGGCCCTTACGGGCTACTCCAGCCAATCGCAGACGGGGTAAAACTATTCATCAAGGAACCCGTCCGGCCCTCCACCTCATCACCATTTCTTTTCCTAATTACCCCAATAATAGCACTAACCCTGGCCCTCACCCTCTGAGCCCCTATGCCAATCCCCTACCCGGTGATCGACCTCAACCTAGGGATCCTATTCGTACTGGCCCTATCAAGCCTTGCAGTCTACTCAATCCTGGGCTCCGGATGAGCATCAAACTCAAAGTACGCACTAATCGGAGCACTGCGAGCGGTCGCCCAAACCATCTCGTATGAAGTCAGCCTAGGACTCATCCTCCTCTCAGTGATCATTTTCTCCGGAAACTTCACCCTCCACACCTTTGGCGTAACGCAAGAAGCAGTCTGACTCCTGGCACCAGCATGACCACTAGCAGCCATATGATACATCTCAACCCTAGCAGAAACAAACCGCGCCCCCTTCGACCTCACCGAAGGGGAGTCAGAACTAGTCTCCGGATTCAACGTAGAATATGCAGGAGGACCATTCGCACTATTTTTCCTAGCTGAATACTCCAACATCCTCCTGATAAACACACTGTCCACAATTCTTTTCCTGGGAGCCTTCCACAGCCCAACTCTCCCCGAACTAACCGCATTCAACCTAATGACCAAGGCCGCCCTACTGTCCATCCTGTTCCTATGAGTTCGAGCCTCCTACCCACGGTTCCGATATGACCAGCTCATGCACCTCGTGTGAAAAAACTTCCTCCCTCTGACACTAGCCCTAGTACTCTGACACGCAGCCCTGCCCATCGCCCTAGCAGGACTACCACCACAAATT
070_01_Megalops_atlanticus                   ATGACCAACACACTAATCAACCATATCATTAACCCACTAACATATATCATTCCAGTCCTGCTAGCAGTCGCCTTCCTGACCCTACTAGAACGCAAAGTACTAGGCTACATACAACTACGAAAAGGACCAAACGTAGTAGGACCCTACGGCCTCCTACAACCAATTGCGGACGGAGTTAAACTATTTATCAAAGAACCCATTCGACCCTCCACTTCCTCACCCTTCCTATTCCTAGCCACTCCAACCTTGGCCCTAACACTAGCCCTGACCCTATGAGCCCCCATACCAATTCCATACCCCGTAGTTGACTTAAACCTAGGAATCCTATTTATCCTAGCACTATCAAGCCTAGCGGTATACTCAATCTTAGGCTCAGGATGAGCATCCAACTCAAAATATGCACTAATTGGAGCACTACGAGCCGTAGCCCAAACTATCTCATACGAAGTAAGCCTAGGACTAATCCTCCTATCGACAATCATCTTAGCCGGAAACTTTACCTTACACACATTTGGCGTTGCCCAAGAAGCCATCTGACTATTAGCACCAAACTGACCACTAGCAGCTATATGATACGTATCAACCCTGGCAGAAACAAACCGGGCCCCCTTCGACCTCACAGAGGGAGAATCTGAACTAGTATCCGGATTCAATGTAGAATACGCAGGTGGACCATTCGCACTATTTTTCCTAGCCGAATACGCCAATATCCTACTAATAAATACCCTATCAACGATCCTATTCCTCGGCGCCACACACAACCCCCTACTGCCAGAAATAACTACGCTCAACCTAATAACCAAAGCCGCTGCACTGTCTATTATCTTCCTATGAGTACGAGCATCATACCCACGCTTCCGATACGACCAACTAATACACTTAATCTGAAAAAACTTCCTCCCCTTAACATTAGCCCTAATCCTATGACACACCGCCCTCCCAATTGCCACCGCAGGGTTACCACCACAAACC
070_02_Megalops_cyprinoides                  ATGATCAGCACACTAATCAGCCACATCATCAACCCCCTAGCATACATCATCCCAATCCTACTAGCAGTGGCCTTCTTAACCCTCCTAGAACGCAAAGTACTAGGCTACATACAACTACGAAAAGGACCAAACGTGGTAGGACCATACGGCCTACTACAACCAATCGCAGACGGGGTTAAACTATTTATTAAAGAGCCCGTTCGACCCTCTACCTCCTCACCCTTCCTATTCCTGGCCACTCCAACACTAGCCCTAACTTTAGCCCTAACACTATGGGCCCCCATACCAATACCACACCCAGTAACTGACCTAAACCTAGGAATCCTATTTATCCTAGCACTATCAAGCCTAGCAGTATATTCAATCCTAGGCTCAGGATGAGCATCCAATTCAAAATATGCATTAATCGGGGCCCTACGAGCCGTAGCCCAGACCATCTCATACGAAGTAAGCCTCGGACTAATCCTTCTAGCAACAATCATCCTAGCCGGAAACTTCACCCTATACACATTCGGAATTGCACAAGAAGCCATCTGACTACTAGCACCAAACTGGCCCTTAGCTGCCATATGATACGTATCTACCCTAGCAGAAACAAACCGAGCCCCATTTGACCTTACAGAAGGAGAATCAGAACTAGTATCAGGGTTCAACGTAGAATATGCAGGAGGACCGTTCGCACTATTCTTCCTGGCAGAATACGCCAACATCCTACTAATAAACACTTTATCAACAATCCTATTCCTAGGAGCCACACACAACCCACTACTACCGGAGATAACTGCACTCAACCTAATAACCAAAGCTGCTACACTGTCCATTATTTTCCTATGAGTACGAGCATCATACCCACGATTCCGATACGACCAACTAATGCACCTGATCTGAAAAAATTTCCTCCCTCTAACACTAGCCCTGGTACTATGACACACCGCCCTCCCAATCGCCATCGCAGGACTACCACCACAAACC
071_01_Albula_glossodonta                    ATG------ATTATCGTTACCCATGTTATTAATCCTCTGACATACATTGTGCCAGTACTCTTGGCGGTGGCGTTTCTTACACTTCTGGAGCGTAAAACTCTTGGGTATATACAATTACGGAAAGGTCCGAATATTGTAGGGCCTACTGGGCTGCTTCAACCCATCGCAGATGGGGTTAAGTTGTTTATTAAAGAGCCGGTGCGGCCGTCCACCTCTTCTCCTTTCTTGTTCTTGGCCACTCCTATGTTGGCTCTTGCTTTGGCTCTTGCTCTTTGAGCTCCTATGCCCATTCCCTACCCGGTAATAGACCTAAACTTAGGGGTCTTGTTTATGTTGGCTTTGTCAAGTCTTGCGGTATACTCGATTTTGGGGTCAGGTTGGGCTTCCAATTCGAAGTATGCTCTTATTGGGGCCCTTCGGGCTGTTGCTCAGACTATTTCTTATGAGGTAAGTTTGGGGCTGATCCTTTTGTCGGTGATTGTAATTTCGGGCGGGTTCACCTTGTACACATTTAGCGTGGCCCAAGAGACTATGTGGTTGGTGGCCCCTGCATGACCTCTGGCGGTTATGTGGTACATCTCTACTCTTGCAGAGACAAATCGGGCCCCATTTGACTTAACTGAGGGGGAGTCCGAGTTGGTGTCAGGGTTTAATGTAGAGTATGCGGGTGGCCCCTTCGCTCTTTTCTTCTTAGCCGAGTATGCTAATATTCTTTTGATAAATACATTGTCTGTAGTTCTGTTTTTAGGTGCGCTCCACACTCCTTTAGTCCCTGAGCTGACGGCCCTAAATTTAATAACTAAGGCTGCTCTTTTATCAATTGTGTTCTTATGGGTGCGGGCTTCGTATCCCCGCTTTCGTTATGACCAGCTCATGCATTTGGTGTGAAAAAACTTTCTTCCTCTCACTTTAGCTTTAATAATCTGGCATGTTGCTCTCCCTGTTTCTCTAGCAGGTCTACCTCCTCAGGGC
071_02_Pterothrissus_gissu                   ATG---AACATCATCATTACCCACATTATCAACCCCCTGGCATATATTGTTCCAGTACTACTAGCCGTAGCGTTCCTAACACTACTAGAACGGAAAGTCCTAGGATATATGCAATTACGTAAAGGGCCCAATGTGGTTGGACCATATGGATTACTCCAACCCATCGCAGATGGTGTAAAACTATTTATTAAAGAGCCCGTACGACCCTCCACATCATCACCCTTCCTATTTCTAGCAACCCCCATGCTAGCCCTAACTCTGGCCCTAACCCTGTGGGCACCAATACCCATCCCCTACCCCGTAGTTGATCTCAACCTAGGGATTCTATTTGTATTAGCACTCTCCAGCCTAGCAGTATATTCAATTCTAGGGTCAGGATGGGCATCCAATTCAAAATATGCACTAATTGGGGCACTACGTGCCGTAGCACAAACAATCTCCTATGAAGTCAGCCTGGGACTAATTTTATTGTCAATCATTATTATTACAGGAGGATTTACCCTACACACATTTAACGTGGCACAAGAAGCAACGTGACTAATTGCCCCAGCATGGCCACTAGCAGCCATATGATACATTTCTACCCTGGCAGAAACAAACCGGGCCCCCTTCGACCTCACAGAAGGGGAGTCAGAACTGGTTTCAGGGTTTAACGTAGAATACGCAGGAGGACCCTTTGCCCTATTTTTCTTAGCCGAATACGCCAACATTTTACTAATAAATACACTATCCACAATCTTATTTTTAGGTGCATTCCACACCCCCCTAATTCCTGAACTAACAGCATTTAACCTAATAACAAAAGCCGCCATGCTGTCAATTGTATTTCTGTGAGTACGAGCATCATACCCCCGCTTCCGATACGACCAACTAATACATTTAGTGTGAAAAAACTTCCTGCCCCTAACACTAGCACTAGTAGTATGACATATTGCCCTCCCAATTGCCCTAGCAGGGCTCCCACCACAAAAC
072_01_Aldrovandia_affinis                   ATA---ACCACCCTAATCACACACATCATCAACCCCCTGACCTACATCGTCCCCGTATTACTAGCCGTAGCATTCCTAACCCTACTAGAACGAAAAGTACTGGGATATATGCAACTTCGTAAAGGACCAAACGTAGTAGGACCCTACGGACTACTTCAACCCATTGCAGACGGAGTAAAACTATTTATTAAAGAACCAGTACGACCATCAACCGCATCTCCAGTCTTATTTCTCGCAACCCCAATATTAGCCCTAACCCTCGCCCTCACCCTATGAGCCCCAATACCAATCCCCTATCCCGTAGTAGACCTAAACTTAGGCATCCTATTTGTCCTAGCACTTTCAAGCCTAGCAGTATATTCAATTCTAGGCTCTGGCTGAGCCTCAAACTCAAAATATGCTTTAATTGGGGCGCTACGCGCTGTAGCACAGACTATTTCTTATGAAGTGAGCCTAGGACTAATCCTATTATCAGCCATTATTATTACCGGGGGCTTCACACTACACACCTTCAATGTAGCCCAAGAAACAACATGACTTGTAGCCCCAGCATGGCCCCTTGCAGCCATGTGATATGTATCCACACTAGCAGAAACAAATCGTGCTCCCTTTGACCTAACAGAGGGGGAGTCAGAACTTGTTTCAGGATTTAACGTAGAATATGCCGGAGGACCATTCGCCCTATTTTTTCTAGCAGAATACTCCAACATCTTACTAATAAATACCCTCTCTACAATCCTCTTCCTAGGTGCGTTCCACATCCCACTTTACCCAGAACTCACAGCGCTGAATCTAATAACCAAAGCTGCCCTATTATCAGTTGTTTTCCTATGAGTCCGAGCCTCCTACCCACGATTCCGGTACGATCAGCTTATACACCTGGTATGAAAAAACTTCCTGCCAATCACACTAGCCCTAGTCATCTGACACATAGCTCTCCCAATCGCACTAGCAGGACTCCCCCCACAAACC
072_02_Halosauropsis_macrochir               ATA---ACCACCCTAATTACACATATTATTAATCCCCTAGCCTATATTGTCCCCGTATTATTAGCCGTAGCATTCCTAACTTTACTAGAACGAAAAGTATTAGGATATATACAACTCCGTAAAGGACCAAATGTGGTAGGACCTTATGGACTACTTCAACCAATCGCAGATGGAGTAAAACTATTTATTAAAGAACCAGTACGACCATCCACATCATCCCCCATCCTATTTCTTGCAACCCCAATATTAGCCCTTACCCTAGCCCTCACTCTATGAGCTCCAATACCAATCCCTTATCCTGTCGTAGACCTCAACCTAGGAATTCTTTTTGTTTTAGCATTATCAAGCCTAGCAGTATACTCAATTTTAGGTTCAGGGTGGGCTTCAAACTCAAAATATGCCCTAATTGGTGCTCTACGAGCTGTAGCACAAACTATCTCCTACGAAGTAAGCCTAGGACTCATTCTACTATCCGCCATTATTATTACGGGGGGATTTACACTCCACACATTTAATGTAGCCCAAGAAACAACATGACTTGTAGCCCCAGCATGACCTCTAGCAGCCATATGATACGTTTCCACATTAGCAGAAACAAATCGGGCCCCATTTGACCTAACAGAAGGAGAATCAGAACTTGTCTCAGGATTTAACGTAGAATATGCCGGAGGACCATTTGCCCTGTTCTTCTTAGCTGAATATTCTAATATTTTACTAATAAATACCCTCTCCACAATTTTATTCCTAGGTGCATTCCACATCCCCCTGTACCCAGAATTAACAGCATTTAATCTCATAACTAAAGCCGCCCTACTCTCTGTTGTATTCTTGTGAGTACGAGCCTCTTATCCACGGTTCCGATATGATCAACTTATACATCTAGTGTGAAAAAGCTTCCTACCAATAACCCTCGCCCTAGTTATTTGACATATAGCCCTTCCAATTGCCCTAGCAGGACTCCCTCCCCAAACC
072_03_Aldrovandia_oleosa                    GTTATAACCACCCTAATCACACACATCATCAACCCCCTAGCCTACATCGTCCCCGTGTTACTAGCCGTAGCATTCCTAACCCTACTAGAACGGAAAGTACTAGGATACATGCAACTTCGTAAAGGACCAAACGTGGTAGGACCCTACGGGCTACTTCAACCCATTGCAGACGGAGTAAAACTATTTATTAAAGAACCAGTACGACCATCAACCGCATCTCCAATCTTATTTCTCGCAACCCCGATATTAGCCTTAACCCTCGCCCTCACTCTATGAGCCCCAATACCAATCCCCTATCCTGTAGTAGACCTGAACCTAGGCATTCTCTTTGTCCTAGCACTATCAAGCCTAGCAGTATATTCAATTTTAGGCTCTGGCTGAGCCTCAAACTCAAAATATGCTTTAATTGGAGCACTACGCGCTGTAGCACAGACTATTTCCTACGAAGTGAGCCTAGGACTAATTCTACTATCGGCCATTATTATCACCGGAGGCTTCACACTACACACCTTCAATGTAGCCCAAGAAACAACATGACTTGTAGCCCCAGCATGACCCCTAGCAGCTATATGATATGTATCCACATTAGCAGAAACAAATCGTGCCCCCTTTGACCTAACAGAGGGGGAGTCAGAACTTGTTTCAGGGTTTAATGTAGAATATGCCGGAGGACCATTCGCCCTATTTTTCCTAGCAGAATATTCTAACATCTTACTAATAAATACCCTCTCTACAATCCTCTTCCTAGGCGCACTCCACATCCCACTTTATCCAGAACTCACAGCACTAAACCTAATAACCAAAGCTGCCCTATTATCAGTTGTTTTCCTATGAGTCCGAGCCTCCTACCCACGATTCCGATATGACCAACTTATACACCTGGTATGAAAAAACTTTCTGCCAATCACACTAGCCTTAGTCATCTGACACATAGCTCTCCCAATCGCCCTAGCAGGACTCCCCCCACAAACC
073_01_Notacanthus_chemnitzi                 ATG---ACTACCCTGATTACACATATCCTCAACCCATTAGCATATATTGTTCCAGTACTACTAGCCGTAGCATTCTTAACCTTGCTAGAACGGAAGGTCTTAGGATATATACAGCTTCGTAAGGGGCCTAATGTAGTAGGACCATACGGATTGCTTCAACCAATTGCGGATGGTGTTAAACTTTTTATTAAAGAACCAGTACGACCATCGACTTCGTCCCCATTTCTATTTCTTATGACTCCAATGATGGCTTTAATCCTTGCTCTCACACTATGAGCCCCTATGCCAATTCCATACCCAGTAGTAGACCTAAACTTAGGAATTCTTTTTGTCCTAGCCCTCTCAAGTTTAGCAGTATACTCGATCTTAGGTTCAGGCTGAGCCTCGAACTCAAAGTATGCCCTGATTGGGGCCTTACGAGCCGTAGCGCAAACTATTTCATATGAAGTAAGCCTAGGGCTTATCTTACTTTCAATTATCATTATTACAGGGGGGTTTACACTACAGACATTTAATGTAGCCCAAGAATCAACATGACTAGTAATCCCTGCATGACCCTTAGCAGCAATATGATATGTATCAACATTAGCCGAGACAAACCGTGCCCCATTTGATTTAACAGAAGGGGAGTCAGAACTGGTCTCAGGGTTTAACGTAGAATATGCTGGAGGACCATTCGCCCTGTTTTTCCTAGCCGAATATTCTAATATTCTGTTAATAAATACCCTTTCTACAATTTTATTTTTAGGCGCATTACATATTCCCCTTTTTCCAGAGCTAACAGCCGTTAACTTGATGACAAAAGCCGCCTTATTGTCTGTCTTATTTTTATGAGTCCGAGCCTCATACCCCCGGTTTCGGTATGACCAGTTAATACATTTAGTATGGAAAAATTTCCTACCGGTAACCCTAGCCTTAGTTATTTGACACATAGCCCTTCCAATTGCCATAGCAGGACTTCCACCCCAAACT
073_02_Polyacanthonotus_rissoanus            ATT---ACTACCCTTATCACTCATATTCTCAACCCTCTAGCCTACATTGTACCTGTACTACTAGCCGTGGCATTTTTAACTCTACTGGAGCGGAAAGTGCTAGGATATATGCAACTTCGTAAAGGGCCCAATGTGGTAGGACCTTACGGCCTCCTCCAGCCTATCGCAGACGGGGTCAAGTTGTTCATTAAAGAGCCAGTCCGACCATCGACCTCGTCCCCTTTTCTTTTTCTTGCCACCCCCATGATGGCCCTAATGCTTGCCCTGACCCTATGGGCTCCTATGCCTATCCCCTATCCGGTTGTGGACCTTAACTTAGGGATTCTTTTTGTCCTAGCGCTTTCCAGCCTAGCGGTATACTCAATTTTAGGCTCAGGATGGGCCTCCAACTCCAAATATGCATTGATTGGGGCGCTACGAGCTGTAGCCCAAACCATCTCCTACGAAGTGAGCTTAGGACTTATTCTACTCTCAGCTATTATTATCACGGGGGGTTTCACCCTTCAGACATTTAATGTAGCGCAAGAGTCAACATGACTGGTAGCCCCCGCATGGCCTCTAGCGGCCATGTGATATGTGTCAACACTTGCGGAGACGAACCGAGCCCCCTTTGACCTAACGGAGGGGGAGTCGGAGTTAGTTTCGGGGTTTAACGTGGAGTATGCCGGGGGACCATTTGCCTTGTTCTTCTTAGCCGAGTATTCTAACATTTTGTTAATAAACACCCTTTCTGCAGTCTTATTTTTAGGCGCACTCCATATTCCCTTATACCCAGAACTCACGGCAATAAACTTGATGACCAAGGCCGCCTTATTATCCGTATTATTCTTATGGGTCCGGGCTTCATACCCACGATTCCGCTATGACCAGCTTATGCACCTGGTGTGAAAGAACTTCTTACCAATCACCTTGGCTTTGCTTATGTGACACATGGCTCTTCCAATTGCCATGGCGGGCCTGCCACCACAGACC
073_03_Notacanthus_chemnitziGL               ATG---ACTACCCTGATTACACATATCCTCAACCCATTAGCATATATTGTTCCAGTACTACTAGCCGTGGCATTCTTAACCTTGCTAGAACGGAAAGTCTTAGGGTATATACAGCTTCGCAAGGGGCCTAATGTAGTAGGACCATACGGGTTACTCCAACCAATTGCGGATGGTGTTAAACTCTTTATTAAAGAGCCAGTACGACCATCGACTTCGTCCCCATTTCTATTTCTTATAACTCCGATGATAGCTTTAATTCTTGCTCTCACGCTATGAGCTCCTATACCAATCCCATACCCAGTAGTAGACCTAAATTTAGGAATTCTTTTTGTCCTAGCCCTCTCAAGTTTAGCAGTATACTCGATCTTAGGTTCAGGCTGAGCCTCAAACTCAAAGTATGCTCTGATTGGAGCCCTACGAGCCGTAGCACAAACTATCTCATATGAAGTGAGCCTAGGGCTTATTTTACTTTCAGTTATCATTATTACAGGGGGATTCACACTACAGACATTTAATGTAGCCCAAGAATCAACATGACTAGTAATCCCTGCATGACCGTTAGCAGCAATATGATATGTGTCAACATTAGCGGAGACAAACCGTGCCCCCTTTGATCTAACAGAAGGGGAGTCAGAACTGGTCTCGGGGTTTAACGTGGAATATGCCGGAGGACCATTCGCCCTGTTTTTCCTAGCCGAATATTCTAATATTCTGTTAATAAATACCCTTTCTACAGTCTTATTTTTAGGCGCATTACATATTCCCCTCTTTCCAGAGCTAACGGCCGTTAACTTGATGACAAAAGCTGCCCTATTGTCTGTTTTATTTTTATGAGTTCGAGCCTCATACCCTCGGTTTCGATATGACCAGTTAATACATTTAGTATGGAAAAATTTCCTACCACTAACTCTAGCCTTAGTTATTTGACACATAGCCCTTCCGATTGCCATAGCAGGACTTCCACCCCAAACT
074_01_Anguilla_japonica                     ATG---AACACCATACTAACTCACATCATTAACCCTCTGGCGTACATTGTCCCAGTACTTCTCGCTGTCGCATTCCTGACACTCCTGGAACGAAAAGTATTAGGATACATACAACTACGAAAAGGACCAAACATCGTTGGACCATATGGCCTCCTTCAACCAATCGCCGACGGAGTTAAACTATTTATCAAAGAACCAGTACGCCCCTCAACCGCATCCCCATTTCTATTTTTAGCTACCCCAACCCTTGCACTAACCCTCGCCCTAACACTATGAGCCCCGATACCAATACCTTATCCAGTAGTAGAGCTAAACCTAGGAATTTTATTCGTACTGGCCCTATCAAGCCTCGCAGTTTACTCAATCCTTGGCTCAGGCTGAGCCTCAAACTCCAAATACGCTCTAATTGGGGCCTTACGTGCCGTAGCCCAAACAATTTCATATGAAGTAAGCCTAGGCCTAATCCTCCTTTCAATTATTATTATCGTAGGAGGATTTAACCTAAAAACATTTAATATTGCACAAGAAGCGACATGATTATTAGCCCCGGCCTGACCACTAGCAGCAATATGATACATCTCAACACTAGCTGAAACAAACCGAGCCCCCTTTGACCTTACAGAAGGAGAATCAGAATTAGTATCAGGCTTTAACGTAGAATATGCAGGAGGCCCATTTGCCCTATTTTTCCTAGCCGAATACTCAAACATCCTGCTAATAAATACCCTATCAACAATCCTATTTTTAGGAGCAATACACACCCCACTAATCCCAGAATTAACAACAATAAACCTGATAATAAAAGCCACCATACTCTCCATCATATTCTTATGAGTGCGAGCCTCTTACCCACGATTCCGATACGACCAATTAATACATCTAATGTGAAAAAACTTCCTACCACTAACCCTAGCCCTACTTATCTGAAACCTAGCCTTGCCCATTACCATGGCAGGCCTCCCCCCAAACAAC   
074_02_Anguilla_anguilla                     ATG---AACACGATTCTCACTCACATCATTAATCCTCTAGCATATATTGTCCCAGTACTTCTAGCCGTCGCATTCCTAACACTTCTAGAACGAAAGGTATTAGGATATATACAGTTACGAAAAGGACCAAACATCGTTGGACCATATGGCCTCCTTCAACCAATCGCCGACGGAGTAAAACTATTTATTAAAGAACCAGTACGCCCTTCAACCGCATCCCCATTCCTATTTTTAGCTACCCCAACTCTTGCATTAACCCTGGCCTTAACACTATGAGCCCCCATGCCAATGCCTTACCCAGTAGTAGAACTAAACCTAGGAATTCTATTTGTACTAGCCCTATCAAGCCTAGCAGTTTACTCAATCCTGGGCTCAGGCTGGGCTTCAAATTCAAAATATGCCCTAATCGGGGCCCTACGTGCCGTAGCCCAAACAATTTCATATGAAGTAAGCCTAGGTTTAATTCTTCTTTCAATTATCATTATCGTCGGAGGGTTCAACCTAAAAACATTCAACATCGCACAAGAAGCAACATGATTAATAGCCCCAGCCTGACCACTAGCAGCAATATGATATATCTCAACACTAGCTGAAACAAACCGAGCCCCATTCGACCTTACAGAAGGGGAATCAGAATTAGTATCAGGCTTTAACGTAGAATATGCAGGAGGACCATTCGCCCTATTCTTCCTAGCCGAATACTCAAATATCCTATTAATAAACACCTTATCAACAATTCTATTTCTAGGAGCAATACACACCCCGCTAATTCCAGAATTAACAACAATAAACCTAATAATAAAAGCCACCATACTTTCCATTATATTCTTATGAGTACGGGCCTCCTACCCCCGATTTCGGTACGACCAGCTTATGCACCTAATATGAAAAAACTTCCTACCATTAACCCTAGCCCTACTTATCTGAAACCTAGCCTTACCCATTGCCATGGCAGGCCTCCCCCCAAACAAC
074_03_Anguilla_rostrata                     ATG---AACACAATTCTCACTCACATCATTAATCCTCTAGCATATATTGTCCCAGTACTTCTAGCCGTCGCATTCCTAACACTTCTAGAACGAAAAGTATTAGGATATATACAGCTACGAAAAGGGCCAAACATCGTTGGACCATATGGCCTCCTTCAACCAATCGCCGACGGAGTAAAACTATTTATTAAAGAACCAGTACGTCCTTCAACCGCATCCCCATTCCTATTTTTAGCTACCCCAACTCTTGCACTAACCCTAGCCTTAACACTATGAGCCCCCATACCAATGCCTTATCCAGTAGTAGAACTAAACCTAGGAATTATATTCGTACTAGCCCTATCAAGCCTAGCAGTTTACTCAATCCTGGGCTCAGGCTGAGCCTCAAATTCAAAATATGCTCTAATCGGGGCCCTACGTGCCGTAGCCCAAACAATTTCATATGAAGTAAGCCTAGGCCTAATTCTTCTTTCAATTATCATCATCGTTGGAGGGTTCAACCTAAAAACATTCAACATCGCACAAGAAGCAACATGATTAATAGCCCCAGCCTGACCACTGGCAGCAATATGATATATCTCAACACTAGCTGAAACAAACCGAGCCCCATTTGACCTTACAGAAGGAGAATCAGAATTAGTATCAGGCTTCAACGTAGAATATGCAGGAGGACCATTTGCCCTATTTTTCCTAGCCGAATACTCAAATATCCTATTAATAAATACCTTATCAACAATCCTATTTCTAGGAGCAATACACACCCCGCTAATTCCAGAATTAACAACAATAAACCTAATAATAAAAGCCACCATACTTTCCGTTATATTCTTATGAGTACGGGCCTCCTACCCACGATTTCGGTACGACCAGCTTATACACCTAATGTGAAAAAACTTCCTACCATTAACCCTAGCCCTACTTATCTGAAACCTAGCCTTACCCATTGCCATGGCAGGCCTCCCCCCAAACAAC
074_04_Anguilla_marmorata                    ATG---AACACTATCCTCACCCACATCATTAATCCTCTGGCATATATCGTCCCAGTACTTCTCGCCGTAGCATTCCTAACACTCTTAGAACGAAAAGTATTAGGGTACATACAACTACGAAAAGGACCGAATATCGTTGGACCATACGGCCTTCTTCAACCAATCGCCGACGGAGTAAAACTATTCATCAAAGAACCGGTACGTCCTTCAACTGCATCCCCATTCCTATTTTTAGCTACCCCAACTCTTGCACTAACCCTCGCCCTAACACTATGAGCCCCAATACCAATACCTTACCCAGTAGTAGAACTAAACCTAGGAATTCTATTTGTACTAGCCCTATCAAGCCTCGCAGTCTACTCGATCCTGGGCTCAGGCTGAGCTTCAAACTCCAAATATGCTCTAATTGGAGCCCTACGTGCCGTAGCCCAAACAATCTCATATGAAGTCAGCTTAGGCCTTATCCTTCTTTCAATTATTATTATTGTAGGAGGATTCAACCTAAAAACATTCAACACCGCACAAGAAGCAACATGATTAATAGCCCCAGCCTGACCACTAGCAGCAATATGATACATCTCAACACTGGCCGAAACAAACCGAGCCCCCTTTGACCTCACAGAAGGAGAATCAGAATTAGTATCAGGATTTAATGTAGAATATGCAGGAGGGCCATTTGCCCTATTCTTCTTAGCCGAATACTCAAACATCCTACTAATAAATACCTTATCAACAATCCTATTTTTAGGAGCAATACACACCCCACTAATTCCAGAACTAACAACAATAAACCTAATAATAAAAGCCACTATACTCTCCACCATGTTCTTATGAGTACGAGCCTCCTACCCGCGATTTCGATACGACCAGCTAATACATCTAATGTGAAAAAACTTCCTACCACTAACCCTAGCCCTACTTATCTGAAACCTAGCCTTGCCAATTACCATAGCAGGCCTCCCCCCAAACAAC
074_05_Anguilla_obscura                      ATG---AACACTGTCCTTACCCACATCATTAATCCTCTGGCATACATTGTCCCAGTACTTCTCGCCGTCGCATTCCTGACACTCTTAGAACGAAAAGTATTAGGATATATACAACTACGAAAGGGACCGAACATCGTTGGACCATATGGCCTCCTTCAACCAATCGCCGACGGAGTAAAACTCTTCATCAAAGAACCAGTACGTCCCTCAACCGCATCCCCATTCCTATTTTTAGCTACCCCAACTCTTGCACTAACCCTCGCCTTAACACTATGAGCCCCAATACCAATACCTTATCCAGTAGTAGAACTAAACCTAGGAATCCTATTCGTACTAGCCCTATCAAGCCTCGCAGTTTATTCAATCCTAGGCTCAGGCTGAGCTTCAAACTCCAAATACGCTCTAATCGGAGCCCTACGTGCCGTAGCCCAAACAATCTCATATGAAGTAAGCCTAGGCCTTATCCTCCTTTCAATTATTATTATAGTAGGAGGATTTAACCTAAAAACATTCAATACAGCACAAGAAGCAACATGATTAATAGCCCCAGCCTGACCACTAGCAGCAATATGATACATCTCAACACTAGCTGAAACAAACCGAGCCCCATTTGACCTTACAGAAGGAGAATCTGAATTAGTATCAGGCTTTAATGTAGAGTATGCAGGAGGACCATTTGCCCTATTCTTCCTAGCCGAATACTCAAATATCCTATTAATAAATACCTTATCAACAATCCTATTCTTAGGAGCAATACACACCCCACTAATCCCAGAACTAACAACAATAAACCTAATAATAAAAGCCACCATACTCTCCGTCATATTCCTATGAGTACGAGCCTCTTACCCACGATTTCGATACGACCAACTAATACATCTAATATGAAAAAACTTCCTACCACTAACCCTAGCCCTACTTATCTGAAACCTAGCCTTGCCAATTACAATGGCAGGCCTCCCCCCAAACAAC
074_06_Anguilla_reinhardtii                  ATG---AACACTATCCTCACCCACATCATTAATCCTCTGGCATATATTGTCCCGGTACTTCTCGCCGTCGCATTCCTGACACTTCTAGAACGAAAAGTATTAGGATATATACAACTACGAAAAGGACCAAACATCGTTGGACCATACGGCCTCCTTCAACCAATCGCCGACGGAGTAAAACTATTTATCAAAGAACCGGTACGTCCTTCAACAGCATCCCCATTCCTATTTTTGGCCACCCCAACCCTTGCATTAACCCTTGCCCTAACACTATGAGCCCCAATACCAATGCCTTACCCAGTAGTAGAACTAAACCTAGGGATTTTATTCGTACTAGCCCTATCAAGCCTCGCAGTTTACTCAATCCTGGGCTCAGGCTGAGCTTCAAACTCCAAATACGCCCTAATCGGGGCCCTACGTGCCGTAGCCCAAACAATCTCATACGAAGTAAGCCTGGGCCTAATCCTTCTTTCAATTATTATTATCGTAGGAGGATTTAACCTAAAAACATTCAACATCGCACAAGAAGCAACATGATTAGTAGCCCCAGCCTGACCACTAGCAGCAATATGGTACATCTCAACGCTAGCTGAAACAAACCGAGCCCCTTTTGACCTTACAGAAGGAGAATCAGAACTAGTATCCGGCTTCAACGTAGAATATGCAGGAGGACCATTTGCCCTATTCTTCCTAGCCGAATACTCAAACATCCTACTAATAAACACCTTATCAACAATCCTATTTTTAGGAGCAATACATACCCCACTAATTCCAGAACTAACAACAATAAACCTAATAATAAAAGCCACTATACTCTCCATTATATTTTTATGAGTACGAGCCTCTTACCCCCGATTTCGATACGACCAACTAATACATCTAATATGAAAAAACTTCCTGCCACTAACCCTAGCCCTACTTATCTGAAACCTAGCCTTACCAATTACCATGGCAGGCCTACCCCCAAACAAC
074_07_Anguilla_nebulosa                     ATG---AATACTATCCTCACCCACATCATCAATCCTCTAGCATACATTGTTCCAGTACTTCTCGCCGTCGCATTCCTGACACTTTTAGAGCGAAAAGTATTAGGATATATACAACTACGAAAAGGACCGAACATCGTTGGACCATACGGCCTCCTTCAACCAATCGCCGACGGAGTAAAACTATTCATCAAAGAACCAGTACGTCCCTCAACCGCATCCCCATTCCTATTTTTAGCCACCCCAACTCTTGCACTAACCCTCGCCCTAACACTATGAGCCCCAATACCAATGCCTTATCCAGTAGTAGAACTAAACCTAGGAATTCTATTTGTGCTAGCCCTATCAAGCCTCGCAGTCTACTCAATCCTGGGCTCGGGCTGAGCCTCAAACTCCAAATATGCTCTAATTGGAGCCTACCGTGCCGTAGCCCAAACAATCTCATACGGAGGAAGCTTAGGCCTTATCCTTCTTTCAATTATTATTATCGTAGGAGGGTTCAACCTAAAAACATTCAACACCGCACAAGAAGCAACATGATTAATAGCCCCAGCCTGACCACTAGCAGCAATATGATACATCTCAACACTAGCCGAAACAAACCGAGCCCCATTCGACCTTACAGAAGGAGAATCAGAATTAGTATCAGGCTTTAATGTAGAATATGCAGGAGGACCATTTGCCCTATTCTTCCTAGCCGAATACTCAAACATCCTACTAATAAATACCTTATCAACAATCCTATTTTTAGGAGCAATACATACCCCACTAATCCCAGAACTAACAACAATAAACCTAATAATAAAAGCCACTATACTCTCCGTTATATTCTTATGAGTACGAGCCTCTTACCCACGATTCCGATACGACCAACTAATACATCTAATGTGAAAAAACTTCCTACCACTAACCCTAGCCCTACTTATCTGAAACCTAGCCTTGCCAATTACCATGGCAGGCCTCCCCCCAAACAAC
074_08_Anguilla_bengalensis                  ATG---AATACTATCCTCACCCACATCATCAATCCTCTAGCATACATTGTTCCAGTACTTCTCGCCGTCGCATTCCTGACACTTTTAGAGCGAAAAGTATTAGGATATATACAACTACGAAAAGGACCGAACATCGTTGGACCATACGGCCTCCTTCAACCAATCGCCGACGGAGTAAAACTATTCATCAAAGAACCAGTACGTCCCTCAACCGCATCCCCATTCCTATTTTTAGCCACCCCAACTCTTGCACTAACACTCGCCCTAACACTATGAGCCCCAATACCAATGCCTTATCCAGTAGTAGAACTAAACCTAGGAATTCTATTTGTGCTAGCCCTATCAAGCCTCGCAGTCTACTCAATCCTGGGCTCGGGCTGAGCCTCAAACTCCAAATATGCTCTAATTGGAGCCCTACGTGCCGTAGCCCAAACAATCTCATATGAGGTGAGCTTAGGCCTTATCCTTCTTTCAATTATTATTATCGTAGGAGGGTTCAACCTAAAAACATTCAACACCGCACAAGAAGCAACATGATTAATAGCCCCAGCCTGACCACTAGCAGCAATATGATACATCTCAACACTAGCCGAAACAAACCGAGCCCCATTCGACCTTACAGAAGGAGAATCAGAATTAGTATCAGGCTTTAATGTAGAATATGCAGGAGGACCATTTGCCCTATTCTTCCTAGCCGAATACTCAAACATCCTACTAATAAATACCTTATCAACAATCCTATTTTTAGGAGCAATACATACCCCACTAATCCCAGAACTAACAACAATAAACCTAATAATAAAAGCCACTATACTCTCCGTTATATTCTTATGAGTACGAGCCTCCTACCCACGATTCCGATACGACCAACTAATACATCTAATGTGAAAAAACTTCCTACCACTAACCCTAGCCCTACTTATCTGAAACCTAGCCTTGCCAATTACCATGGCAGGCCTCCCCCCAAACAAC
074_09_Anguilla_mossambica                   ATG---AACTCAATCCTTACTCACATCATTAATCCCCTAGCATACATTGTCCCAGTGCTTCTCGCCGTTGCGTTCCTAACACTTCTAGAACGAAAGGTATTAGGGTATATACAACTCCGAAAAGGGCCTAACATCGTTGGACCATACGGCCTACTTCAACCAATCGCCGACGGAGTAAAACTATTTATTAAAGAACCAGTACGCCCATCAACCGCATCCCCATTCCTATTCTTGGCCACACCAACACTTGCATTAACCCTCGCCCTGACACTATGAGCCCCCATACCAATACCTTACCCAGTAGTAGAACTAAACCTAGGAATCATATTTGTACTAGCCCTATCAAGCCTTGCAGTCTACTCAATCTTAGGCTCAGGCTGAGCCTCAAACTCAAAATATGCCCTAATCGGAGCCCTACGTGCCGTAGCCCAAACAATTTCATATGAAGTCAGCCTCGGCCTAATCCTCCTTTCAATTATTATTATCGTAGGAGGATTTAACCTAAAAACATTCAACATTGCACAAGAAGCAACATGATTAATAGCCCCAGCCTGACCACTAGCAGCAATATGATACATCTCAACACTAGCTGAAACAAACCGAGCCCCGTTTGACCTTACAGAAGGAGAATCAGAATTAGTATCAGGCTTTAACGTAGAATATGCAGGAGGACCATTCGCCCTATTCTTCCTAGCCGAATACTCAAATATCCTGCTAATAAATACCTTATCAACAATCCTATTTCTAGGAGCAATACACACCCCACTAATTCCAGAACTAACAACAATAAACCTAATAATAAAAGCCACCCTACTCTCAATTATGTTCTTATGAGTACGAGCCTCCTACCCACGATTTCGGTACGACCAACTAATACACCTAATATGAAAAAACTTCCTACCACTAACCCTAGCCCTACTAATCTGAAACTTAGCCTTGCCCATTACAATGGCAGGCCTCCCCCCAAACAAC
074_10_Anguilla_megastoma                    ATG---AACACTATCCTAACTCACATTATTAATCCTCTAGCATACATTGTCCCAGTACTTCTCGCCGTCGCATTCCTAACACTACTAGAACGAAAAGTATTAGGATACATACAACTACGAAAAGGACCGAACATCGTTGGACCATATGGCCTCCTTCAACCAATCGCCGACGGAGTAAAACTATTTATCAAAGAGCCAGTACGCCCCTCAACCGCATCCCCATTCCTATTTTTAGCCACCCCAACCCTTGCACTAACCCTCGCCCTAACACTATGAGCTCCAATACCAATGCCTTACCCAGTAGTAGAACTCAATCTAGGAATTTTATTCGTACTAGCCCTATCAAGCCTCGCAGTCTACTCAATCCTGGGCTCGGGCTGAGCTTCAAACTCAAAATATGCTTTAATTGGAGCCCTACGTGCCGTAGCCCAAACAATCTCATATGAAGTAAGCCTAGGCCTAATTCTTCTTTCAATTATCATTATCGTAGGGGGATTCAACCTAAAAACATTCAACATCGCACAAGAAGCAACATGACTAATAGCCCCAGCCTGACCACTAGCAGCAATATGATACATCTCAACACTAGCTGAAACAAACCGAGCCCCATTTGACCTCACAGAAGGGGAGTCAGAATTAGTATCTGGCTTTAATGTAGAATATGCAGGAGGACCATTTGCCCTGTTTTTCCTAGCCGAATACTCAAACATCCTACTAATAAATACACTATCAACAATCCTATTCTTAGGGGCAATACACACCCCACTAATTCCAGAACTAACAACAATAAACCTAATAATAAAAGCAACCATATTATCCATTATATTCCTATGAGTACGAGCCTCTTATCCACGATTCCGATACGACCAACTAATACATCTAATGTGAAAAAACTTCCTACCACTAACCCTGGCCCTACTTATCTGAAACCTAGCCTTACCCATTACCGTGGCAGGCCTCCCCCCAAACAAC
074_11_Anguilla_interioris                   ATG---AACACTGTCCTTACCCACATCATTAATCCTCTGGCATACATTGTCCCAGTACTTCTCGCCGTTGCATTCCTAACACTATTAGAACGAAAAGTATTAGGATACATACAGCTACGAAAAGGACCAAACATCGTTGGACCATACGGTCTCCTTCAACCAATCGCCGACGGAGTAAAACTATTCATCAAAGAACCAGTACGTCCATCAACCGCATCACCATTCCTATTTTTAGCCACCCCAACCCTTGCACTAACCCTCGCCCTAACACTATGAGCCCCCATACCTATACCTTATCCAGTAGTAGAACTAAACCTAGGAATTCTATTTGTACTAGCCCTATCAAGCCTCGCAGTTTACTCAATCCTGGGCTCAGGCTGAGCTTCAAACTCAAAATATGCTCTAATTGGAGCCCTACGTGCCGTAGCCCAAACAATCTCATATGAAGTAAGCCTAGGTCTCATCCTCCTTTCAATTATTATTATCGTAGGAGGATTCAACCTAAAAACATTCAACACCGCACAAGAAGCAACATGATTAATAGCCCCAGCCTGACCACTAGCAGCAATATGATACATCTCAACACTAGCTGAAACAAACCGAGCCCCATTCGACCTCACAGAAGGAGAATCGGAATTAGTATCAGGCTTTAATGTAGAATATGCAGGAGGACCATTCGCCCTATTTTTCCTAGCCGAATACTCAAACATCCTACTAATAAACACCCTATCAACAATCCTATTCTTAGGGGCAATACACACCCCACTAATTCCAGAACTAACAACAATAAACCTAATAATAAAAGCCACTATACTATCCGTCATATTCTTATGAGTACGAGCCTCTTACCCACGATTCCGATACGACCAGCTAATACATCTAATGTGAAAAAACTTCCTACCACTAACCCTGGCCCTACTTATCTGAAACCTAGCCTTGCCAATTACAACGGCAGGCCTCCCCCCAAACAAC
074_12_Anguilla_dieffenbachii                ATG---AACACAATCCTTACCCACATCATTAATCCTCTAGCATATATTGTCCCAGTACTTCTCGCCGTCGCATTCCTAACACTTCTAGAACGAAAAGTATTAGGGTATATACAACTACGAAAAGGGCCAAACATCGTTGGACCATACGGCCTCCTTCAACCAATCGCCGACGGAGTAAAACTATTCATTAAAGAACCAGTACGCCCTTCAACCGCATCCCCATTCCTATTTTTAGCCACCCCAACTCTTGCATTGACCCTCGCTTTAACACTATGAGCCCCCATACCAATACCCTATCCAGTAGTAGAACTAAACCTAGGAATTCTATTCGTACTAGCCCTATCAAGCCTCGCAGTTTACTCAATTCTGGGCTCAGGCTGAGCCTCAAACTCAAAATATGCTCTAATTGGAGCCCTACGTGCCGTAGCCCAAACAATTTCATATGAAGTAAGCCTTGGTCTAATCCTCCTTTCAATTATTATTATTGCAGGAGGATTTAACCTAAAAACATTCAACATCGCTCAAGAAGCAACATGATTAATAGCCCCAGCCTGACCATTAGCAGCAATATGATATATCTCAACACTAGCTGAAACAAACCGAGCCCCATTTGACCTTACAGAAGGAGAATCAGAATTAGTATCAGGTTTTAACGTAGAATATGCAGGAGGACCATTTGCCCTATTTTTCCTAGCCGAATACTCAAATATTTTACTAATAAATACCTTGTCAACAATTCTATTTCTAGGAGCAATACACACCCCACTAATTCCAGAACTAACAACAATAAACCTAATAATAAAAGCCACTATACTTTCCATTATATTCTTATGAGTACGAGCCTCCTACCCACGATTCCGGTACGACCAACTAATACATTTAATGTGAAAAAACTTCCTACCACTAACCCTAGCCCTACTTATCTGAAACCTAGCCTTACCCATTACAATGGCAGGCCTCCCCCCAAACAAC
074_13_Anguilla_celebesensis                 ATG---AACACTATCCTTACTCACATCATTAATCCTCTAGCATACATTGTCCCAGTACTTCTAGCCGTCGCATTCCTAACACTTCTAGAACGAAAAGTATTAGGATATATACAACTACGAAAAGGACCAAACATCGTCGGACCATACGGCCTCCTTCAACCAATCGCTGACGGAGTAAAACTATTCATCAAAGAACCAGTACGCCCTTCAACCGCATCCCCATTCCTATTTCTAGCTACCCCAACCCTTGCACTAACCCTCGCCCTAACACTATGAGCCCCAATACCAATACCTTATCCAGTAGTAGAACTTAACCTAGGAATTTTATTCGTCCTAGCCCTATCAAGCCTCGCAGTATATTCAATCCTAGGATCAGGATGAGCTTCAAACTCCAAATACGCTCTAATTGGGGCCCTACGTGCCGTAGCCCAAACAATCTCATATGAAGTAAGCCTAGGCCTAATTCTTCTCTCAATTATTATTATCGTAGGGGGATTCAACCTAAAAACATTTAACATCGCACAAGAAGCAACATGACTAATAGCCCCAGCCTGACCACTAGCAGCAATATGATACATCTCAACACTAGCTGAAACAAACCGAGCCCCATTTGACCTCACAGAAGGAGAATCAGAATTAGTATCTGGTTTCAATGTAGAATATGCAGGAGGACCATTTGCCCTATTTTTCCTAGCCGAATACTCAAACATTCTACTAATAAATACACTATCAACAATCCTATTCTTAGGAGCAATACACACCCCACTAATTCCAGAACTAACAACAATAAACCTAATAATAAAAGCAACTATACTATCCATCATATTCTTATGAGTACGAGCCTCTTACCCACGATTTCGATACGACCAGCTAATGCATTTAATATGAAAAAACTTCCTTCCACTAACCCTAGCCCTACTTATCTGAAACCTAGCCTTACCCATTACCATGGCAGGCCTCCCCCCAAACAAC
074_14_Anguilla_malgumora                    ATG---AACACAATCCTTACTCACATCATTAATCCTCTAGCATATATCATTCCAGTACTTCTTGCCGTTGCATTCCTAACACTCCTAGAACGAAAAGTATTAGGATATATACAACTACGAAAAGGACCAAACATTGTCGGACCATACGGCCTCCTTCAACCAATCGCCGATGGAGTCAAACTATTCATCAAAGAACCAGTCCGACCCTCAACCGCATCACCATTCCTATTCTTAGCCACCCCAACTCTCGCACTAACCCTTGCCTTAACACTATGAGCCCCAATACCCATACCCTACCCAGTAGTAGAACTTAACCTAGGAATTCTATTCGTACTAGCCCTATCAAGCCTCGCAGTTTACTCAATTCTGGGCTCAGGATGAGCCTCAAACTCAAAATATGCTCTAATTGGGGCTCTACGTGCCGTAGCCCAAACAATTTCATATGAAGTAAGCCTAGGACTAATCCTTCTCTCAATTATTATTATCGTAGGGGGGTTCAATCTAAAAACATTCAACATCGCCCAAGAAGCAACATGATTAATAGCCCCAGCCTGACCACTAGCAGCAATATGATATATTTCAACACTAGCTGAAACAAACCGAGCCCCATTTGATCTTACAGAAGGTGAATCAGAATTAGTATCAGGTTTTAATGTAGAATATGCAGGAGGACCATTCGCCCTATTCTTCCTAGCCGAATACTCAAACATCCTACTAATAAATACACTATCAACAATCCTATTCCTAGGAGCAATACACACCCCACTAATTCCAGAACTAACAACAATAAACCTAATAATAAAAGCCACTATACTTTCCATCATATTCTTATGAGTACGAGCCTCCTATCCACGATTTCGATACGACCAACTAATACACCTAATATGAAAAAACTTCCTACCACTAACCTTAGCCCTACTTATCTGAAACCTAGCCTTACCCATTACCATGGCAGGCCTCCCACCAAACAAC
074_15_Anguilla_bicolor_bicolor              ATG---AACACTGTCCTTACCCACATCATTAATCCTCTAGCATATATTGTCCCAGTACTTCTAGCTGTCGCATTCCTGACACTTCTAGAACGAAAAGTATTAGGTTATATACAACTACGAAAAGGACCGAACATCGTTGGACCATACGGCCTCCTTCAACCAATCGCTGACGGAGTAAAACTATTTATTAAAGAACCGGTACGTCCATCAACCTCATCTCCATTCCTATTTTTAGCCACCCCAACCCTTGCACTAACCCTCGCCCTAACATTATGGGCCCCAATGCCAATACCTTACCCAGTAGTAGAACTCAACCTAGGAATTCTATTTGTGCTAGCCCTATCGAGCCTCGCAGTTTACTCAATCCTTGGCTCAGGCTGAGCTTCAAACTCCAAATACGCCCTAATCGGAGCCCTACGTGCCGTAGCCCAAACAATCTCATATGAAGTAAGCTTAGGCCTTATCCTCCTTTCAATTATTATTATCGTAGGAGGATTCAACCTAAAAACATTCAATACCGCGCAAGAAGCAACATGATTAATAGCCCCAGCCTGACCACTAGCAGCAATATGATATATCTCAACACTAGCTGAAACAAACCGAGCCCCTTTTGACCTTACAGAAGGAGAATCTGAATTAGTATCAGGCTTTAATGTAGAATATGCAGGAGGGCCATTTGCCCTATTCTTCCTAGCCGAATACTCAAACATCCTACTAATAAATACCTTATCAACAATCCTATTTTTAGGAGCAATACACACCCCACTAATCCCAGAACTAACAACAATAAACCTAATAATAAAAGCCACCATACTTTCCGTCATATTTCTATGAGTACGAGCCTCTTACCCACGATTCCGATACGACCAACTAATACATCTAATATGAAAAAACTTCCTACCACTAACCCTAGCCCTACTTATCTGAAACCTAGCCTTGCCAATTACCATGGCAGGCCTCCCCCCAAACAAC
074_16_Anguilla_bicolor_pacifica             ATG---AACACTGTCCTTACCCACATCATTAATCCTCTGGCATATATTGTCCCAGTACTTCTAGCTGTCGCATTCCTGACACTTCTAGAACGAAAAGTATTAGGATATATACAACTACGAAAAGGACCGAACATCGTTGGGCCATACGGCCTCCTTCAACCAATCGCTGATGGAGTAAAACTATTTATCAAAGAACCAGTACGTCCATCAACCTCATCCCCATTCCTATTTTTAGCTACCCCAACCCTTGCACTAACCCTTGCCCTAACATTATGGGCCCCAATGCCAATACCTTACCCAGTAGTAGAACTCAACCTAGGAATTCTATTTGTACTAGCCCTATCGAGCCTCGCAGTTTACTCAATCCTTGGCTCAGGCTGAGCTTCAAACTCCAAATACGCCCTAATCGGAGCCCTACGTGCCGTAGCCCAAACAATCTCATATGAAGTAAGCTTAGGCCTTATCCTCCTTTCAATTATTATTATCGTAGGAGGATTCAACCTAAAAACATTCAATACCGCACAAGAAGCAACATGATTAATAGCCCCAGCCTGACCACTAGCAGCAATATGATATATCTCAACACTAGCTGAAACAAACCGAGCCCCTTTCGACCTTACAGAAGGAGAATCTGAATTAGTATCAGGCTTCAATGTAGAATATGCAGGAGGACCATTTGCCCTATTCTTCCTAGCCGAATACTCAAATATCCTACTAATAAATACCTTATCAACAATCCTATTTTTAGGAGCAATACACACCCCACTAATCCCAGAACTAACAACAATAAACCTAATAATAAAAGCCACCATACTCTCCGTCATATTCCTATGAGTACGAGCCTCTTACCCACGATTCCGATACGACCAACTAATACATCTAATATGAAAAAACTTCCTACCACTAACCCTAGCCCTACTTATCTGAAACCTAGCCTTGCCAATTACCATGGCAGGCCTCCCCCCAAACAAC
074_17_Anguilla_australis_australis          ATG---AACACGATTCTCACTCATATCATTAATCCTCTAGCATATATTGTCCCAGTACTTCTCGCCGTCGCATTTCTAACACTTCTAGAACGAAAAGTATTAGGATATATACAACTACGAAAAGGACCAAACATCGTTGGACCATATGGCCTCCTTCAACCAATCGCCGACGGAGTAAAACTATTTATTAAAGAACCAGTACGCCCCTCAACCGCATCCCCATTCCTATTTTTAGCCACACCAACTCTCGCACTAACCCTCGCTTTAACACTATGAGCCCCTATACCAATACCTTACCCAGTAGTAGAACTTAACCTAGGAATTCTATTTGTCCTAGCCCTATCAAGCCTTGCAGTTTACTCAATCCTGGGCTCAGGCTGAGCCTCAAACTCAAAATACGCCTTAATCGGAGCCCTACGTGCCGTAGCCCAAACAATTTCATACGAAGTAAGCCTAGGCCTAATCCTTCTTTCAATTATCATTATCGCAGGAGGATTCAACCTAAAAACATTCAACATCGCCCAAGAAGCAACATGATTAATAGCCCCAGCCTGACCACTAGCAGCAATATGATATATCTCAACACTAGCTGAAACAAACCGAGCCCCATTCGACCTTACAGAAGGAGAATCAGAATTAGTATCCGGCTTTAACGTAGAATATGCAGGAGGACCATTCGCCCTATTCTTCTTAGCCGAATACTCAAACATCCTACTAATAAACACCCTTTCAACAATTCTATTCCTAGGAGCAATACACACCCCACTAATCCCAGAACTAACAACAATAAATTTAATAATAAAAGCAACTATACTTTCCATTATATTCTTATGAGTACGAGCCTCCTACCCACGATTTCGATACGACCAGCTAATACATCTAATATGAAAAAACTTCCTACCACTAACCTTAGCCCTACTTATCTGAAACCTAGCCTTACCCATTACCATGGCAGGCCTCCCCCCAAACAAC
074_18_Anguilla_australis_schmidtii          ATG---AACACGATTCTCACTCATATCATTAATCCTCTAGCATATATTGTCCCAGTACTTCTCGCCGTCGCATTTCTAACACTTCTAGAACGAAAAGTATTAGGATACATACAACTACGAAAAGGACCAAACATCGTTGGACCATATGGCCTCCTTCAACCAATCGCCGACGGAGTAAAACTATTTATTAAAGAACCAGTACGCCCCTCAACCGCATCCCCATTCCTATTTTTAGCCACACCAACTCTCGCACTAACCCTCGCTTTAACACTATGAGCCCCCATACCAATACCTTACCCAGTAGTAGAACTTAACCTAGGAATTCTATTTGTCCTAGCCCTATCAAGCCTTGCAGTTTACTCAATCCTGGGCTCAGGCTGAGCCTCAAACTCAAAATACGCCTTAATCGGAGCCCTACGTGCCGTAGCCCAAACAATTTCATACGAAGTAAGCCTAGGCCTAATCCTTCTTTCAATTATCATTATCGCAGGAGGATTCAACCTAAAAACATTCAACATCGCCCAAGAAGCAACATGATTAATAGCCCCAGCCTGACCACTAGCAGCAATATGATATATCTCAACACTAGCTGAAACAAACCGAGCCCCATTCGACCTTACAGAAGGGGAATCAGAATTAGTATCCGGCTTTAACGTAGAATATGCAGGAGGCCCATTCGCCCTATTCTTCTTAGCCGAATACTCAAACATCCTACTAATAAACACCCTTTCAACAATTCTATTCCTAGGAGCAATACACACCCCACTAATCCCAGAACTAACAACAATAAATTTAATAATAAAAGCAACTATACTTTCCATTATATTCTTATGAGTACGAGCCTCCTACCCACGATTTCGATACGACCAACTAATACATCTAATATGAAAAAACTTCCTACCACTAACCTTAGCCCTACTTATCTGAAACCTAGCCTTACCCATTACCATGGCAGGCCTCCCCCCAAACAAC
074_19_Anguilla_luzonensis                   ATG---AACACTGTCCTTACCCACATTATTAATCCTCTGGCATACATTGTCCCAGTACTTCTCGCCGTTGCATTCCTAACACTATTAGAACGAAAAGTATTAGGATATATACAACTACGAAAAGGGCCGAACATCGTTGGACCATACGGTCTCCTTCAACCAATCGCCGACGGAGTAAAACTATTCATCAAAGAACCAGTACGCCCCTCAACCGCATCCCCATTCCTATTTTTAGCCACCCCAACTCTTGCACTAACCCTCGCCCTGACACTATGAGCCCCAATACCAATACCCTATCCAGTAGTAGAACTAAACCTAGGAATTCTATTTGTACTAGCCCTATCAAGCCTTGCAGTTTACTCAATCCTGGGCTCAGGCTGAGCTTCAAACTCCAAATACGCCCTAATCGGAGCCCTACGTGCCGTAGCCCAAACAATCTCGTATGAAGTAAGTCTAGGTCTTATCCTTCTTTCAATTATTATTATCGTAGGAGGATTCAACCTAAAAACGTTCAACACCGCACAAGAAGCAACATGATTAATAGCCCCAGCCTGACCACTAGCAGCAATATGATACATCTCAACACTAGCCGAAACAAACCGAGCCCCATTTGACCTCACAGAAGGAGAATCAGAACTAGTATCAGGCTTCAATGTAGAATATGCAGGAGGACCATTCGCCCTATTCTTCCTAGCCGAATACTCAAACGTCCTACTAATAAATACCTTATCAACAATCCTATTTTTAGGGGCAATGCACACCCCACTAATTCCAGAACTAACAACAATAAACCTAATAATAAAAGCCACTATACTATCCATCATATTCTTATGAGTACGAGCCTCTTACCCACGATTCCGATACGACCAGCTAATACATCTAATGTGAAAAAACTTCCTACCACTAACCCTGGCCCTACTTATCTGAAACCTAGCCTTGCCAATTACCATGGCAGGCCTCCCCCCAAACAAC
074_20_Leptocephalus_sp_larvae               ATG---AACTCCATCCTAACTCATGTCATCAACCCGCTAGCATACATCGTTCCCGTACTTCTAGCAGTGGCATTCCTAACACTCCTGGAACGAAAAGTATTAGGCTACATACAACTACGAAAAGGGCCTAACATTGTAGGACCCTACGGACTCCTGCAACCAATCGCCGACGGAGTAAAACTATTCATTAAAGAACCCATCCGCCCCTCTACCTCCTCCCATTCCTTTTTTCTTGCTACCCCAACACTAGCACTCACCCTTGCCCTAACAATATGAGCCCCTATACCTATGCCCTACCCGGTATTAGATTTAAACCTAGGAATTCTTTTTATTCTAGCCCTCTCAAGCCTGGCAGTCTACTCAATTTTAGGGTCCGGGTGGGCCTCCAATTCAAAATATGCCCTAATCGGTGCCTTACGGGCCGTAGCACAAACTATCTCATACGAAGTAAGTCTAGGCCTAATCTTATTATCAACAATTATTATCGCAGGGGGGTTTGACCTGAAAACATTTAACATCGCCCAAGAAACAACATGACTCATAGCCCCTACCTGACCCCTCGCAGCAATATGGTACGTTTCAACCTTAGCAGAAACAAACCGAGCCCCATTCGACCTAACAGAAGGGGAATCGGAGCTGGTATCCGGCTTTAATGTAGAATACGCCGGAGGCCCATTCGCACTATTTTTCCTAGCTGAATACTCAAATATTCTATTAATAAATACATTGTCTACTATTCTATTTTTAGGGGCCCTACACAACCCCCTCCTACCAGAACTAACCACGATTAACCTTATGCTAAAAGCTACCCTACTATCAATTTTATTCCTTTGAGTACGGGCATCATACCCACGATTCCGATACGACCAATTAATACACCTAACCTGAAAAAACTTCCTACCCCTCGCCCTAGCCCTAGTTATCTGAAATCTAGCACTACCAATTGCCATGGCAAGCCTCCCCCCCTACTAG
074_21_Anguilla_bengalensis_bengalensis      ATG---AATACTATCCTCACCCACATCATCAATCCTCTAGCATACATTGTTCCAGTACTTCTCGCCGTCGCATTCCTGACACTTTTAGAGCGAAAAGTATTAGGATATATACAACTACGAAAAGGACCGAACATCGTTGGACCATACGGCCTCCTTCAACCAATCGCCGACGGAGTAAAACTATTCATCAAAGAACCAGTACGTCCCTCAACCGCATCCCCATTCCTATTTTTAGCCACCCCAACTCTTGCACTAACACTCGCCCTAACACTATGAGCCCCAATACCAATGCCTTATCCAGTAGTAGAACTAAACCTAGGAATTCTATTTGTGCTAGCCCTATCAAGCCTCGCAGTCTACTCAATCCTAGGCTCGGGCTGAGCCTCAAACTCCAAATATGCTCTAATTGGAGCCCTACGTGCCGTAGCCCAAACAATCTCATATGAGGTGAGCTTAGGCCTTATCCTTCTTTCAATTATTATTATCGTAGGAGGGTTCAACCTAAAAACATTCAACACCGCACAAGAAGCAACATGATTAATAGCCCCAGCCTGACCACTAGCAGCAATATGATACATCTCAACACTAGCCGAAACAAACCGAGCCCCATTCGACCTTACAGAAGGAGAATCAGAATTAGTATCAGGCTTTAATGTAGAATATGCAGGAGGACCATTTGCCCTATTCTTCCTAGCCGAATACTCAAACATCCTACTAATAAATACCTTATCAACAATCCTATTTTTAGGAGCAATACATACCCCACTAATCCCAGAACTAACAACAATAAACCTAATAATAAAAGCCACTATACTCTCCGTTATATTCTTATGAGTACGAGCCTCTTACCCACGATTCCGATACGACCAACTAATACATCTAATGTGAAAAAACTTCCTACCACTAACCCTAGCCCTACTTATCTGAAACCTAGCCTTGCCAATTACCATGGCAGGCCTCCCCCCAAACAAC
075_01_Pythonichthys_micropththalmus         ATG---ACCACAATTATAACCCACATCATCAACCCCCTGGCATACATTATTCCAATTCTCCTCGCCGTAGCATTCCTAACCCTCCTAGAACGAAAAGTACTAGGATATATACAACTACGAAAAGGACCAAACATCGTAGGACCATACGGCCTCCTACAACCCATCGCCGACGGAGTTAAACTATTTATCAAAGAGCCCATCCGACCTTCCACCGCATCCCCACTACTATTCCTTGCCGCCCCCACCCTCGCACTTACCCTCGCCCTTATACTATGGGCCCCCATTCCCATGCCATACCCAGTCCTAGACCTAAACCTAGGCATTCTATTCGTACTAGCCCTATCTAGCCTAGCAGTCTACTCAATTCTAGGCTCCGGATGAGCTTCCAACTCAAAATATGCCCTAATCGGGGCCCTACGAGCCGTCGCACAAACCATCTCCTATGAAGTAGGCTTAGGACTAATTCTTCTCTCAATCATTATCCTTGCCGGCGGATTTGACCTAAAAACGTTTAACACAGCCCAAGAATCAACATGACTAATAGCCCCAGCTTGACCCCTAGCAGCAATATGATATGTATCTACATTAGCAGAAACCAACCGAGCCCCTTTCGACCTCACAGAAGGGGAATCAGAACTAGTCTCGGGCTTCAACGTAGAATATGCAGGAGGACCATTCGCCCTATTTTTTCTAGCTGAATACTCAAACATCCTTATAATAAATACACTATCAACAATCCTATTCCTAGGTGCAATACACAACCCCCTTATACCAGAACTCACAACCCTAAACCTAATACTAAAAGCCGCCCTATTATCCGTCTTATTCCNATGAGTACGAGCCTCCTACCCACGTTTCCGATACGACCAACTAATACACCTAGTATGAAAAAACTTCCTTCCACTGGCATTAGCCCTACTCATCTGAAATCTAGCACTCCCAACAGCACTAGCAAGCCTCCCCCCTCAGTAA
076_01_Moringua_microchir                    ATG---AATACCCTCCTAACACACCTCATCAACCCCCTAGTATATATTATTCCAGTTCTACTTGCCGTAGCATTTCTCACCCTCCTTGAACGAAAAATACTCGGCTACATACAATTACGAAAAGGGCCAAACATTGTAGGGCCATACGGTCTCCTTCAACCAATTGCCGACGGTATCAAACTATTTATTAAAGAACCAGTACGCCCAGCCCCCTCCTCCCCCCTCCTCTTTCTAATCACACCAACCCTTGCCCTCACCCTTGCCCTAGCCCTCTGAGCCCCAATACCCATACCTTACCCAATCATAGAAATAAGCCTAGGAATTCTGTTTGTGCTCACCCTTTCAAGCCTTGCAGTCTACTCAATTCTAGGCTCAGGCTGAGCCTCAAACTCAAAATACGCCTTAATTGGTGCCCTCCGAGCCGTAGCACAAACCATCTCTTATGAAGTAAGCCTTGGACTAATCCTACTCTCTATTATCATCATCACAGGAAACTTCGACCTAAAAACATTCAATATCGCCCAAGAAGCAACATGACTACTAGCCCCAACATGACCCCTGGCAGCAATATGGTACGTCTCAACACTAGCAGAAACCAACCGAGCTCCATTTGACCTCACAGAGGGGGAATCAGAACTAGTCTCCGGATTCAACGTAGAATATGCAGGAGGCCCATTCGCCTTATTCTTCCTAGCCGAATACTCAAACATCCTACTAATAAATACACTATCCACTATCCTTTTCTTGGGCGCACTACATAACCCACTTTTACCTGAATTGACAACAGCAAACCTTATAATGAAAGCCGCTCTATTATCTACCCTCTTCCTATGAATCCGAGCCTCCTACCCTCGATTCCGATACGACCAGCTTATGCACCTTACTTGAAAAAACTTCCTGCCCCTCACCCTGGCTCTACTCCTATGGAACCTAGCCTTACCAATCGCACTAGCAGGCTTACCCCCAAACTAA
076_02_Moringua_edwardsi                     ATG---AATAGCCTCCTAACACATGTTATCAACCCCTTACTGTACATTATCCCCATTCTACTTGCTGTAGCGTTCCTTACCCTCCTAGAACGAAAAATACTCGGCTACATACAACTACGAAAAGGCCCGAACATCGTCGGGCCCTACGGTCTCCTACAACCAATTGCTGACGGTATTAAACTATTCATCAAAGAACCAATCCGCCCAACTCCCTCCTCTCCACTCCTATTCCTAATTACACCAACTCTAGCCCTAACCTTAGCCTTAACCCTTTGAGCCCCTATGCCTATACCACACCCCGTTATAGAAATAAGCCTAGGCATTCTTTTTGTACTCACCCTCTCAAGCCTCGCAGTTTACTCAATCCTAGGCTCAGGTTGAGCCTCAAACTCAAAATATGCTCTAATTGGAGCCCTACGAGCCGTAGCACAAACCATCTCCTATGAAGTGAGCCTCGGACTAATCCTGCTCTCCATCATTATTATCACAGGAAATTTTGATCTAAAAACATTCAACCTCGCCCAAGAAACAACATGACTATTAGCCCCAGCCTGACCTTTAGCAGCAATATGGTATGTCTCTACATTAGCAGAAACCAACCGAGCCCCATTCGACCTAACAGAAGGAGAATCAGAACTAGTTTCAGGATTCAACGTAGAATATGCAGGAGGACCATTTGCCTTATTTTTCCTGGCTGAATACTCGAACATTCTACTCATAAACACATTATCCACCATCCTATTCCTGGGAGCATCACATAACCCCCTCATGCCCGAACTAACAACAATCAACCTAATAATAAAAGCTGCCCTACTGTCCACCTTATTTTTATGAGTACGAGCCTCCTACCCACGATTTCGATACGACCAACTCATACACCTAATCTGAAAAAACTTTCTACCCCTCACCCTAGCCCTTCTTCTATGAAACATGGCCCTACCAATCGCACTAGCGGGCTTACCCCCAAACTAA
077_01_Thalassenchelys_sp                    ATG---AACTCTATCCTAACTCACATCATCAACCCACTAGCGTACATCGTCCCAGTACTACTAGCAGTGGCCTTCCTAACGCTATTGGAACGGAAAGTGCTCGGATATATACAACTACGAAAAGGCCCAAACATTGTAGGCCCTTACGGACTCCTACAGCCCATCGCCGACGGTGTAAAACTATTCATCAAAGAGCCCATCCGCCCATCCACCTCCTCCCCATTCCTATTCATTGCAACCCCTACACTAGCCCTCACCCTAGCCCTCACAATATGAGCCCCAATACCTATGCCCTACCCAGTACTAGACCTGAACCTAGGCATCCTATTTGTACTAGCCCTATCAAGCCTCGCAGTGTACTCAATCTTAGGCTCAGGATGGGCCTCAAACTCAAAGTATGCCCTAATCGGGGCCCTACGAGCCGTCGCACAAACCATTTCATACGAAGTAAGCCTCGGATTAATTTTGTTATCCGTGATTATCATCGCAGGAGGCTTCGACCTAAAAACATTCAACACTGCCCAAGAAACAACATGGCTTATAGCCCCAGCATGACCTCTAGCAGCAATATGATATGTATCAACCCTAGCCGAAACAAACCGGGCCCCCTTCGACCTCACAGAAGGAGAATCAGAATTAGTTTCAGGATTTAATGTAGAATACGCAGGAGGCCCCTTCGCCCTATTTTTCCTAGCCGAATACTCAAACATTCTCCTGATAAATACACTATCAACTATCATCTTCTTAGGCGCCTACCACAACCCGCTAATACCAGAACTAACCACAATCAACCTAATAACAAAAGCCGCCCTACTCTCCGTCATATTCTTATGAGTACGAGCCTCCTATCCTCGATTCCGATATGATCAACTCATGCACCTAGTCTGAAAAAACTTCTTACCGTTAGCCCTAGCCCTAGTTATCTGAAACCTAGCCCTACCTATTGCGTTGGCAGGATTACCCCCAAACTAG
077_02_Robinsia_catherinae                   ATG---AACTCCCTACTAATATATGTTATAAACCCCCTAGCCTACATCATTCCAGTACTACTAGCCGTAGCATTCCTCACCCTACTAGAACGTAAAATGCTTGGATATATACAACTACGAAAAGGTCCAAATATTGTAGGCCCGTATGGCCTCCTGCAGCCGGTGGCCGACGGAATTAAGTTATTTATTAAAGAACCAATCCGGCCCTCCACCTCCTCCCCAATTTTGTTTCTAGTTGCACCCACCATAGCCCTAACCCTGGCCCTCACTATATGAGCACCCATGCCCATACCGTACCCAATTATTGAAATGAACCTAGGACTACTATTTGTCCTAGCCCTATCAAGCTTGGCAGTATATTCTATTTTAGGCTCGGGCTGAGCCTCAAACTCAAAATATGCCCTAATCGGGGCCCTCCGGGCAGTAGCCCAAACCATCTCATATGAAGTAAGCCTTGGCCTTATCCTACTGTCAGTAGTTATTATAGCGGGAGGGTTTGACTTAAAAACATTCAACACCGCCCAACAAACAATCTGAATAGTATGCCCAGCCCTCCCACTGGCAGCCATATGGTATGTCTCTACCTTAGCAGAGACAAACCGAGCCCCTTTTGACCTAACAGAAGGAGAATCAGAGCTAGTCTCAGGGTTTAATGTAGAATATGCAGCAGGCCCATTCGCCCTATTCTTTCTAGCAGAATATTCCAACATCCTACTAATAAACACACTATCAACTATTTTATTTTTGGGGGCCCTACACAACCCATTCATCCCAGAACTGACTACAATTAATCTAATAATAAAAGTTGCCATTCTATCAACCCTCTTCCTCTGAGTACGAGCCTCCTACCCCCGTTTCCGGTATGACCAGCTCATACACCTAGTATGAAAAAACTTCCTTCCAATGGGCCTTGCCCTAATCATGTGAAACCTTGGCCTAATGACAGCCCTAGCCAGCCTACCCCCAATATAA
077_03_Kaupichthys_hyoproroides              ATG---GAACTTGTATTAACATGCATTATTAACCCATTGGCCTACTTAATCCCAGTCCTGTTGGCCGTAGCGTTCCTTACTCTACTAGAACGTAAAATACTAGGGTACATGCAACTACGAAAAGGCCCAAACGTCGTCGGCCCTTACGGCCTACTACAACCAATCGCAGATGGAGTTAAACTATTTATTAAAGAACCCGTACGACCCTCAACATCTTCCCCCATTCTATTCCTATTCGCCCCTGCCTTGGCCCTCACCCTGGCTCTCACCATATGAGCTCCCATACCAATACCGTACCCAATTATAGAAATAAATCTAGGACTATTATTTGTACTGGCATTATCTAGCTTAGCTGTATACTCCATTCTTGGATCAGGATGAGCATCAAATTCAAAGTACGCACTAACGGGGGCTCTACGAGCAGTAGCCCAAACTATCTCATACGAAGTTAGCCTAGGGCTAATCTTATTATCAGTCGCTATTATAGCAGGCGGCTTCGACCTAAAAACCTTTAACACAGCTCAACAAACAGTATGAATAATCTGCCCAGCTCTGCCCCTGGCCACAATATGATACGTCTCCACCCTAGCAGAAACAAACCGAGCCCCATTCGATCTCACAGAAGGAGAATCTGAACTAGTGTCTGGGTTCAACGTAGAGTATGCAGCCGGCCCATTCGCCCTCTTTTTTCTAGCAGAGTACTCCAACATCCTACTAATAAATACACTATCAGCAATCCTATTTTTGGGGGCCATACACAACCCTCTCATACCAGAATTAACCACAATCAACCTGATAACAAAAGCAGCCCTCCTGTCCATATTATTTCTATGAGTCCGAGCCTCTTACCCACGATTCCGATACGACCAACTCATACATCTAGTCTGAAAAAACTTCCTACCTCTAGCCCTTGCCCTAATTATATGAAATCTCGGATTAATAGTATCCATGGCCGGCCTCCCACCTATATAA
078_01_Myroconger_compressus                 ATG---ATCTCAATCATAACCCACCTAATTAATCCACTAGCATATATCGTACCCGTCCTCCTCGCAGTTGCCTTTTTAACGCTCCTCGAGCGCAAAGTTTTAGGTTATATGCAATTACGAAAGGGCCCGAACGTAGTAGGCCCCTATGGTCTTCTTCAACCAATCGCTGACGGCGTAAAGCTATTTATTAAGGAACCAATCCGCCCATCCACGGCATCACCGTTCCTATTTATTATCACACCCACCCTAGCACTTATATTAGCCCTCACACTATGAGCCCCCATACCCATACCATACCCAGTTATTGACCTCAACCTGGGAGTACTATTTGTACTTGCCCTGTCAAGCCTCGCTGTGTATTCTATCCTGGGCTCGGGCTGAGCATCAAACTCAAAATATGCCCTAATTGGGGCCCTACGGGCTGTTGCTCAGACAATTTCCTATGAGGTTAGCCTCGGATTAATCCTACTGGCCATTATCATTATAGCAGGGGGTTTTAATCTAAAAATATTTAATACCGCCCAAGAATCTACCTGACTTATAGCCCCCGCCTGGCCTCTCGCTATAATATGATACGTTTCCACATTAGCAGAGACAAACCGGGCCCCTTTTGACTTAACAGAAGGGGAGTCTGAACTAGTCTCTGGCTTTAACGTAGAGTATGCAGGAGGACCATTTGCCCTGTTTTTTCTTGCTGAATATTCCAATATTTTATTAATAAATACGCTATCCGCCATCCTATTTATAGGGGCTATACACAACCCGATCATGCCAGAACTCACAACCATTAATCTTATACTTAAAGCAGCCATGTTATCAGTACTTTTTCTATGGGTCCGTGCATCGTACCCACGATTTCGGTACGACCAACTTATACACCTGGTATGAAAAAGCTTTCTCCCGCTTGCCCTCGCCCTTGTTATTTGAAATCTAGCCCTCCCAGTAGCATTAGCAAGCCTACCACCACAGTAA
079_01_Gymnothorax_kidako                    ATG---AACTCAATCATAACCCACATTATTAACCCCTTAGCATATATTGTACCGGTACTATTAGCTGTAGCCTTCCTAACTCTTCTAGAACGAAAAGTCTTAGGTTACATACAACTGCGAAAAGGACCAAATGTAGTAGGCCCTTACGGGCTATTACAGCCCATCGCCGACGGAGTTAAGCTGTTTATTAAGGAGCCCATTCGCCCCTCAACCTCCTCACCTTTCCTTTTCTTAGCAACCCCAACTCTTGCCCTAACCCTCGCCTTAATAATATGAGCACCCATTCCGATACCTTATCCCGTTATTACTTTGAATCTAGGCATGTTATTTGTGCTTGCTCTCTCTAGTTTAGCCGTTTATTCAATTCTAGGCTCAGGCTGAGCCTCAAACTCAAAATACGCTTTAATTGGAGCCCTTCGAGCCGTTGCACAGACAATCTCCTACGAAGTTAGCCTAGGACTAATTCTGCTCTCCGTAGTAATTATGGTTGGAGGATTTAACCTAACCATATTCAATACCGCCCAGGAGGCCATCTGACTTCTCGCCCCGGGATGACCCCTGGCTGCTATATGATATGTTTCTACCTTAGCCGAGACCAACCGAGCCCCTTTTGATCTCACAGAAGGCGAGTCAGAACTTGTTTCTGGTTTTAACGTAGAGTATGCAGGCGGACCATTTGCACTATTTTTTCTAGCTGAATATTCAAATATTCTTCTAATAAATACCCTATCCACGATTCTCTTTCTAGGTGCCATACACAACCCCTTGCTTCCCGAACTGACGACAGTTAACCTCATACTAAAAGCTGCTCTTCTATCTGTTATATTTCTCTGAGTGCGAGCCTCTTATCCCCGCTTCCGGTATGACCAACTTATACACCTAGTATGAAAAAACTTTCTTCCTCTAGCACTAGCACTACTAATATGAAACATAGCCCTCCCCGTCGCACTAGCAGGACTACCCCCTCAGCTC
079_02_Anarchias_sp                          ATG---AACGCCATCATAACCCACATTATTAACCCTCTCGCATATATCGTTCCCGTACTACTGGCAGTTGCATTTCTTACCCTCCTGGAACGAAAAGTTCTAGGATATATACAACTCCGAAAAGGTCCTAACGTAGTAGGCCCCTATGGCCTATTACAACCAATCGCGGATGGAGTTAAACTATTTATTAAGGAACCAATTCGACCCTCTACCGCATCCCCTTTCTTATTTCTTGCAACCCCAACCCTCGCCCTTACACTAGCCCTCACCCTATGGGCCCCAATGCCAATGCCCTACCCAGTTGTAGACCTCAACCTTGGGATTCTTTTTCTCCTAGCCCTCTCCAGCCTCGCTGTATACTCCATTCTTGGATCAGGATGAGCCTCCAACTCGAAATATGCTTTAATCGGCGCCTTACGGGCTGTTGCACAAACCATTTCATATGAGGTCAGCCTGGGCCTAATCCTACTATCAATCATCATTATAGTAGGGGGATTTAACCTCGCCACCTTCAACGTCGCACAAGAGGCTACATGACTACTCGCCCCTGCCTGACCTCTTGCCGCTATATGATACGTTTCCACCCTAGCAGAAACCAACCGAGCACCCTTCGACCTTACAGAAGGAGAGTCGGAGCTTGTCTCAGGTTTTAACGTAGAGTACGCAGGAGGGCCCTTCGCCCTTTTCTTCCTCGCGGAGTATTCCAACATCCTACTAATAAATACCCTTTCAACTGTCTTGTTTTTAGGTGCCATGCACAACCCCTTAATGCCCGAACTGACAACCATTAATCTTATATTCAAGGCAGCCCTTCTATCCGTACTCTTTCTCTGAGTCCGGGCCTCCTACCCCCGTTTCCGATATGACCAACTTATACACCTCGTATGAAAAAACTTTCTCCCACTGGCACTCGCCCTCCTACTCATTAACATAGCCCTCCCGGTTACGCTGGCCGGGCTTCCCCCCCAATAG
079_03_Rhinomuraena_quaesita                 ATG---AACTCACTTATAACCCACATTGTTAATCCTCTAGCGTATATTGTTCCTGTACTACTAGCCGTAGCTTTTTTGACCCTCCTGGAGCGAAAGGTGCTAGGCTATATACAGCTGCGAAAGGGGCCAAATGTAGTCGGCCCATATGGNTTACTTCAGCCCATTGCTGATGGAGTAAAGCTCTTTATTAAAGAACCTGTCCGACCATCCACCTCGTCCCCCTTCCTGTTTTTGATAACTCCTACTCTTGCCCTTACATTAGCACTTATTATATGAGCCCCAATCCCGATACCTTACCCAGTCGTCGATCTTAACTTGGGGATCCTTTTTGTACTAGCCCTTTCAAGCCTTGCCGTGTACTCTATTTTGGGGTCAGGATGAGCTTCCAACTCAAAATATGCCCTCATTGGGGCGCTACGCGCAGTAGCACAAACCATCTCATATGAAGTTAGTCTNGGATTAATTTTGTTATCTGCAATTATCTTAGTAGGCGGATTTAATCTAACCATATTTAATAAAGCCCAAGAGGCAGTATGACTATTAGCACCAGGATGACCCCTCGCTGCTATATGATATGTCTCCACGCTAGCGGAGACTAATCGAGCTCCTTTTGACCTAACAGAGGGGGAGTCAGAGCTAGTTTCCGGGTTTAATGTTGAGTACGCAGGAGGGCCTTTTGCCCTCTTCTTTCTAGCCGAATATTCAAACATTCTTCTAATAAATACTCTTTCCGCAGTTCTATTTCTAGGGGCCATACATAACCCCCTTATCCCTGAACTAACAACTGTTAATCTAANAATTAAAGCTGCGCTCCTTTCAGTATTATTTTTATGGGTTCGAGCCTCCTACCCTCGATTTCGATACGATCAACTCATGCACCTCGTATGAAAAAACTTTTTACCACTAGCATTGGCCCTTCTGGTATGAAACATAGCACTACCCATTGCAATAGCAGGCCTACCTCCCCAATTT
079_04_Enchelynassa_canina                   ATG---GACTCAATCATAACCCACCTCATTAACCCCTTAGCATATATTGTACCGGTCTTGTTAGCCGTAGCCTTCTTAACCTTACTAGAACGAAAGGTACTAGGGTACATGCAACTACGAAAAGGGCCCAATGTGGTAGGCCCCTACGGCCTGCTACAACCAATCGCTGACGGCGTAAAACTCTTCATTAAGGAACCAATCCGCCCATCGACCGCATCCCCATTCCTGTTTCTAGCGACCCCCACACTGGCATTGACCCTTGCCCTGACAATATGAGCACCAATCCCGATACCGTACCCTGTAATTAACCTAAACCTTGGCATCCTATTCGTACTTGCACTTTCCAGCCTCGCTGTCTACTCGATCCTGGGCTCAGGATGAGCCTCAAACTCGAAATATGCTTTAATTGGAGCCCTCCGGGCCGTGGCACAAACCATCTCCTACGAAGTTAGTCTAGGGCTGATTCTCCTATCTACTATTATTATCGTTGGGGGCTTCAACCTAACCATGTTTAGCACTGCTCAAGAAGCCGTATGACTCCTGGCCCCAGGGTGACCCCTAGCCGCCATGTGATACGTCTCGACCTTGGCAGAGACCAACCGGGCCCCCTTCGACCTAACAGAAGGTGAGTCAGAGCTGGTCTCTGGCTTTAACGTTGAATATGCAGGAGGACCATTCGCCCTCTTTTTCCTAGCCGAGTACTCAAACATTCTATTGATAAACACCCTCTCCACGATTCTGTTTTTGGGCGCCATACACAACCCATTAATACCAGAACTGACAACAATCAATCTCATGTTTAAGGCAGCCCTGCTTTCAATCGTATTCCTCTGGGTCCGAGCCTCCTACCCGCGATTCCGATATGACCAACTCATGCATCTCGTGTGAAAGAACTTCCTTCCCCTAGCTCTGGCACTATTGATGTGAAACATAGCCCTACCGATTGCACTAGCAGGGCTGCCTCCTCAATCT
079_05_Gymnomuraena_zebra                    ATG---AATTCAATCATAACCCACATCATCAACCCCCTGGCATATATCGTCCCAGTACTACTAGCCGTAGCCTTTCTGACCCTTTTAGAGCGGAAAGTCCTAGGATATATGCAACTGCGGAAAGGCCCAAACGTAGTAGGCCCATACGGCCTTTTGCAACCAATCGCTGACGGAGTAAAACTATTCATCAAAGAGCCAGTACGCCCCTCAACTTCCTCTCCATTTCTATTCTTAGCAACCCCCACCATGGCACTTACACTTGCCCTGACCTTATGGGCCCCAATCCCAATGCCCTACCCCGTAGTAGACCTAAATTTGGGAATTTTATTTGTCCTTGCACTGTCAAGCCTCGCCGTTTACTCCATCCTTGGCTCAGGATGGGCTTCGAATTCCAAATACGCCCTGATCGGAGCTCTTCGCGCCGTTGCACAAACCATCTCCTATGAAGTGAGTCTTGGTCTAATTCTTCTTTCAATTATTATTATAGTTGGAGGCTTCAACTTAAGCATGTTCAACACCGCCCAAGAAGCCATCTGACTCTTGGCCCCAGGTTGACCACTCGCCGCAATATGATATGTATCTACGCTAGCGGAAACCAACCGCGCCCCTTTCGACCTAACAGAAGGAGAATCCGAACTCGTATCCGGTTTCAACGTCGAATATGCAGGCGGCCCATTCGCCCTGTTTTTCTTAGCCGAGTATTCAAACATTTTATTAATAAACACCCTATCCACAATTTTATTTCTAGGCGCAATGCACAACCCCCTCATTCCTGAACTAACAACAATTAATTTAATATTCAAAGCCGCCCTGCTCTCAGTACTATTCCTCTGAGTACGAGCATCGTACCCGCGATTCCGATATGACCAACTCATACATCTAGTCTGAAAAAATTTTCTCCCCGTGGCCCTTGCACTTCTGATATGAAACACTGCCCTCCCAATCGCACTTGCTGGCCTCCCACCCCAATTT
079_06_Gymnothorax_niphostigmus              ATG---AACTCAATCATAATCCACATTATTAATCCTCTAGCATATATTGTACCCGTACTATTAGCTGTAGCCTTCCTAACCCTTCTAGAGCGAAAAGTCTTAGGTTATATGCAATTACGAAAAGGGCCAAATGTGGTAGGCCCTTACGGACTATTACAGCCTATTGCCGACGGAGTTAAACTGTTTATTAAAGAACCCATTCGCCCCTCGACCTCCTCCCCTTTCCTTTTCTTAGCAACTCCAACTCTTGCCTTAACACTCGCCTTGATAATATGAGCACCTATTCCCATGCCCTATCCCGTCATTACTTTAAATCTAGGCATGTTATTTGTACTTGCCCTTTCTAGCCTAGCCGTTTATTCAATTCTAGGCTCGGGCTGGGCCTCAAACTCAAAATACGCTTTAATTGGAGCCCTCCGGGCCGTTGCACAAACAATCTCCTACGAGGTTAGCCTGGGATTAATTCTCCTCTCCGTAGTAATTATAGTTGGAGGATTTAACTTAACCATGTTCAACACCGCCCAAGAGGCCGTATGACTTCTCGCCCCAGGATGACCCCTAGCTGCTATATGATATGTTTCAACCTTGGCCGAAACCAACCGAGCTCCTTTTGACCTAACAGAAGGCGAATCAGAACTTGTTTCTGGTTTTAACGTAGAATATGCAGGAGGACCATTTGCGTTATTTTTTCTAGCTGAATATTCAAATATTCTTCTAATAAATACCCTATCCACAATCCTATTTTTGGGTGCTATACACAACCCCTTATTTCCTGAACTAACAACAATTAATCTGATGCTGAAAGCTGCTCTTCTATCTGTTATATTTCTCTGAGTGCGAGCCTCTTACCCCCGATTCCGGTATGATCAGCTTATGCACCTGGTATGAAAAAACTTTCTTCCTCTGGCGCTAGCACTGCTGATATGAAACATGGCCCTCCCCGTTGCACTAGCAGGACTCCCCCCTCAGCCC
079_07_Gymnothorax_formosus                  ATG---AACTCGATCATGACCCATATTATTAACCCACTAGCATATATTATTCCAGTCCTATTAGCTGTGGCTTTTCTGACACTGCTAGAACGAAAGGTACTAGGCTATATACAACTACGGAAGGGGCCAAATGTCGTTGGCCCTTATGGCCTACTACAACCAATCGCTGATGGTGTAAAACTGTTCATTAAGGAACCCATTCGCCCCTCAACCGCATCCCCATTTCTTTTCCTAGCAACCCCAACGTTGGCCTTAACTCTCGCCCTAACAATGTGAGCTCCTATTCCAATGCCCTACCCGGTGATTGACCTAAACCTTGGCATCCTATTCATCCTTGCCCTCTCAAGCCTTGCCGTCTACTCAATTCTGGGCTCAGGATGAGCCTCGAACTCGAAATACGCCCTAATTGGGGCTCTACGCGCCGTAGCACAAACTATTTCATATGAAGTAAGCCTAGGCCTAATTTTACTATCCATCATCATCATGGTCGGCGGATTCAACTTAACCATGTTTAACACAGCTCAAGAGGCAGTTTGACTTCTAGCCCCAGGATGGCCTCTGGCTGCCATATGATACGTCTCAACCCTGGCAGAGACTAACCGAGCCCCTTTCGACCTAACAGAAGGAGAATCGGAGTTAGTCTCTGGCTTCAACGTCGAGTATGCGGGAGGACCCTTTGCGCTATTCTTCCTAGCCGAATACTCGAATATCCTATTGATAAACACTCTGTCTACTATCTTATTCTTAGGCGCCATGCATAACCCCCTCATACCAGAGCTAACAACAATCAACCTAATGCTTAAAGCCGCACTCCTCTCAATTATGTTCCTATGGGTTCGGGCCTCTTACCCTCGATTTCGATATGATCAGCTTATACACCTGGTATGAAAGAACTTCCTTCCTCTGGCCCTAGCCCTCCTAATATGAAACATAGCCCTTCCAATTGCACTAGCAGGACTACCTCCTCAGTTT
079_08_Scuticaria_tigrina                    ATG---AACACCATCATAACTCACATTATTAATCCTCTAGCGTATATTGTCCCAGTGCTGCTAGCGGTCGCATTCCTCACCTTACTAGAGCGAAAGGTGCTAGGCTATATACAACTACGAAAGGGCCCAAATGTAGTTGGCCCCTACGGACTATTACAACCCATCGCGGATGGAGTGAAGCTGTTTATTAAGGAACCAATCCGGCCCTCCACCGCATCTCCCTTCCTATTTCTTGCCACCCCCACCCTCGCCCTCACCCTTGCCCTCACCCTTTGGGCTCCAATGCCAATGCCTTACCCGGTTGTTGACCTTAATCTTGGAATCCTTTTCCTGTTAGCGCTATCCAGCCTTGCGGTATACTCTATTTTAGGGTCGGGCTGGGCCTCCAACTCAAAATATGCCCTAATTGGTGCCCTACGCGCCGTAGCACAAACCATTTCCTACGAAGTCAGCCTCGGGCTCATTTTACTCTCTGTTATTATTATAGTAGGAGGTTTTAACCTCTCCGTCTTCAACACTGCACAAGAAGCCACGTGACTACTTGCCCCAGCATGACCCCTGGCCGCCATATGATACGTCTCCACCCTAGCAGAGACCAACCGAGCACCCTTCGACCTCACCGAAGGCGAGTCAGAACTTGTCTCTGGCTTCAACGTAGAATATGCCGGGGGACCCTTCGCCCTCTTCTTCCTAGCCGAGTACTCAAATATCCTCCTAATGAACACCCTCTCAACAGTACTATTCCTAGGAGCAATACATAACCCACTTCTCCCTGAATTAACAACTGTTAACCTGATACTCAAAGCCGCCCTCCTCTCCATCATCTTCTTATGAGTTCGAGCATCCTATCCACGCTTCCGATACGACCAACTAATGCACCTGGTATGAAAGAACTTCCTCCCCCTAGCTCTCGCGCTACTCCTTCTCAACATGGCACTCCCTGTCGCCCTAGTCGGCCTCCCACCCCAATAG
080_01_Synaphobranchus_kaupi                 ATG---AACACAGTCCTAACCCACATTATTAACCCACTAGCGTATATTGTGCCAGTTCTACTGGCCGTGGCGTTCCTAACCCTTTTGGAACGAAAAGTCTTGGGATATATACAATTACGAAAAGGACCTAACGTTGTAGGGCCTTATGGCCTGCTACAACCAATTGCTGACGGAGTTAAACTATTTATTAAAGAACCAATCCGCCCCTCAACCGCATCCCCATTTTTATTCCTCGCCACCCCAACACTGGCCCTCACCCTAGCACTGACCCTTTGAGCCCCAATACCCATACCCTACCCGGTAGTAGAGCTGAACCTCGGCATCCTATTTATTCTTGCCCTATCAAGTCTAGCAGTGTACTCTATTCTAGGCTCCGGATGAGCTTCAAACTCAAAATATGCCCTAATTGGTGCATTACGTGCAGTAGCGCAAACCATCTCATACGAAGTTAGCCTAGGCCTAATCTTACTATCACTCATTATAATCGCCGGGGGATTTAATCTAAAAACATTCAATATAGCACAAGAAACAACATGACTTTTTGCCCCAGCCTGACCCCTAGCAGCAATATGATACATCTCAACCCTAGCAGAAACCAACCGGGCCCCATTTGACCTCACAGAAGGTGAATCAGAACTAGTATCCGGGTTTAATGTAGAATATGCAGGAGGCCCATTCGCCCTATTTTTCCTAGCCGAATACTCAAATATTTTACTGATAAACACATTATCTGCCATTCTTTTTCTGGGGGCTATACACAACCCCCTTTTTCCCCAGCTCACCACAATTAACCTTATATTGAAAGCCGCCCTATTATCGGTCCTCTTTCTCTGAGTCCGAGCCTCATATCCCCGATTCCGATATGACCAGCTCATGCATCTAGTATGAAAAAGCTTCCTTCCCCTAGCACTAGCACTAGTCATCTGAAATCTCGCCCTTCCAATCGCCACAGCAGGCCTCCCCCCCAAC---
080_02_Simenchelys_parasitica                ATG---AGCACGATCTTAACTCATATCATCAACCCACTAGCGTATATTATTCCAGTCTTACTGGCCGTAGCATTCCTAACCCTCCTAGAACGAAAAGTCTTAGGGTATATACAGCTACGAAAAGGGCCAAATATTGTAGGGCCCTACGGCCTATTACAACCCATTGCTGATGGCGTTAAACTATTCATTAAAGAACCTATCCGCCCTACAACAGCATCCCCATTCTTATTTCTTGCCACACCAACACTAGCTCTAACCTTGGCCCTAACCCTTTGGGCCCCAATACCTATACCCTACCCAGTTGTAGAACTAAACCTAGGAATTCTATTTGTGCTTGCTCTGTCAAGTCTAGCAGTTTACTCCATTCTCGGTTCAGGTTGGGCCTCAAACTCAAAATATGCCCTAATTGGGGCATTACGGGCAGTAGCACAAACCATTTCATATGAAGTAAGCCTTGGCCTAATCTTGCTATCAATCATTATTATTGCAGGTGGGTTTAACCTAAAAACATTCAACATAGCACAAGAAACAACATGACTCTTAGCCCCAACCTGACCTCTAGCAGCAATATGATATGTATCAACTTTAGCAGAAACCAACCGGGCCCCATTTGATCTTACAGAAGGGGAGNCAGAACTAGTATCTGGGTTTAATGTANAATACGCAGGGGGCCCCTTCGCCCTATTCTTCCTAGCCGAATATTCAAATATCCTATTAATAAATACACTATCTGCCATCCTATTTCTGGGCGCAATGCATAACCCCCTTATGCCTGAATTAACCACAATAAATCTTATACTAGAGGCCGCCCTACTCTCAGTAATTTTCCTGTGGGTCCGAGCCTCATATCCTCGGTTCCGATATGATCAGCTTATACACCTAGNATGAAAAAGTTTCCTCCCACTAGCATTAGCCCTACTTATCTGAAACCTGGCCCTTCCAATTGCCACAGCAAGCCTTCCCCCAAACTAA
080_03_Ilyophis_brunneus                     ATG---AACACAGTCCTAACCCACATTATTAACCCACTAGCGTATATTGTGCCAGTTCTACTGGCCGTGGCGTTCCTAACCCTTTTGGAACGAAAAGTCTTGGGGTATATACAATTACGAAAAGGACCAAACGTTGTAGGGCCTTATGGCCTGCTACAACCAATTGCCGACGGAGTTAAACTATTTATTAAAGAACCAATCCGCCCATCAACCGCATCCCCATTTTTATTCCTCGCCACCCCAACACTGGCCCTCACCCTAGCACTGACCCTTTGGGCCCCGATACCCATGCCCTACCCCGTAGTAGAGCTGAACCTCGGCATCCTATTTATTCTTGCCCTATCGAGTCTAGCAGTGTATTCTATTCTAGGCTCCGGATGAGCTTCAAACTCAAAATATGCCCTAATTGGTGCATTACGTGCAGTAGCGCAAACCATCTCATACGAAGTTAGCCTAGGCCTAATCTTACTGTCACTCATTATAATCGCCGGAGGATTTAATCTAAAAACATTCAATATGGCACAAGAAACAACATGACTTTTTGCCCCAGCCTGACCCCTAGCAGCAATATGATACATCTCAACCCTAGCAGAAACCAACCGGGCCCCATTTGACCTCACAGAAGGTGAATCAGAACTAGTATCCGGATTTAATGTAGAATATGCAGGGGGCCCATTCGCCCTATTTTTCCTAGCCGAATACTCAAATATTTTACTAATAAATACATTATCTGCCATTCTTTTTCTGGGGGCTATACACAACCCCCTTTTTCCCCAGCTCACCACAATTAATCTTATATTGAAAGCCGCCCTATTATCAGTCCTCTTTCTCTGAGTCCGAGCCTCATATCCCCGATTCCGATATGACCAACTCATGCATCTAGTATGAAAAAGCTTCCTTCCCCTAGCACTAGCACTAGTCATCTGAAATCTCGCCCTTCCAATCGCCACAGCAGGCCTCCCCCCCAACTAG
080_04_Protoanguilla_palau                   ATG---AACACCCTCCTAATCCATATCATTAACCCATTAGCATACATCATCCCAGTCCTACTAGCCGTAGCATTCCTTACTCTACTAGAACGGAAAGTACTAGGATATATACAATTGCGAAAAGGACCAAACATTGTCGGACCATACGGCTTACTACAACCAATCGCCGACGGAGTAAAACTATTTATTAAAGAGCCGGTCCGACCATCAACCGCATCCCCCCTTCTTTTCCTCGCTGCACCAACCCTAGCCCTCATCTTAGCCCTAACCCTATGAGCCCCAATACCCATACCATACCCTGTAATAGAACTAAACTTAGGCATTCTATTCGTACTAGCCCTATCAAGCCTAGCAGTATACTCCATCCTGGGTTCAGGATGGGCCTCAAACTCAAAATATGCCCTAATTGGGGCCCTACGAGCTGTAGCACAAACTATCTCATATGAAGTAAGTCTAGGATTAATTCTACTATCCGCCATTATTATCGTAGGAGGATATGACTTAAAAACATTCAACGTTGCTCAAGAAGCAACATGATTAATGGTCCCTACATGACCCTTGGCAGCAATATGATACGCCTCTACCCTGGCAGAAACAAACCGAGCCCCCTTCGACCTGACAGAAGGAGAATCTGAATTAGTCTCAGGGTTTAATGTAGAATATGCAGGAGGCCCATTTGCCTTATTTTTCCTCGCTGAGTACTCAAACATTCTACTAATAAATACATTATCTACCATTCTTTTCCTAGGCGCAATACATAACCCCCTTATACCAGAACTAACCACAATTAACCTCATACTAAAAGTCTCACTACTATCCACCCTATTTTTATGAGTACGAGCCTCATACCCACGATTCCGATATGACCAACTAATACACCTCGTATGAAAAAACTTCCTCCCATTAGCCTTAGCCCTAATTATCTGAAACCTAGCCCTCCCCACTGCCATAGCAAGCCTACCCCCCAGCTAA
081_01_Ophisurus_macrorhynchus               ATG---ACCTCTATCCTCACACATATCATTAACCCCCTAGCATACATTGTCCCCGTTCTACTGGCAGTGGCATTTCTTACACTACTAGAACGAAAAGTATTAGGCTATATACAATTACGAAAAGGGCCAAACGTAGTAGGACCCTACGGGCTACTACAACCAATCGCTGATGGAGTAAAACTATTTATTAAAGAGCCTGTCCGACCCTCCAACGCATCCCCCATCCTATTTATTATTGCCCCAACCATGGCCCTCGCCCTAGCCCTCACACTATGGGCTCCAATGCCAATACCCTACCCAGTTGTAGAAATAAACCTAGGCATTCTATTTATTCTAGCCCTCTCCAGCCTAGCGGTCTACTCCATCCTTGGCTCAGGGTGGGCATCAAACTCAAAATACGCCCTCCTAGGGGCCCTACGTGCCGTAGCACAGACAATCTCATACGAAGTGAGCCTCGGACTAATCCTACTCTCCCTCATTATTCTTGCAGGGGGATTTGACCTAAAAACATTTAACCTCGCCCAGGAAACTACATGACTGCTAGCCCCCGCTTGACCACTAGCAGCAATATGATATGTATCAACCCTCGCAGAAACCAACCGGGCCCCCTTTGACCTAACAGAGGGAGAATCAGAACTGGTATCTGGGTTTAACGTAGAATATGCAGGAGGCCCCTTCGCCCTGTTTTTCCTGGCCGAATATTCAAACATTTTATTAATAAATACATTATCCGCTGTCCTATTCCTAGGCGCACTACACAACCCCACGATACCAGAACTTACAACAATGAATCTAATACTAAAAGCTGCACTGCTGTCCGTACTTTTTCTGTGAGTACGAGCCTCCTACCCGCGATTCCGATATGACCAGTTAATACATCTCATCTGAAAAAGCTTCCTACCACTTGCCTTAGCTCTCTTGATCTGAAACCTGGCCCTACCGATTGCCCTAGCAAGCCTACCCCCACAT---
081_02_Myrichthys_maculosus                  ATG---ACCTCTATCCTCACGCACATCATTAATCCACTGGCATATATTGTCCCAGTCTTACTAGCAGTAGCATTTCTCACGCTTCTAGAACGCAAAGTACTGGGCTACATACAACTACGGAAAGGGCCAAACGTAGTTGGCCCCTACGGACTCCTACAACCAATCGCCGACGGGGTAAAACTGTTCATCAAGGAACCCATCCGACCATCGAACGCCTCCCCCATACTTTTTATTACCGCCCCTACCCTGGCCCTCACCCTGGCTCTCACACTGTGAGCCCCAATGCCTATGCCCTACCCAGTCGTAGATCTGAGCCTAGGAATCTTATTTATCCTAGCCCTCTCAAGCCTAGCAGTATACACCATTCTTGGTGCAGGATGAGCATCAAACTCAAAATACGCCCTCCTCGGGGCCCTACGTGCTGTCGCACAAACCATTTCATACGAAGTAAGTCTAGGGCTAATCCTACTCTCAATCATTATCCTCGCCGGAGGATTTGACCTAAAAACATTTAACCTGGCTCAAGAAACCACATGACTACTAGCACCCGCCTGGCCCCTAGCAGCAATATGGTACGTATCAACGCTTGCAGAAACCAACCGAGCACCCTTTGACCTCACAGAAGGGGAATCAGAACTAGTCTCTGGCTTCAATGTAGAATACGCAGGAGGTCCATTCGCCTTGTTTTTCCTGGCCGAATATTCTAACATTCTCCTAATAAATACATTGTCCGCCGTCCTCTTTCTAGGTGCACTACACAACCCCCTCATACCAGAACTAACGACAATTAACCTCATGTTAAAAGCCGCACTACTTTCTATTCTGTTCCTGTGAGTACGAGCCTCCTACCCTCGCTTCCGATACGACCAGCTAATGCACTTAGTCTGAAAAAGCTTCCTGCCACTTGCCCTAGCCCTTCTAACCTGAAACCTGGCCCTACCCATTGCCCTAGCAAGCCTCCCCCCACACTAA
082_01_Coloconger_cadenati                   ATG---AACACTATCCTAACTCATATCATCAACCCGCTAGCATATATTGTCCCCGTACTTCTAGCCGTCGCATTCCTAACTCTCCTAGAACGAAAAGTGCTTGGATATATACAACTACGAAAAGGGCCAAATATCGTAGGCCCCTACGGCCTCCTACAACCTATTGCTGACGGAGTAAAACTATTTATCAAAGAGCCCATCCGGCCATCCACCGCCTCCCCATTCCTATTCATCGCAACCCCCACACTAGCCTTAACCCTCGCCCTAACACTATGGGCCCCCATACCTATACCATATCCAGTATTAGATTTAAGCCTAGGCATCTTATTTATCCTCGCCCTATCAAGCCTCGCAGTATACTCAATTTTAGGATCAGGCTGAGCCTCAAACTCAAAATACGCCCTCATCGGAGCCCTACGGGCTGTTGCACAAACCATCTCCTATGAAGTAAGCCTCGGACTAATTCTGCTTTCAGTAATTATTATTGCAGGAGGGTTTGACCTTAAAACCTTCAATACCGCCCAAGAAACAACATGACTTATAGCCCCCGCCTGACCACTAGCAGCAATATGATACGTCTCAACCTTAGCAGAAACAAACCGAGCCCCATTCGACCTCACAGAAGGAGAATCAGAACTAGTATCCGGATTCAACGTAGAATATGCGGGCGGCCCATTCGCCCTTTTCTTCCTAGCCGAATACTCAAATATTCTCCTAATAAATACACTATCCACCATCCTCTTCTTAGGGGCCTACCACAGCCCCCTAATACCCGAATTAACCACAATTAACCTCATACTAAAAGCCTCCCTCCTATCAGTCCTCTTTCTATGAGTACGAGCCTCCTACCCCCGATTCCGGTACGACCAACTAATACACCTAGTATGAAAAAACTTCCTGCCCCTGGCTCTAGCCCTAGTTATTTGAAACCTGGCCCTGCCCCTCGCACTAGCAGGCCTCCCCCCAAACTAA
[truncated: 548,730 more chars]
