# Supplementary material for: Resolving deep-sea pelagic saccopharyngiform eel mysteries: Identification of Neocyema and Monognathidae leptocephali and establishment of a new fish family "Neocyematidae" based on larvae, adults and mitogenomic gene orders
Source: PLoS One. 2018 Jul 25;13(7):e0199982. doi: 10.1371/journal.pone.0199982 (PMC6059418; doi:10.1371/journal.pone.0199982)
Supplement: S3 File — Phylogenetic network presented in Fig 5. (NEX) [file pone.0199982.s003.nex]

#NEXUS
Begin data;
	Dimensions ntax=17 nchar=161;
	Format datatype=dna gap=- ;
	Matrix

[12S rRNA MiFish]
E_E_pelecanoides_CBMZF_10311         CACCGCGGTTATACGAGGCTTAAACTGATGATCACGGCGTAAAGCGTGATTAGAATAAACACAATAAAGCCAAACGCACCCCCAACTGTAATACGCCTCGGGAGACAGAAAATCTATAACGAAAGTAGCTTTAACACTTTGAATTCACGATAGTTAAGAAA
F_Eurypharynx_sp_WH404_906           CACCGCGGTTATACGAAACTTAAACTGATGATCACGGCGTAAAGCGTGATTAGAATAAACACAATAAAGCCAAACGCACCCCCAACTGTAATACGCCTCGGGAGACAGAAAATCTATAACGAAAGTAGCTTTAACACTTTGAATTCACGATAGTTAAGAAA
D_S_lavenbergi_WH342_1580            CACCGCGGTTATACGAGGCTCAAGCTGACACCCACGGCGTAAAGCGTGATTAGAA-AAATTAACTAAAGCTAAACACCCCCTAAGCTGTGATACGCCCCAAGAGGTAGAAAATCTTTGACGAAAGTAGCTTTAACAGTTTGAATTCACGATAGTTAAGAAA
C_S_lavenbergi_UW045633              CACCGCGGTTATACGAGGCTCAAGCTGACACTCACGGCGTAAAGCGTGATTAGAA-AAATTAACTAAAGCTAAACACCCCCTAAGCTGTAATACGCCCCAAGAGGTAGAGAATCTTTGACGAAAGTAGCTTTAACAGTTTGAATTCACGATAGTTAAGAAA
G_C_atrum_NoVoucher                  CACCGCGGTTATACGAGGCCCAAATTAATGTCCACGGCGTAGAGCGTGATTAAAAAAAA-AAACTAAAGCAGAACACCCTCTATGCTGTTATACGCCCCAAGAGGTTGAAGCCCCAAAACGAAAGTAACTTTAACATTTTGAACTCACGACAGTCGAGAAA
H_C_atrum_WH342_1161                 CACCGCGGTTATACGAGGCCCAAATTAATGTCCACGGCGTAGAGCGTGATTAAAAAAAA-AAACTAAAGCAGAACACCCTCTATGCTGTTATACGCCCCAAGAGGTTGAAGCCCCAAAACGAAAGTAACTTTAACATTTTGAACTCACGACAGTCGAGAAA
B_N_erythrosoma_WH342_1248           CACCGCGGTTATACGAGGCCCAAATTGATATACACGGCGTAAAGCGTGATTAGAAAAATTAAACTAAAGTTAAACATGTCTCAAGCTGTCATACGCTACGGATAAATGAAACCCCGCCACGAAAGTAACTTTAATAGTCTGAACTCACGAAAATTAAGAAA
A_N_erythrosoma_ZMUB_21865           CACCGCGGTTATACGAGGCCCAAATTGATATACACGGCGTAAAGCGTGATTAGAAAAATTAAACTAAAGTTAAACATGTCTCAAGCTGTCATACGCTACGGATAAATGAAACCCCGCCACGAAAGTAACTTTAATAGTCTGAACTCACGAAAATTAAGAAA
J_M_jesperseni_KH116_184             AACCGCGGTTATACGTGGCCCAAACTGATATATACGGCGTAAAGGGTGATTAGAAGAATAAAACTAAAGCCAAACCTCTTTTAGGCTGTTGAAAGCTAAAGAAGAATGAAGCCCACGCACGAAAGTCGCTTTAACATTTTGAATTCACGAGAGTTAGGAAA
I_M_jesperseni_NoVoucher             AACCGCGGTTATACGTGGCCCAAACTGATATATACGGCGTAAAGGGTGATTAGAAGAATAAAACTAAAGCCAAACCTCTTTTAGGCTGTTGAAAGCTAAAGAAGAATGAAGCCCACGCACGAAAGTCGCTTTAACATTTTGAATTCACGAGAGTTAGGAAA
Monognathus_jesperseni_KH114_52      AACCGCGGTTATACGTGGCCCAAACTGATATATACGGCGTAAAGGGTGATTAGAAGAATAAAACTAAAGCCAAACCTCTTTTAGGCTGTTGAAAGCTAAAGAAGAATGAAGCCCACGCACGAAAGTCGCTTTAACATTTTGAATTCACGAGAGTTAGGAAA
Monognathus_sp#1_MSM41_1404          AACCGCGGTTATACGTGGCCCAAACTGATATATACGGCGTAAAGGGTGATTAGAA-AACAAAACTAAAGCCAAACATCTTTTAAGCTGTTGAAAGCTAAGAAAGGATGAAGCCCACGCACGAA-GTCGCTTTAACATTTTGAATTCACGAGAGTTAAGATA
Monognathus_sp#3_WH373_777           AACCGCGGTTACACGTGGCCCAAATTGATATACACGGCGTAAAGGGTGATTAGAAAGAAGAAACTAAAGCCGAACCTCTTTTAGGCCGTTGAAAGCTAA-GAAGAAGGAAGTCCAAGCACGAAAGTAGCTTTAATATTTTGAACTCACGAGAATTAAGACA
Monognathus_sp#2_WH342_418           AACCGCGGTTATACGTGGCCCAAATTGATATCGGCGGCGTAAAGGGTGACTAGAAAGAATAAACTTAAGCCAAACCCCTCCCTTGCAGTAATACGCAAACGGAGAGGGAAGACCATCTACGAAAGTGGCTTTAATATTTTGACCTCACGACAGTTAGGACC
Monognathus_sp#4_WH373_226           AACCGCGGTTATACGTGGCTCAAATTGATATCGTCGGCGTAAAGGGTGACTAGAAAAACTAAACTAAAGCCGAACCCCTCCCTGGCTGTTTTACGCT-AAGGAGAAGGAAGTCCAACAACGAAAGTGGCTTTAATATTTTGACCTCACGACAGTTAGGGCA
Monognathus_sp#4_WH373_1971          AACCGCGGTTATACGTGGCTCAAATTGATATCGTCGGCGTAAAGGGTGACTAGAAAAACTAAACTAAAGCCGAACCCCTCCCTGGCTGTTTTACGCT-AAGGAGAAGGAAGTCCAACAACGAAAGTGGCTTTAATATTTTGACCTCACGACAGTTAGGGCA
Monognathus_sp#5_KH061_784           AACCGCGGTTAGACG-GGCCCAAATGGATATCAACGGCGTAAAGCGTGATTAAAGAGAAGAAACTAAAGCCAAACCTCCCCTTAGCCGTTATAAACTAAGGGA-AATGAAGTCCACTAACGAAAGTAGCTTTAAAAGATTGAATTCACGACAGTTAGGGTA
;
end;
